# Supplementary material for: Abrogation of Stem Loop Binding Protein (Slbp) function leads to a failure of cells to transition from proliferation to differentiation, retinal coloboma and midline axon guidance deficits
Source: PLoS One. 2019 Jan 29;14(1):e0211073. doi: 10.1371/journal.pone.0211073 (PMC6350959; doi:10.1371/journal.pone.0211073)
Supplement: S1 Table — Unprocessed transcript list derived from the differential expression analysis performed on the BAM files from all three biological replicates and the merged transcript dataset using Cuffdiff. (XLSX) [file pone.0211073.s004.xlsx]

## Sheet: Sheet1
test_id	gene_id	gene	locus	sample_1	sample_2	status	value_1	value_2	log2(fold_change)	test_stat	p_value	q_value	significant
XLOC_003639	XLOC_003639	ZPLD1 (1 of 2)	chr10:29853901-29861466	wt	ele	OK	0.705687	0	#NAME?	nan	5e-05	0.000441468	yes
XLOC_020023	XLOC_020023	foxq2	chr22:20747511-20749720	wt	ele	OK	1.8477	0	#NAME?	nan	5e-05	0.000441468	yes
XLOC_023130	XLOC_023130	-	chr24:38764236-38764400	wt	ele	OK	23.6664	0	#NAME?	nan	5e-05	0.000441468	yes
XLOC_028789	XLOC_028789	-	chr5:8439437-8440252	wt	ele	OK	1.45506	0	#NAME?	nan	5e-05	0.000441468	yes
XLOC_032029	XLOC_032029	-	chr6:16883176-16883427	wt	ele	OK	5.72796	0	#NAME?	nan	5e-05	0.000441468	yes
XLOC_033909	XLOC_033909	-	chr7:23750100-23750554	wt	ele	OK	7.7808	0	#NAME?	nan	5e-05	0.000441468	yes
XLOC_023715	XLOC_023715	U4	chr25:5679867-5680008	wt	ele	OK	25.4674	0	#NAME?	nan	0.00145	0.00810809	yes
XLOC_003047	XLOC_003047	U8	chr10:23047481-23047614	wt	ele	OK	40.3249	0	#NAME?	nan	0.00345	0.0165001	yes
XLOC_000005	XLOC_000005	-	Zv9_NA107:9723-11990	wt	ele	OK	0	2.75565	inf	nan	5e-05	0.000441468	yes
XLOC_000065	XLOC_000065	-	Zv9_NA172:6980-7660	wt	ele	OK	0	1.04725	inf	nan	5e-05	0.000441468	yes
XLOC_000197	XLOC_000197	-	Zv9_NA401:32790-33020	wt	ele	OK	0	8.77198	inf	nan	5e-05	0.000441468	yes
XLOC_000929	XLOC_000929	-	Zv9_scaffold3491:196248-196414	wt	ele	OK	0	14.0145	inf	nan	5e-05	0.000441468	yes
XLOC_002687	XLOC_002687	-	chr1:30602570-30602878	wt	ele	OK	0	4.75798	inf	nan	5e-05	0.000441468	yes
XLOC_008727	XLOC_008727	-	chr14:9223745-9223870	wt	ele	OK	0	138.679	inf	nan	5e-05	0.000441468	yes
XLOC_008730	XLOC_008730	-	chr14:12611950-12612063	wt	ele	OK	0	861.333	inf	nan	5e-05	0.000441468	yes
XLOC_013839	XLOC_013839	-	chr18:24516147-24516616	wt	ele	OK	0	1.32104	inf	nan	5e-05	0.000441468	yes
XLOC_013841	XLOC_013841	-	chr18:25723765-25724114	wt	ele	OK	0	1.7155	inf	nan	5e-05	0.000441468	yes
XLOC_015122	XLOC_015122	-	chr19:15073351-15073680	wt	ele	OK	0	1.61225	inf	nan	5e-05	0.000441468	yes
XLOC_015126	XLOC_015126	-	chr19:16859308-16859598	wt	ele	OK	0	3.08104	inf	nan	5e-05	0.000441468	yes
XLOC_018196	XLOC_018196	-	chr20:55548594-55552216	wt	ele	OK	0	1.02029	inf	nan	5e-05	0.000441468	yes
XLOC_018354	XLOC_018354	-	chr20:55754535-55755023	wt	ele	OK	0	1.51453	inf	nan	5e-05	0.000441468	yes
XLOC_019526	XLOC_019526	-	chr21:21808352-21808600	wt	ele	OK	0	5.82665	inf	nan	5e-05	0.000441468	yes
XLOC_020937	XLOC_020937	-	chr22:40036753-40037658	wt	ele	OK	0	1.34876	inf	nan	5e-05	0.000441468	yes
XLOC_022146	XLOC_022146	-	chr23:37135465-37136175	wt	ele	OK	0	1.46007	inf	nan	5e-05	0.000441468	yes
XLOC_023084	XLOC_023084	-	chr24:12158984-12159387	wt	ele	OK	0	1.22793	inf	nan	5e-05	0.000441468	yes
XLOC_023118	XLOC_023118	-	chr24:36044292-36045056	wt	ele	OK	0	0.918984	inf	nan	5e-05	0.000441468	yes
XLOC_024035	XLOC_024035	si:ch211-113a14.19	chr25:36201661-36202048	wt	ele	OK	0	1.88796	inf	nan	5e-05	0.000441468	yes
XLOC_024042	XLOC_024042	CR762436.4	chr25:36213142-36213529	wt	ele	OK	0	16.049	inf	nan	5e-05	0.000441468	yes
XLOC_024999	XLOC_024999	-	chr3:491122-491955	wt	ele	OK	0	1.42653	inf	nan	5e-05	0.000441468	yes
XLOC_027686	XLOC_027686	si:ch211-203o8.4	chr4:32492623-32496102	wt	ele	OK	0	0.873291	inf	nan	5e-05	0.000441468	yes
XLOC_028550	XLOC_028550	-	chr4:33738864-33739615	wt	ele	OK	0	1.17748	inf	nan	5e-05	0.000441468	yes
XLOC_031422	XLOC_031422	-	chr6:3387541-3393998	wt	ele	OK	0	1.00685	inf	nan	5e-05	0.000441468	yes
XLOC_032908	XLOC_032908	AL935125.1	chr7:69186208-69187716	wt	ele	OK	0	1.47744	inf	nan	5e-05	0.000441468	yes
XLOC_033838	XLOC_033838	-	chr7:6817191-6817383	wt	ele	OK	0	12.443	inf	nan	5e-05	0.000441468	yes
XLOC_033839	XLOC_033839	-	chr7:6817498-6817725	wt	ele	OK	0	6.81989	inf	nan	5e-05	0.000441468	yes
XLOC_033846	XLOC_033846	-	chr7:7278288-7278772	wt	ele	OK	0	3.5238	inf	nan	5e-05	0.000441468	yes
XLOC_034739	XLOC_034739	rad9b	chr8:4608256-4632248	wt	ele	OK	0	1.02949	inf	nan	5e-05	0.000441468	yes
XLOC_035572	XLOC_035572	si:ch211-173m16.2	chr9:3033635-3035823	wt	ele	OK	0	1.99082	inf	nan	5e-05	0.000441468	yes
XLOC_036744	XLOC_036744	-	chr9:16001933-16002107	wt	ele	OK	0	23.8662	inf	nan	5e-05	0.000441468	yes
XLOC_034471	XLOC_034471	RBBP6 (2 of 71)	chr8:35820267-35820911	wt	ele	OK	0	1.52162	inf	nan	0.0001	0.000822847	yes
XLOC_008758	XLOC_008758	-	chr14:19240862-19241158	wt	ele	OK	0	1.67384	inf	nan	0.00025	0.00183251	yes
XLOC_032031	XLOC_032031	-	chr6:17109648-17109787	wt	ele	OK	0	32.9823	inf	nan	0.0007	0.00440717	yes
XLOC_033116	XLOC_033116	zgc:112234,zgc:195633	chr7:7267023-7269705	wt	ele	OK	0.130331	37.5061	8.16879	2.77351	0.0001	0.000822847	yes
XLOC_025744	XLOC_025744	ba1	chr3:55950129-55957631	wt	ele	OK	0.214695	48.5578	7.82127	3.7992	0.0007	0.00440717	yes
XLOC_032271	XLOC_032271	CU459186.1,zgc:114037	chr7:6752133-6816929	wt	ele	OK	0.948508	196.446	7.69426	7.84915	0.00405	0.0187309	yes
XLOC_024029	XLOC_024029	CABZ01086354.1	chr25:36182654-36183146	wt	ele	OK	0.681163	106.587	7.28982	11.7817	0.00035	0.00245539	yes
XLOC_032274	XLOC_032274	CU459186.1	chr7:6752133-6816929	wt	ele	OK	0.477597	65.2774	7.09465	4.46572	5e-05	0.000441468	yes
XLOC_023590	XLOC_023590	zgc:112234	chr25:36213631-36243523	wt	ele	OK	0.695124	70.7136	6.66857	6.03576	5e-05	0.000441468	yes
XLOC_023588	XLOC_023588	CR762436.2	chr25:36193391-36193839	wt	ele	OK	2.2802	227.53	6.64075	16.6575	5e-05	0.000441468	yes
XLOC_033005	XLOC_033005	si:ch211-113a14.17,zgc:171759	chr7:76858600-76861019	wt	ele	OK	1.10716	104.246	6.55698	8.93494	5e-05	0.000441468	yes
XLOC_024896	XLOC_024896	hbaa1	chr3:55950129-55957631	wt	ele	OK	0.767249	71.5711	6.54354	9.66503	5e-05	0.000441468	yes
XLOC_032280	XLOC_032280	zgc:171759	chr7:6821748-6822388	wt	ele	OK	2.16027	200.252	6.53446	15.7063	5e-05	0.000441468	yes
XLOC_033115	XLOC_033115	FP325123.1	chr7:7264119-7266871	wt	ele	OK	0.438021	39.112	6.48047	4.01849	0.0037	0.0174319	yes
XLOC_032284	XLOC_032284	ENSDARG00000091313,zgc:112234	chr7:7179427-7253207	wt	ele	OK	2.6798	238.895	6.4781	4.21778	5e-05	0.000441468	yes
XLOC_032291	XLOC_032291	si:ch211-113a14.26	chr7:7255967-7256279	wt	ele	OK	0.568766	49.1243	6.43246	7.84685	0.0026	0.0131123	yes
XLOC_024066	XLOC_024066	si:ch211-113a14.14	chr25:37321227-37406941	wt	ele	OK	6.69261	577.685	6.43157	4.14301	0.01285	0.0469141	yes
XLOC_025121	XLOC_025121	-	chr3:6748684-6761576	wt	ele	OK	0.201247	17.2047	6.41769	5.74947	5e-05	0.000441468	yes
XLOC_033805	XLOC_033805	si:ch211-113a14.19	chr7:76855895-76857510	wt	ele	OK	2.78673	235.587	6.40154	7.46252	5e-05	0.000441468	yes
XLOC_023612	XLOC_023612	si:ch211-113a14.12	chr25:37321227-37406941	wt	ele	OK	20.4599	1641.71	6.32625	7.83556	5e-05	0.000441468	yes
XLOC_033118	XLOC_033118	ENSDARG00000086666,HIST1H4H,zgc:112234	chr7:7280419-7284344	wt	ele	OK	4.3828	326.105	6.21734	9.27149	5e-05	0.000441468	yes
XLOC_015077	XLOC_015077	-	chr19:1406401-1407324	wt	ele	OK	0.0991174	7.27426	6.19752	3.89618	0.0026	0.0131123	yes
XLOC_033800	XLOC_033800	si:ch211-113a14.19	chr7:76847278-76848026	wt	ele	OK	2.05749	150.085	6.18876	6.4538	5e-05	0.000441468	yes
XLOC_032283	XLOC_032283	CU457819.2,CU457819.3,zgc:112234	chr7:7179427-7253207	wt	ele	OK	0.729219	52.6935	6.17513	2.33374	5e-05	0.000441468	yes
XLOC_024030	XLOC_024030	CABZ01086354.1	chr25:36184798-36185776	wt	ele	OK	1.76302	122.424	6.11769	13.1479	5e-05	0.000441468	yes
XLOC_032276	XLOC_032276	zgc:171759	chr7:6752133-6816929	wt	ele	OK	4.7218	327.739	6.11707	13.673	5e-05	0.000441468	yes
XLOC_023619	XLOC_023619	si:ch211-113a14.23,si:ch211-113a14.29	chr25:37321227-37406941	wt	ele	OK	2.54797	168.492	6.04719	2.74548	0.0004	0.00274441	yes
XLOC_033840	XLOC_033840	-	chr7:6872338-6875261	wt	ele	OK	0.0721357	4.75019	6.04113	6.10735	0.00055	0.00359953	yes
XLOC_023585	XLOC_023585	zgc:112234	chr25:36106411-36181919	wt	ele	OK	2.54839	167.528	6.03867	2.31505	0.00445	0.0201598	yes
XLOC_033804	XLOC_033804	si:ch211-113a14.14	chr7:76853846-76855710	wt	ele	OK	5.38534	353.38	6.03604	12.0134	5e-05	0.000441468	yes
XLOC_033117	XLOC_033117	FP325123.1	chr7:7269905-7271457	wt	ele	OK	2.57342	155.433	5.91646	8.46348	5e-05	0.000441468	yes
XLOC_023616	XLOC_023616	H2AFX (2 of 3),si:ch211-113a14.18,si:ch211-113a14.19,si:ch211-113a14.29,zgc:173652	chr25:37321227-37406941	wt	ele	OK	8.27999	497.737	5.90961	4.09512	5e-05	0.000441468	yes
XLOC_024041	XLOC_024041	hist2h3c	chr25:36211444-36212266	wt	ele	OK	0.428463	24.857	5.85834	8.07717	0.00015	0.00117124	yes
XLOC_016539	XLOC_016539	mir181b-1	chr2:45250119-45253511	wt	ele	OK	1.99429	114.61	5.84471	10.7191	5e-05	0.000441468	yes
XLOC_032285	XLOC_032285	CU457819.2,zgc:114037	chr7:7179427-7253207	wt	ele	OK	7.61538	437.035	5.84269	7.28668	5e-05	0.000441468	yes
XLOC_033001	XLOC_033001	si:ch211-113a14.19,wu:fe38f03,zgc:163061,zgc:173552	chr7:76822429-76828385	wt	ele	OK	3.65654	208.262	5.83177	7.16817	5e-05	0.000441468	yes
XLOC_023589	XLOC_023589	H2AFX (3 of 3)	chr25:36194693-36195092	wt	ele	OK	1.47366	82.534	5.80752	11.5703	5e-05	0.000441468	yes
XLOC_023582	XLOC_023582	CU302436.2,CU302436.3,HIST2H3D,hist2h3c,zgc:112234	chr25:36106411-36181919	wt	ele	OK	29.5418	1631.02	5.78688	5.53379	5e-05	0.000441468	yes
XLOC_032270	XLOC_032270	wu:fe11b02	chr7:6750366-6750955	wt	ele	OK	0.638018	34.4555	5.75499	8.08045	0.00305	0.0149121	yes
XLOC_032292	XLOC_032292	zgc:112234	chr7:7280419-7284344	wt	ele	OK	1.37888	72.2716	5.71186	10.4893	5e-05	0.000441468	yes
XLOC_023610	XLOC_023610	ENSDARG00000091011,HIST1H4J (4 of 6),si:ch211-113a14.10,si:ch211-113a14.12,zgc:171759	chr25:37321227-37406941	wt	ele	OK	2.50204	130.267	5.70222	1.67981	0.0115	0.0430057	yes
XLOC_033120	XLOC_033120	zgc:114037	chr7:7285383-7287762	wt	ele	OK	1.25904	64.4559	5.67792	5.06414	5e-05	0.000441468	yes
XLOC_033003	XLOC_033003	si:ch211-113a14.19	chr7:76847278-76848026	wt	ele	OK	1.60432	80.7594	5.6536	9.6001	5e-05	0.000441468	yes
XLOC_026988	XLOC_026988	si:dkey-149m13.1	chr4:54829812-54839184	wt	ele	OK	0.466694	22.6028	5.59788	7.81808	5e-05	0.000441468	yes
XLOC_024036	XLOC_024036	CR762436.1	chr25:36202829-36203429	wt	ele	OK	0.757361	35.8375	5.56435	9.12426	5e-05	0.000441468	yes
XLOC_024023	XLOC_024023	PGBD4 (7 of 8)	chr25:36106411-36181919	wt	ele	OK	3.46735	162.653	5.55182	6.02125	5e-05	0.000441468	yes
XLOC_006938	XLOC_006938	5S_rRNA	chr13:53800340-53801811	wt	ele	OK	0.679264	30.5687	5.49194	3.90012	5e-05	0.000441468	yes
XLOC_033119	XLOC_033119	zgc:112234	chr7:7280419-7284344	wt	ele	OK	2.48814	108.898	5.45177	9.39976	5e-05	0.000441468	yes
XLOC_033801	XLOC_033801	zgc:163061	chr7:76848732-76849489	wt	ele	OK	4.14925	175.629	5.40354	16.4899	5e-05	0.000441468	yes
XLOC_033799	XLOC_033799	si:ch211-113a14.14	chr7:76846356-76846767	wt	ele	OK	0.715629	29.2741	5.35427	8.66614	0.0006	0.0038638	yes
XLOC_032290	XLOC_032290	zgc:112234	chr7:7179427-7253207	wt	ele	OK	1.96584	80.3813	5.35365	2.34633	5e-05	0.000441468	yes
XLOC_024018	XLOC_024018	zgc:112234	chr25:36105240-36106017	wt	ele	OK	5.23621	195.957	5.22587	10.1645	5e-05	0.000441468	yes
XLOC_024039	XLOC_024039	CR762436.3	chr25:36206080-36207222	wt	ele	OK	0.547541	20.3942	5.21905	7.67366	0.0066	0.0276484	yes
XLOC_032277	XLOC_032277	HIST1H4J (1 of 6),si:ch211-113a14.10,zgc:112234	chr7:6752133-6816929	wt	ele	OK	3.56364	131.184	5.20209	4.54437	5e-05	0.000441468	yes
XLOC_000442	XLOC_000442	-	Zv9_NA719:325-19145	wt	ele	OK	0.0558852	1.90112	5.08824	3.18731	0.0009	0.00542979	yes
XLOC_022735	XLOC_022735	-	chr24:15649742-15653555	wt	ele	OK	0.117702	3.98092	5.0799	4.27603	0.00475	0.0212388	yes
XLOC_033123	XLOC_033123	zgc:110425	chr7:7292642-7293938	wt	ele	OK	0.537253	17.7705	5.04774	8.83352	5e-05	0.000441468	yes
XLOC_034449	XLOC_034449	RBBP6 (25 of 71)	chr8:35264282-35265416	wt	ele	OK	0.719148	22.9325	4.99496	7.86856	0.00015	0.00117124	yes
XLOC_032286	XLOC_032286	zgc:112234	chr7:7179427-7253207	wt	ele	OK	1.98632	59.1736	4.89679	2.54337	0.00135	0.00762084	yes
XLOC_032279	XLOC_032279	zgc:195633	chr7:6819341-6819725	wt	ele	OK	1.06724	28.104	4.71881	8.19946	0.00055	0.00359953	yes
XLOC_024033	XLOC_024033	HIST1H2BA (2 of 2)	chr25:36196950-36197659	wt	ele	OK	4.02507	104.096	4.69276	9.19252	5e-05	0.000441468	yes
XLOC_034108	XLOC_034108	-	chr8:6614514-6616300	wt	ele	OK	0.183684	4.72259	4.68428	3.42551	0.0026	0.0131123	yes
XLOC_033000	XLOC_033000	si:ch211-113a14.14,zgc:171759	chr7:76814612-76821593	wt	ele	OK	2.76869	69.2886	4.64534	12.3408	5e-05	0.000441468	yes
XLOC_001433	XLOC_001433	RBBP6 (6 of 71)	chr1:28104836-28111290	wt	ele	OK	2.31355	57.5357	4.63628	10.5737	5e-05	0.000441468	yes
XLOC_006606	XLOC_006606	CABZ01032351.1	chr13:19151297-19210069	wt	ele	OK	0.535143	13.1978	4.62424	5.62592	5e-05	0.000441468	yes
XLOC_001953	XLOC_001953	si:ch211-235f1.3	chr1:2058743-2202889	wt	ele	OK	0.190819	4.43628	4.53907	1.80245	0.0033	0.0158982	yes
XLOC_024038	XLOC_024038	zgc:173652	chr25:36205535-36205922	wt	ele	OK	0.640317	14.7857	4.52927	6.15901	0.0037	0.0174319	yes
XLOC_033705	XLOC_033705	-	chr7:66457211-66459764	wt	ele	OK	0.0831498	1.87848	4.49771	2.77459	0.00785	0.0318762	yes
XLOC_033121	XLOC_033121	wu:fe11b02	chr7:7288538-7289624	wt	ele	OK	1.93595	43.6983	4.49646	10.7801	5e-05	0.000441468	yes
XLOC_016473	XLOC_016473	-	chr2:40519137-40522407	wt	ele	OK	0.162231	3.60434	4.47361	4.2195	0.0034	0.0162939	yes
XLOC_035109	XLOC_035109	si:ch211-242m24.8	chr8:37637965-37655274	wt	ele	OK	0.0781405	1.66748	4.41545	4.36044	5e-05	0.000441468	yes
XLOC_028345	XLOC_028345	si:dkey-9p20.24	chr4:56541515-56560021	wt	ele	OK	0.168541	3.57177	4.40547	2.70556	0.00035	0.00245539	yes
XLOC_036401	XLOC_036401	RBBP6 (51 of 71)	chr9:28784086-28823963	wt	ele	OK	0.117418	2.48007	4.40065	1.02128	0.00045	0.00304428	yes
XLOC_032269	XLOC_032269	zgc:195633	chr7:6747892-6750195	wt	ele	OK	0.415178	8.68509	4.38674	2.61329	0.0005	0.0033237	yes
XLOC_017779	XLOC_017779	si:dkey-273g18.1	chr20:24477613-24484536	wt	ele	OK	0.331883	6.81365	4.35968	3.99537	5e-05	0.000441468	yes
XLOC_008361	XLOC_008361	ltc4s	chr14:14050970-14062593	wt	ele	OK	0.117083	2.32128	4.30932	3.7204	5e-05	0.000441468	yes
XLOC_031559	XLOC_031559	-	chr6:15917198-15929464	wt	ele	OK	0.0709879	1.38837	4.28968	5.46092	5e-05	0.000441468	yes
XLOC_028663	XLOC_028663	-	chr4:53970468-53977617	wt	ele	OK	0.108604	2.12245	4.28857	7.19432	5e-05	0.000441468	yes
XLOC_025008	XLOC_025008	ANKFN1 (3 of 3)	chr3:1054497-1064726	wt	ele	OK	0.0637858	1.17729	4.20609	2.60006	0.00925	0.0362744	yes
XLOC_010254	XLOC_010254	zgc:162509	chr16:15730910-15741923	wt	ele	OK	0.221179	4.02038	4.18404	5.83857	5e-05	0.000441468	yes
XLOC_036795	XLOC_036795	-	chr9:52565999-52568031	wt	ele	OK	0.148626	2.63943	4.15047	4.78572	5e-05	0.000441468	yes
XLOC_000193	XLOC_000193	-	Zv9_NA401:2720-25697	wt	ele	OK	0.101713	1.79093	4.13813	3.10092	0.00135	0.00762084	yes
XLOC_028668	XLOC_028668	-	chr4:54975879-54978910	wt	ele	OK	0.0789392	1.37676	4.1244	4.56419	5e-05	0.000441468	yes
XLOC_007141	XLOC_007141	CABZ01032352.1	chr13:19151297-19210069	wt	ele	OK	1.23752	21.4374	4.11461	7.61647	5e-05	0.000441468	yes
XLOC_024136	XLOC_024136	-	chr25:13468500-13470017	wt	ele	OK	0.141604	2.32684	4.03844	4.05386	0.0008	0.00494223	yes
XLOC_030282	XLOC_030282	-	chr5:51167286-51182448	wt	ele	OK	0.70454	11.1159	3.97979	1.38933	0.0028	0.0139108	yes
XLOC_033862	XLOC_033862	-	chr7:9156436-9160264	wt	ele	OK	0.0715779	1.1239	3.97286	4.50179	0.0001	0.000822847	yes
XLOC_009469	XLOC_009469	si:dkey-13m3.2	chr15:11118221-11129502	wt	ele	OK	0.426318	6.62225	3.95732	2.36698	5e-05	0.000441468	yes
XLOC_016793	XLOC_016793	-	chr2:40518064-40518475	wt	ele	OK	0.318859	4.92131	3.94805	3.47482	0.0026	0.0131123	yes
XLOC_001115	XLOC_001115	-	Zv9_scaffold3561:146458-151159	wt	ele	OK	0.596074	9.15952	3.94171	9.86491	5e-05	0.000441468	yes
XLOC_028902	XLOC_028902	isg15	chr5:21895402-21896541	wt	ele	OK	0.375027	5.57812	3.89471	3.80488	0.00045	0.00304428	yes
XLOC_033002	XLOC_033002	zgc:114046	chr7:76828835-76837968	wt	ele	OK	0.395165	5.87158	3.89322	4.25787	5e-05	0.000441468	yes
XLOC_027305	XLOC_027305	b2m	chr4:11857919-11865853	wt	ele	OK	1.9009	28.0169	3.88154	7.02962	5e-05	0.000441468	yes
XLOC_027348	XLOC_027348	si:ch211-92l17.1	chr4:14671224-14884284	wt	ele	OK	1.08886	15.9793	3.87531	2.83769	0.0001	0.000822847	yes
XLOC_033861	XLOC_033861	-	chr7:9152991-9155432	wt	ele	OK	0.0609231	0.885716	3.86178	3.11277	0.0038	0.0177969	yes
XLOC_035433	XLOC_035433	-	chr8:25150175-25430508	wt	ele	OK	0.70857	10.2936	3.86069	4.38239	5e-05	0.000441468	yes
XLOC_020821	XLOC_020821	elavl2	chr22:41211939-41233405	wt	ele	OK	0.195818	2.80609	3.84098	1.98738	5e-05	0.000441468	yes
XLOC_022162	XLOC_022162	-	chr23:41886593-41888311	wt	ele	OK	0.109939	1.57352	3.83922	3.86524	0.00075	0.00467724	yes
XLOC_035376	XLOC_035376	-	chr8:511018-513977	wt	ele	OK	0.0658992	0.939803	3.83403	3.49144	0.00115	0.00665512	yes
XLOC_024127	XLOC_024127	-	chr25:9885031-9886621	wt	ele	OK	0.329918	4.60988	3.80455	5.54664	5e-05	0.000441468	yes
XLOC_025837	XLOC_025837	-	chr3:4067769-4069969	wt	ele	OK	0.0630471	0.878149	3.79996	2.86536	0.0069	0.0286418	yes
XLOC_005822	XLOC_005822	CABZ01030119.1	chr12:5161430-5168973	wt	ele	OK	0.0720507	0.996599	3.78993	2.60324	0.00015	0.00117124	yes
XLOC_031891	XLOC_031891	BX569793.1	chr6:49175541-49263085	wt	ele	OK	0.0837989	1.15508	3.78492	4.00901	5e-05	0.000441468	yes
XLOC_008033	XLOC_008033	-	chr14:32979746-32982066	wt	ele	OK	0.0796644	1.09368	3.77911	2.38209	0.0085	0.0339742	yes
XLOC_010221	XLOC_010221	-	chr16:13337821-13350371	wt	ele	OK	0.277796	3.77564	3.76462	2.46762	0.00145	0.00810809	yes
XLOC_024128	XLOC_024128	-	chr25:9886732-9887580	wt	ele	OK	0.189502	2.57111	3.76211	3.28186	0.0069	0.0286418	yes
XLOC_035436	XLOC_035436	-	chr8:27861453-28082292	wt	ele	OK	0.0538263	0.72176	3.74514	2.6052	0.00515	0.0226134	yes
XLOC_010567	XLOC_010567	si:ch211-261b22.2	chr16:43607311-43611332	wt	ele	OK	0.104349	1.39582	3.74163	3.77037	0.0007	0.00440717	yes
XLOC_008769	XLOC_008769	-	chr14:21227214-21229247	wt	ele	OK	0.0956279	1.27522	3.73717	3.39239	0.0011	0.00641906	yes
XLOC_003600	XLOC_003600	si:dkey-273g18.1	chr10:26037452-26205077	wt	ele	OK	0.149846	1.997	3.73629	2.53454	0.01385	0.0496922	yes
XLOC_036551	XLOC_036551	CU993820.1	chr9:41067777-41087861	wt	ele	OK	1.24209	16.3142	3.71529	2.12997	0.0082	0.0330033	yes
XLOC_000520	XLOC_000520	-	Zv9_NA831:4369-5302	wt	ele	OK	0.256665	3.34855	3.70558	4.11245	0.00105	0.00617442	yes
XLOC_000215	XLOC_000215	-	Zv9_NA427:25577-32320	wt	ele	OK	0.164623	2.1355	3.69734	6.88779	5e-05	0.000441468	yes
XLOC_031591	XLOC_031591	-	chr6:19467120-19469919	wt	ele	OK	0.198847	2.49587	3.64981	3.25605	0.0001	0.000822847	yes
XLOC_014354	XLOC_014354	CU896645.1	chr19:42523473-42563363	wt	ele	OK	2.86182	35.8192	3.64573	11.4249	5e-05	0.000441468	yes
XLOC_026990	XLOC_026990	BX469910.1	chr4:54963166-54969712	wt	ele	OK	0.188581	2.35961	3.64529	4.17154	0.00105	0.00617442	yes
XLOC_012098	XLOC_012098	EXD1	chr17:53898933-53903567	wt	ele	OK	0.48881	6.08267	3.63736	4.3898	5e-05	0.000441468	yes
XLOC_034317	XLOC_034317	suv39h1a	chr8:24248411-24258839	wt	ele	OK	0.570051	7.06117	3.63075	5.84138	5e-05	0.000441468	yes
XLOC_025601	XLOC_025601	si:dkey-106c17.2	chr3:38905811-38913591	wt	ele	OK	1.25431	15.42	3.61984	4.78352	5e-05	0.000441468	yes
XLOC_024560	XLOC_024560	cbx7a	chr3:25087411-25095881	wt	ele	OK	0.819032	10.0611	3.61872	8.09153	5e-05	0.000441468	yes
XLOC_000002	XLOC_000002	-	Zv9_NA101:469-36259	wt	ele	OK	0.582258	7.0995	3.60799	3.09417	0.00355	0.0168728	yes
XLOC_028662	XLOC_028662	-	chr4:53967999-53970198	wt	ele	OK	0.182582	2.21149	3.5984	4.64918	5e-05	0.000441468	yes
XLOC_020526	XLOC_020526	si:ch211-181p13.2	chr22:14508353-14969181	wt	ele	OK	0.285356	3.44199	3.59241	2.97739	0.0002	0.00151135	yes
XLOC_009265	XLOC_009265	CU655961.3	chr15:42893838-42900410	wt	ele	OK	0.17099	2.04831	3.58245	2.76734	0.00035	0.00245539	yes
XLOC_015138	XLOC_015138	-	chr19:18438536-18440676	wt	ele	OK	0.0687654	0.804836	3.54894	2.80849	0.00625	0.0264818	yes
XLOC_012833	XLOC_012833	-	chr18:1034779-1045870	wt	ele	OK	0.25583	2.99355	3.5486	6.6539	5e-05	0.000441468	yes
XLOC_030653	XLOC_030653	-	chr5:25749346-25753377	wt	ele	OK	0.0904735	1.04266	3.52663	4.40767	5e-05	0.000441468	yes
XLOC_003873	XLOC_003873	il1b	chr10:46393913-46401024	wt	ele	OK	0.111604	1.28454	3.52479	3.53605	0.0013	0.00738609	yes
XLOC_017820	XLOC_017820	si:dkey-85n7.7	chr20:27252455-27255485	wt	ele	OK	0.551819	6.28771	3.51027	3.03469	0.0003	0.00215436	yes
XLOC_019892	XLOC_019892	-	chr22:11312951-11533172	wt	ele	OK	0.315041	3.58558	3.50859	2.29162	0.0003	0.00215436	yes
XLOC_034562	XLOC_034562	piwil1	chr8:45837726-45912215	wt	ele	OK	0.583879	6.61614	3.50225	2.30614	5e-05	0.000441468	yes
XLOC_002659	XLOC_002659	-	chr1:8171819-8172461	wt	ele	OK	0.15061	1.70432	3.5003	2.26594	0.00295	0.014507	yes
XLOC_033109	XLOC_033109	CR388152.1	chr7:6910808-7107173	wt	ele	OK	0.276949	3.13389	3.50027	3.95324	5e-05	0.000441468	yes
XLOC_028399	XLOC_028399	CABZ01069012.1	chr4:59121436-59157183	wt	ele	OK	0.299201	3.38072	3.49815	4.9879	5e-05	0.000441468	yes
XLOC_033802	XLOC_033802	zgc:171759	chr7:76850948-76852496	wt	ele	OK	0.551167	6.18402	3.48798	2.55876	5e-05	0.000441468	yes
XLOC_029860	XLOC_029860	si:dkey-90a24.1	chr5:26238826-26381403	wt	ele	OK	1.67177	18.3904	3.4595	4.25109	0.00255	0.0129234	yes
XLOC_000052	XLOC_000052	-	Zv9_NA164:6585-7512	wt	ele	OK	0.506754	5.55502	3.45443	5.21274	5e-05	0.000441468	yes
XLOC_036703	XLOC_036703	-	chr9:863802-864568	wt	ele	OK	0.143832	1.55026	3.43005	2.39234	0.0106	0.0403273	yes
XLOC_000301	XLOC_000301	-	Zv9_NA530:1451-9691	wt	ele	OK	2.84264	30.6104	3.42872	12.8505	5e-05	0.000441468	yes
XLOC_014130	XLOC_014130	si:ch211-204a13.1	chr19:17118438-17122242	wt	ele	OK	0.645439	6.91834	3.42207	6.83136	5e-05	0.000441468	yes
XLOC_000302	XLOC_000302	-	Zv9_NA530:10131-10678	wt	ele	OK	3.79597	40.1008	3.40109	9.56164	5e-05	0.000441468	yes
XLOC_025228	XLOC_025228	si:dkey-56d12.4	chr3:15047005-15048990	wt	ele	OK	0.827025	8.72521	3.39919	6.69743	5e-05	0.000441468	yes
XLOC_024966	XLOC_024966	-	chr3:61050109-61054531	wt	ele	OK	1.06711	11.2038	3.39221	7.31133	5e-05	0.000441468	yes
XLOC_020603	XLOC_020603	org	chr22:21010303-21015583	wt	ele	OK	0.098027	1.01423	3.37106	1.97024	0.00335	0.0160933	yes
XLOC_010888	XLOC_010888	si:dkey-85k15.4	chr16:15720573-15730506	wt	ele	OK	0.250919	2.59402	3.3699	3.57233	5e-05	0.000441468	yes
XLOC_008814	XLOC_008814	-	chr14:46029904-46030940	wt	ele	OK	0.156881	1.61695	3.36554	2.93013	0.00695	0.0287889	yes
XLOC_006690	XLOC_006690	fancl	chr13:26927786-27023227	wt	ele	OK	0.596869	6.14723	3.36445	4.12177	5e-05	0.000441468	yes
XLOC_000383	XLOC_000383	-	Zv9_NA668:12851-19440	wt	ele	OK	1.00106	10.2586	3.35724	10.822	5e-05	0.000441468	yes
XLOC_024043	XLOC_024043	ano9a	chr25:36213631-36243523	wt	ele	OK	0.819196	8.26892	3.33542	8.38465	5e-05	0.000441468	yes
XLOC_033114	XLOC_033114	si:ch211-113a14.26	chr7:7261741-7262053	wt	ele	OK	0.50297	5.02171	3.31963	3.4682	0.00435	0.0198014	yes
XLOC_031459	XLOC_031459	CABZ01081674.1	chr6:7783748-7801730	wt	ele	OK	0.247628	2.47049	3.31855	1.85269	0.0001	0.000822847	yes
XLOC_007429	XLOC_007429	-	chr13:46507425-46509428	wt	ele	OK	0.278965	2.72092	3.28594	3.24947	0.00545	0.0236459	yes
XLOC_024126	XLOC_024126	-	chr25:9883148-9884078	wt	ele	OK	0.442247	4.29511	3.27977	4.36302	0.00015	0.00117124	yes
XLOC_010825	XLOC_010825	-	chr16:10919353-10921397	wt	ele	OK	0.0966678	0.936321	3.2759	3.165	0.00365	0.0172616	yes
XLOC_026999	XLOC_026999	si:dkey-196n19.2	chr4:55706443-55750936	wt	ele	OK	0.0734422	0.70621	3.26542	2.91924	0.0001	0.000822847	yes
XLOC_005097	XLOC_005097	-	chr11:31992081-31993942	wt	ele	OK	0.451417	4.33966	3.26505	5.65528	5e-05	0.000441468	yes
XLOC_024214	XLOC_024214	TRIM35 (2 of 42)	chr3:1560731-1567706	wt	ele	OK	0.162842	1.55713	3.25734	2.96233	0.00025	0.00183251	yes
XLOC_008806	XLOC_008806	-	chr14:38758334-38760649	wt	ele	OK	0.178753	1.70836	3.25657	4.26942	5e-05	0.000441468	yes
XLOC_030378	XLOC_030378	-	chr5:59423976-59640888	wt	ele	OK	0.327578	3.11053	3.24725	2.89745	0.0019	0.0101433	yes
XLOC_013093	XLOC_013093	si:dkeyp-84g1.3	chr18:25276566-25280306	wt	ele	OK	0.192029	1.80879	3.23563	3.43674	5e-05	0.000441468	yes
XLOC_001849	XLOC_001849	si:dkey-156m2.5	chr1:58347095-58355615	wt	ele	OK	0.111573	1.04997	3.23429	3.43199	0.0001	0.000822847	yes
XLOC_012200	XLOC_012200	si:ch211-278p9.3,si:ch211-278p9.4	chr17:7330227-7351451	wt	ele	OK	0.109573	1.03055	3.23345	1.54848	0.00105	0.00617442	yes
XLOC_000519	XLOC_000519	-	Zv9_NA831:32-3835	wt	ele	OK	0.20849	1.91902	3.20232	2.70801	0.00465	0.0208823	yes
XLOC_015812	XLOC_015812	wu:fb63a08	chr2:47425940-47435689	wt	ele	OK	0.0779093	0.712017	3.19204	2.30171	0.0043	0.0196191	yes
XLOC_021114	XLOC_021114	si:dkey-147f3.8	chr23:17059815-17088909	wt	ele	OK	7.94401	72.1806	3.18367	8.76359	5e-05	0.000441468	yes
XLOC_021538	XLOC_021538	epm2a	chr23:1548063-1579716	wt	ele	OK	0.105043	0.944666	3.16883	1.68869	0.0067	0.0280029	yes
XLOC_012566	XLOC_012566	CU695222.1	chr17:45321653-45331141	wt	ele	OK	0.193164	1.7291	3.16212	1.81811	0.00035	0.00245539	yes
XLOC_012763	XLOC_012763	-	chr17:42923586-42924065	wt	ele	OK	0.231038	2.05729	3.15454	2.31964	0.0056	0.0241949	yes
XLOC_024069	XLOC_024069	-	chr25:37529564-37530866	wt	ele	OK	0.369746	3.29096	3.1539	4.44943	5e-05	0.000441468	yes
XLOC_032011	XLOC_032011	-	chr6:6293249-6303111	wt	ele	OK	0.209039	1.8532	3.14817	2.3211	0.01145	0.0428593	yes
XLOC_023759	XLOC_023759	-	chr25:9888542-9892719	wt	ele	OK	0.291345	2.58172	3.14753	4.38728	5e-05	0.000441468	yes
XLOC_002416	XLOC_002416	cxcl-c1c	chr1:49728562-49732289	wt	ele	OK	1.00595	8.79313	3.12781	6.21946	5e-05	0.000441468	yes
XLOC_018281	XLOC_018281	-	chr20:27438736-27440607	wt	ele	OK	0.102559	0.894404	3.12447	2.75408	0.00425	0.0194283	yes
XLOC_034441	XLOC_034441	-	chr8:32850487-32854700	wt	ele	OK	0.124217	1.07199	3.10936	3.42558	0.0004	0.00274441	yes
XLOC_017036	XLOC_017036	-	chr20:12714770-12718629	wt	ele	OK	0.34135	2.9436	3.10826	4.07628	0.0003	0.00215436	yes
XLOC_001243	XLOC_001243	-	chr1:7669659-7673065	wt	ele	OK	0.291914	2.50826	3.10307	4.55068	5e-05	0.000441468	yes
XLOC_000377	XLOC_000377	-	Zv9_NA668:23352-25835	wt	ele	OK	0.150806	1.29108	3.09781	3.204	0.00015	0.00117124	yes
XLOC_018463	XLOC_018463	si:dkey-93m18.3	chr21:6117510-6120175	wt	ele	OK	0.5394	4.60415	3.09351	4.30918	0.00035	0.00245539	yes
XLOC_032392	XLOC_032392	nitr3a,nitr3b	chr7:18364472-18543233	wt	ele	OK	0.493003	4.18904	3.08695	1.9463	0.00025	0.00183251	yes
XLOC_011487	XLOC_011487	-	chr16:35668420-35669532	wt	ele	OK	0.226951	1.92535	3.08466	3.50001	0.00155	0.00858623	yes
XLOC_000518	XLOC_000518	-	Zv9_NA831:32-3835	wt	ele	OK	0.268909	2.27841	3.08284	4.37145	5e-05	0.000441468	yes
XLOC_029654	XLOC_029654	-	chr5:8049754-8062599	wt	ele	OK	0.313618	2.63922	3.07303	5.63835	5e-05	0.000441468	yes
XLOC_019236	XLOC_019236	si:dkey-17e16.18	chr21:25127120-25128971	wt	ele	OK	0.260556	2.1773	3.06287	3.08357	0.0051	0.0224605	yes
XLOC_000195	XLOC_000195	-	Zv9_NA401:28383-32218	wt	ele	OK	4.13471	34.4026	3.05666	10.0345	5e-05	0.000441468	yes
XLOC_012732	XLOC_012732	-	chr17:18763581-18765346	wt	ele	OK	0.138544	1.15125	3.05479	3.03885	0.00155	0.00858623	yes
XLOC_010330	XLOC_010330	si:dkey-238m4.1	chr16:24702482-24765583	wt	ele	OK	0.497597	4.12606	3.05171	3.11053	0.00025	0.00183251	yes
XLOC_013232	XLOC_013232	si:ch211-132b12.1	chr18:38849689-38863045	wt	ele	OK	0.688405	5.63761	3.03376	4.64862	5e-05	0.000441468	yes
XLOC_013430	XLOC_013430	-	chr18:7934027-7952191	wt	ele	OK	0.296748	2.42295	3.02945	2.47467	0.0024	0.0122682	yes
XLOC_017280	XLOC_017280	pla2g4a	chr20:34154396-34172204	wt	ele	OK	0.200664	1.63833	3.02937	3.47274	5e-05	0.000441468	yes
XLOC_013817	XLOC_013817	-	chr18:7953828-7954709	wt	ele	OK	0.167252	1.35772	3.02109	2.84066	0.0111	0.0418599	yes
XLOC_025702	XLOC_025702	-	chr3:50351849-50543291	wt	ele	OK	1.87813	15.2085	3.01751	3.14477	5e-05	0.000441468	yes
XLOC_017652	XLOC_017652	si:busm1-180g5.7	chr20:9931532-9941260	wt	ele	OK	3.3629	27.0752	3.00919	5.50938	5e-05	0.000441468	yes
XLOC_024040	XLOC_024040	ENSDARG00000091446	chr25:36208688-36209000	wt	ele	OK	1.38343	11.1299	3.00812	5.87886	0.00185	0.00992783	yes
XLOC_008221	XLOC_008221	STAG3	chr14:213190-225470	wt	ele	OK	0.541066	4.33346	3.00165	4.08567	5e-05	0.000441468	yes
XLOC_024179	XLOC_024179	-	chr25:37523232-37525203	wt	ele	OK	0.13255	1.06117	3.00104	3.16261	0.00075	0.00467724	yes
XLOC_029693	XLOC_029693	si:dkey-258p11.1	chr5:11396268-11408016	wt	ele	OK	0.256766	2.04443	2.99317	2.09303	0.00035	0.00245539	yes
XLOC_017305	XLOC_017305	tdrd6	chr20:35462907-35506192	wt	ele	OK	0.270438	2.15072	2.99145	1.92124	0.0003	0.00215436	yes
XLOC_013551	XLOC_013551	-	chr18:19923084-19929009	wt	ele	OK	0.173557	1.37812	2.98922	2.88417	0.00495	0.0219467	yes
XLOC_024180	XLOC_024180	-	chr25:37528373-37529455	wt	ele	OK	0.186963	1.47813	2.98295	3.12707	0.00395	0.018376	yes
XLOC_015060	XLOC_015060	-	chr19:49920310-49925178	wt	ele	OK	0.172929	1.36606	2.98177	3.08923	0.00015	0.00117124	yes
XLOC_015787	XLOC_015787	zgc:195195	chr2:45241703-45243634	wt	ele	OK	0.388982	3.06541	2.9783	3.72254	0.00355	0.0168728	yes
XLOC_028691	XLOC_028691	-	chr4:58937751-58939910	wt	ele	OK	0.165059	1.28823	2.96433	3.58519	0.00025	0.00183251	yes
XLOC_006080	XLOC_006080	tdrd1	chr12:31921590-31935253	wt	ele	OK	0.17306	1.34919	2.96275	2.37761	5e-05	0.000441468	yes
XLOC_022343	XLOC_022343	-	chr24:17872649-17873542	wt	ele	OK	0.626969	4.88731	2.96257	4.26258	0.0024	0.0122682	yes
XLOC_033924	XLOC_033924	-	chr7:35921621-35923165	wt	ele	OK	0.119056	0.922897	2.95453	2.82446	0.0071	0.0292517	yes
XLOC_003957	XLOC_003957	-	chr10:45531680-45537639	wt	ele	OK	0.340162	2.63504	2.95353	6.24028	5e-05	0.000441468	yes
XLOC_008325	XLOC_008325	zgc:174917	chr14:11703544-11705974	wt	ele	OK	0.433221	3.35562	2.9534	4.61456	5e-05	0.000441468	yes
XLOC_005416	XLOC_005416	si:zfos-754c12.1	chr12:21845376-21853961	wt	ele	OK	0.254194	1.94596	2.93648	3.41235	5e-05	0.000441468	yes
XLOC_034717	XLOC_034717	SH2D6	chr8:2290122-2314410	wt	ele	OK	0.306581	2.33855	2.93127	2.59033	0.0013	0.00738609	yes
XLOC_016903	XLOC_016903	-	chr2:59142247-59143109	wt	ele	OK	0.115457	0.87973	2.9297	1.90754	0.00675	0.0281622	yes
XLOC_028490	XLOC_028490	-	chr4:18249289-18251565	wt	ele	OK	0.249199	1.89234	2.9248	4.26063	5e-05	0.000441468	yes
XLOC_031785	XLOC_031785	AL954698.1	chr6:39632405-39659085	wt	ele	OK	0.418973	3.17704	2.92275	6.04164	5e-05	0.000441468	yes
XLOC_019842	XLOC_019842	si:ch211-250k18.7	chr22:9224848-9254366	wt	ele	OK	0.250307	1.8944	2.91997	3.74831	5e-05	0.000441468	yes
XLOC_036093	XLOC_036093	CU639413.2	chr9:58131993-58148376	wt	ele	OK	0.155908	1.16984	2.90754	2.21341	0.00015	0.00117124	yes
XLOC_008736	XLOC_008736	-	chr14:13572383-13575280	wt	ele	OK	0.235898	1.76438	2.90293	4.53088	5e-05	0.000441468	yes
XLOC_028571	XLOC_028571	-	chr4:36409581-36410797	wt	ele	OK	1.10142	8.20032	2.89632	6.08255	5e-05	0.000441468	yes
XLOC_001054	XLOC_001054	-	Zv9_scaffold3538:63419-74798	wt	ele	OK	0.80095	5.95956	2.89542	8.45336	5e-05	0.000441468	yes
XLOC_036827	XLOC_036827	-	chr9:57914535-57915480	wt	ele	OK	0.684481	5.06951	2.88876	4.77974	5e-05	0.000441468	yes
XLOC_018464	XLOC_018464	si:dkey-93m18.4	chr21:6126502-6129604	wt	ele	OK	0.340206	2.47294	2.86174	2.08125	0.00395	0.018376	yes
XLOC_033368	XLOC_033368	CR848737.2	chr7:27571673-27572612	wt	ele	OK	0.169594	1.23121	2.85992	2.81525	0.01135	0.0426128	yes
XLOC_021640	XLOC_021640	si:dkey-178o8.2	chr23:14520741-14527203	wt	ele	OK	0.877542	6.36092	2.8577	5.67409	5e-05	0.000441468	yes
XLOC_021433	XLOC_021433	-	chr23:41516694-41534954	wt	ele	OK	0.609058	4.40872	2.85571	2.89179	0.0054	0.0234763	yes
XLOC_021966	XLOC_021966	-	chr23:41516694-41534954	wt	ele	OK	0.232215	1.66856	2.84507	4.01981	5e-05	0.000441468	yes
XLOC_019280	XLOC_019280	CR318595.2	chr21:28662055-28721287	wt	ele	OK	0.218707	1.56378	2.83797	3.1272	0.00285	0.014106	yes
XLOC_016218	XLOC_016218	nrn1b	chr2:20788258-20790126	wt	ele	OK	0.140211	0.999633	2.8338	2.70995	0.0029	0.0143056	yes
XLOC_031691	XLOC_031691	-	chr6:29540036-29544975	wt	ele	OK	0.263721	1.87248	2.82786	4.07222	5e-05	0.000441468	yes
XLOC_034319	XLOC_034319	foxp3b	chr8:24289353-24306939	wt	ele	OK	0.141287	0.99953	2.82262	1.54962	0.002	0.0105913	yes
XLOC_036766	XLOC_036766	-	chr9:34267576-34268716	wt	ele	OK	0.19036	1.3439	2.81962	2.74264	0.00525	0.0229462	yes
XLOC_003958	XLOC_003958	-	chr10:45539256-45540063	wt	ele	OK	0.360704	2.53135	2.81102	3.26204	0.0019	0.0101433	yes
XLOC_017033	XLOC_017033	si:ch211-155o21.4	chr20:11982695-11986628	wt	ele	OK	0.354522	2.48773	2.81089	3.24865	0.00275	0.0137026	yes
XLOC_002738	XLOC_002738	-	chr1:60127588-60128876	wt	ele	OK	1.89854	13.2567	2.80375	7.21183	5e-05	0.000441468	yes
XLOC_033266	XLOC_033266	BX324131.3	chr7:19764401-19769134	wt	ele	OK	3.46168	24.0896	2.79886	8.9795	5e-05	0.000441468	yes
XLOC_001910	XLOC_001910	-	chr1:60136228-60142706	wt	ele	OK	1.65706	11.5216	2.79765	6.47612	5e-05	0.000441468	yes
XLOC_028397	XLOC_028397	-	chr4:58941424-58949938	wt	ele	OK	1.90406	13.189	2.79218	5.88143	5e-05	0.000441468	yes
XLOC_024150	XLOC_024150	-	chr25:22638839-22639579	wt	ele	OK	0.293311	2.03045	2.7913	3.11391	0.00595	0.0254335	yes
XLOC_001097	XLOC_001097	-	Zv9_scaffold3556:60088-63733	wt	ele	OK	0.546727	3.76407	2.7834	3.77932	0.0012	0.00689731	yes
XLOC_001911	XLOC_001911	-	chr1:60142806-60153480	wt	ele	OK	2.01723	13.8762	2.78217	8.09308	5e-05	0.000441468	yes
XLOC_001909	XLOC_001909	-	chr1:60131249-60135744	wt	ele	OK	1.75295	12.0359	2.77949	6.2694	5e-05	0.000441468	yes
XLOC_026477	XLOC_026477	si:dkey-22h13.5	chr4:34151400-34171090	wt	ele	OK	1.0709	7.33634	2.77624	4.49875	0.00025	0.00183251	yes
XLOC_021509	XLOC_021509	btr32	chr23:46321045-46343413	wt	ele	OK	0.104905	0.71748	2.77385	2.87018	0.00025	0.00183251	yes
XLOC_034926	XLOC_034926	si:rp71-15d4.6	chr8:20515699-20676269	wt	ele	OK	1.24436	8.41309	2.75723	1.63997	0.00505	0.0222858	yes
XLOC_000382	XLOC_000382	-	Zv9_NA668:11175-12747	wt	ele	OK	0.335845	2.26024	2.7506	4.04026	0.0001	0.000822847	yes
XLOC_008768	XLOC_008768	-	chr14:21222522-21225847	wt	ele	OK	0.267686	1.79889	2.74849	4.67385	5e-05	0.000441468	yes
XLOC_002625	XLOC_002625	MFAP4 (10 of 13)	chr1:59886166-59887422	wt	ele	OK	0.22224	1.48924	2.74438	2.70486	0.00925	0.0362744	yes
XLOC_010185	XLOC_010185	si:dkey-11f7.5	chr16:10822971-10829543	wt	ele	OK	0.320326	2.13488	2.73654	1.93853	0.00215	0.0112474	yes
XLOC_013935	XLOC_013935	CABZ01073740.1	chr19:1512457-1523206	wt	ele	OK	0.453996	3.02487	2.73612	5.27979	5e-05	0.000441468	yes
XLOC_027304	XLOC_027304	irak3	chr4:11846657-11855495	wt	ele	OK	0.225704	1.49999	2.73245	3.72734	5e-05	0.000441468	yes
XLOC_019619	XLOC_019619	def6b	chr22:958381-977500	wt	ele	OK	0.616152	4.0916	2.7313	2.57838	5e-05	0.000441468	yes
XLOC_017485	XLOC_017485	si:ch73-91k6.1	chr20:51744238-51748388	wt	ele	OK	0.27117	1.79971	2.7305	3.61075	5e-05	0.000441468	yes
XLOC_025107	XLOC_025107	-	chr3:5910838-5915106	wt	ele	OK	0.307383	2.03554	2.7273	4.54021	5e-05	0.000441468	yes
XLOC_004603	XLOC_004603	-	chr11:8779845-8894420	wt	ele	OK	0.374903	2.46434	2.71661	2.02309	0.00195	0.0103729	yes
XLOC_018601	XLOC_018601	HABP4	chr21:19224719-19230567	wt	ele	OK	0.757836	4.9719	2.71384	4.1869	5e-05	0.000441468	yes
XLOC_010436	XLOC_010436	chtopb	chr16:31109316-31115241	wt	ele	OK	0.402541	2.6365	2.71142	3.7727	5e-05	0.000441468	yes
XLOC_001282	XLOC_001282	BX569798.1	chr1:10841140-10870656	wt	ele	OK	0.50787	3.32536	2.71098	2.99936	0.0001	0.000822847	yes
XLOC_015393	XLOC_015393	si:dkey-10f21.3	chr2:14802901-14853746	wt	ele	OK	0.501877	3.27728	2.7071	2.71371	0.001	0.00592006	yes
XLOC_003959	XLOC_003959	-	chr10:45540834-45543369	wt	ele	OK	0.43769	2.85422	2.70511	4.70059	5e-05	0.000441468	yes
XLOC_001034	XLOC_001034	-	Zv9_scaffold3530:1529390-1529913	wt	ele	OK	0.384723	2.50716	2.70416	2.84593	0.01305	0.0474178	yes
XLOC_001043	XLOC_001043	-	Zv9_scaffold3536:197458-202654	wt	ele	OK	0.523682	3.41097	2.70342	4.0701	5e-05	0.000441468	yes
XLOC_010806	XLOC_010806	si:dkey-278k10.4,si:dkey-278k10.5	chr16:8905427-8915673	wt	ele	OK	0.36585	2.36643	2.69339	1.94905	5e-05	0.000441468	yes
XLOC_023261	XLOC_023261	-	chr25:6025045-6139898	wt	ele	OK	1.01062	6.52493	2.69072	1.96368	0.0096	0.0373319	yes
XLOC_029024	XLOC_029024	-	chr5:30145150-30151677	wt	ele	OK	0.892723	5.75172	2.68771	6.02776	5e-05	0.000441468	yes
XLOC_033916	XLOC_033916	-	chr7:27190529-27191604	wt	ele	OK	0.518594	3.3347	2.68488	4.14867	0.0001	0.000822847	yes
XLOC_004060	XLOC_004060	AL840638.1	chr11:6231837-6258743	wt	ele	OK	0.21047	1.34846	2.67962	1.84727	0.005	0.0221105	yes
XLOC_009198	XLOC_009198	zgc:55621	chr15:34243508-34257215	wt	ele	OK	0.215965	1.38185	2.67773	1.99138	0.0024	0.0122682	yes
XLOC_013171	XLOC_013171	si:dkey-145c18.5	chr18:31942902-31963796	wt	ele	OK	0.283043	1.81098	2.67768	1.78855	0.00085	0.00519023	yes
XLOC_029938	XLOC_029938	h2afx	chr5:32173723-32174335	wt	ele	OK	52.1816	331.597	2.66782	15.0158	5e-05	0.000441468	yes
XLOC_000090	XLOC_000090	-	Zv9_NA250:13576-20323	wt	ele	OK	0.309318	1.96547	2.66771	2.59257	0.0011	0.00641906	yes
XLOC_013836	XLOC_013836	-	chr18:19920792-19922915	wt	ele	OK	0.230275	1.45233	2.65694	3.6179	5e-05	0.000441468	yes
XLOC_025011	XLOC_025011	mhc1zaa	chr3:1106079-1128569	wt	ele	OK	1.12462	7.07339	2.65296	4.7667	5e-05	0.000441468	yes
XLOC_017923	XLOC_017923	si:dkey-30j22.5	chr20:35508677-35537540	wt	ele	OK	0.115934	0.728089	2.65082	3.24824	5e-05	0.000441468	yes
XLOC_015204	XLOC_015204	-	chr19:49362504-49363210	wt	ele	OK	0.287155	1.80126	2.6491	2.77259	0.00945	0.0369	yes
XLOC_035378	XLOC_035378	-	chr8:516428-543753	wt	ele	OK	0.180735	1.13224	2.64723	3.13153	0.0003	0.00215436	yes
XLOC_013034	XLOC_013034	si:ch211-117i10.10	chr18:18786773-18822315	wt	ele	OK	2.50416	15.6419	2.64301	4.32032	5e-05	0.000441468	yes
XLOC_007564	XLOC_007564	-	chr13:19814106-19814560	wt	ele	OK	0.265296	1.65091	2.63758	2.06664	0.0098	0.0379664	yes
XLOC_019304	XLOC_019304	zgc:152891	chr21:29958221-29989099	wt	ele	OK	0.262485	1.62471	2.62988	4.03033	5e-05	0.000441468	yes
XLOC_033349	XLOC_033349	BX511061.2	chr7:26007361-26029062	wt	ele	OK	1.17915	7.29822	2.6298	7.84464	5e-05	0.000441468	yes
XLOC_023182	XLOC_023182	prtgb	chr25:437260-481668	wt	ele	OK	0.806242	4.97567	2.62561	5.84674	5e-05	0.000441468	yes
XLOC_005638	XLOC_005638	-	chr12:44979363-44999042	wt	ele	OK	0.177228	1.09232	2.62372	2.6368	0.00515	0.0226134	yes
XLOC_025639	XLOC_025639	-	chr3:41525817-41530436	wt	ele	OK	1.45693	8.97955	2.62371	3.75841	5e-05	0.000441468	yes
XLOC_027408	XLOC_027408	-	chr4:18244673-18249167	wt	ele	OK	0.414661	2.55169	2.62145	4.24359	5e-05	0.000441468	yes
XLOC_006739	XLOC_006739	CR762483.1	chr13:30888415-30924081	wt	ele	OK	0.130678	0.802764	2.61896	1.6743	0.01285	0.0469141	yes
XLOC_022088	XLOC_022088	-	chr23:7542813-7543923	wt	ele	OK	0.216145	1.31903	2.6094	2.75769	0.0048	0.0214018	yes
XLOC_019325	XLOC_019325	cd74b	chr21:32377027-32381287	wt	ele	OK	0.327129	1.993	2.60701	1.73617	0.00025	0.00183251	yes
XLOC_024176	XLOC_024176	-	chr25:37176379-37176586	wt	ele	OK	1.67614	10.1835	2.60302	5.8575	0.00975	0.037816	yes
XLOC_029173	XLOC_029173	si:dkey-89j23.3	chr5:40075639-40107444	wt	ele	OK	0.450724	2.7341	2.60075	2.15003	0.0134	0.0484149	yes
XLOC_000679	XLOC_000679	-	Zv9_NA95:35446-41137	wt	ele	OK	0.176612	1.07072	2.59992	2.03319	0.01375	0.0493858	yes
XLOC_002615	XLOC_002615	-	chr1:59779444-59779993	wt	ele	OK	1.66988	10.1138	2.59851	2.52446	0.0007	0.00440717	yes
XLOC_032511	XLOC_032511	-	chr7:25740830-25749106	wt	ele	OK	0.275489	1.66373	2.59435	2.94606	0.0001	0.000822847	yes
XLOC_023490	XLOC_023490	-	chr25:27198296-27199277	wt	ele	OK	0.718726	4.32919	2.59058	4.04636	0.00065	0.00413522	yes
XLOC_035846	XLOC_035846	rnf17	chr9:30581937-30604536	wt	ele	OK	0.473041	2.82564	2.57854	3.78114	5e-05	0.000441468	yes
XLOC_014669	XLOC_014669	-	chr19:13833389-13834963	wt	ele	OK	0.380308	2.27051	2.57778	2.88019	0.0053	0.0231094	yes
XLOC_015377	XLOC_015377	-	chr2:13689730-13694512	wt	ele	OK	0.205652	1.22631	2.57605	3.3192	5e-05	0.000441468	yes
XLOC_033939	XLOC_033939	-	chr7:47178736-47179826	wt	ele	OK	0.585893	3.48009	2.57042	3.94905	0.00025	0.00183251	yes
XLOC_014956	XLOC_014956	grn1	chr19:41146726-41165805	wt	ele	OK	0.258023	1.53098	2.56888	1.74469	0.00615	0.0261094	yes
XLOC_013560	XLOC_013560	asz1	chr18:20423088-20454832	wt	ele	OK	0.203261	1.20264	2.5648	3.00361	0.001	0.00592006	yes
XLOC_005129	XLOC_005129	-	chr11:41952214-41952739	wt	ele	OK	0.219531	1.29546	2.56097	1.89523	0.0125	0.0459264	yes
XLOC_029238	XLOC_029238	zgc:112966	chr5:45442657-45553746	wt	ele	OK	0.446827	2.62842	2.5564	1.25259	0.0129	0.0470097	yes
XLOC_003184	XLOC_003184	styxl1	chr10:36281088-36285806	wt	ele	OK	0.287179	1.68573	2.55335	3.24995	0.0008	0.00494223	yes
XLOC_009253	XLOC_009253	-	chr15:41946874-41950939	wt	ele	OK	1.07581	6.30907	2.55201	4.59808	5e-05	0.000441468	yes
XLOC_006278	XLOC_006278	-	chr12:2933908-2935484	wt	ele	OK	0.335524	1.96614	2.55088	3.71174	0.00015	0.00117124	yes
XLOC_001044	XLOC_001044	-	Zv9_scaffold3536:203235-204462	wt	ele	OK	0.289988	1.68993	2.5429	2.99977	0.00465	0.0208823	yes
XLOC_028609	XLOC_028609	-	chr4:43971491-43972677	wt	ele	OK	0.164044	0.95552	2.54221	2.46094	0.0089	0.0352225	yes
XLOC_033811	XLOC_033811	-	chr7:100509-354153	wt	ele	OK	0.175363	1.02096	2.54152	1.96084	0.005	0.0221105	yes
XLOC_021510	XLOC_021510	btr31	chr23:46346822-46350363	wt	ele	OK	0.282991	1.64615	2.54027	1.3473	0.01095	0.0413931	yes
XLOC_030010	XLOC_030010	si:dkey-204l11.1	chr5:37141313-37158880	wt	ele	OK	1.46324	8.47278	2.53367	6.62444	5e-05	0.000441468	yes
XLOC_000961	XLOC_000961	-	Zv9_scaffold3503:838663-839545	wt	ele	OK	0.211743	1.22164	2.52843	2.42925	0.01265	0.0463696	yes
XLOC_015785	XLOC_015785	-	chr2:45160771-45175033	wt	ele	OK	0.276637	1.58652	2.5198	3.19651	0.0007	0.00440717	yes
XLOC_005030	XLOC_005030	-	chr11:4821848-4822099	wt	ele	OK	2.23126	12.7686	2.51667	6.82691	0.00685	0.0284892	yes
XLOC_009920	XLOC_009920	-	chr15:3632512-3634376	wt	ele	OK	0.474612	2.70796	2.51238	4.30677	5e-05	0.000441468	yes
XLOC_008570	XLOC_008570	nots	chr14:37891744-37902250	wt	ele	OK	0.215158	1.22332	2.50733	2.30376	0.00145	0.00810809	yes
XLOC_035839	XLOC_035839	si:dkey-253e1.1	chr9:29755383-29774232	wt	ele	OK	0.773182	4.37047	2.49891	2.44457	5e-05	0.000441468	yes
XLOC_011155	XLOC_011155	rspo1	chr16:36087311-36131543	wt	ele	OK	0.504062	2.8436	2.49604	5.12124	5e-05	0.000441468	yes
XLOC_029653	XLOC_029653	FP102192.1	chr5:8029839-8047084	wt	ele	OK	0.428789	2.415	2.49368	3.41898	5e-05	0.000441468	yes
XLOC_007424	XLOC_007424	si:ch211-168h21.2	chr13:45943346-45968479	wt	ele	OK	0.660918	3.6854	2.47928	2.45164	0.0057	0.0245687	yes
XLOC_027084	XLOC_027084	FP015791.1	chr4:60819689-60827150	wt	ele	OK	0.786529	4.38362	2.47855	4.01364	0.0001	0.000822847	yes
XLOC_033566	XLOC_033566	zgc:162297	chr7:47619384-47629279	wt	ele	OK	0.168185	0.931727	2.46986	1.56935	0.00595	0.0254335	yes
XLOC_020425	XLOC_020425	CABZ01061498.1	chr22:8376992-8765640	wt	ele	OK	0.492578	2.72478	2.46771	1.70939	0.00815	0.0328579	yes
XLOC_025840	XLOC_025840	-	chr3:4112983-4114716	wt	ele	OK	0.157416	0.870534	2.46731	2.63796	0.002	0.0105913	yes
XLOC_025841	XLOC_025841	-	chr3:4114776-4117664	wt	ele	OK	0.204063	1.11859	2.4546	3.49545	5e-05	0.000441468	yes
XLOC_001341	XLOC_001341	si:dkey-167i21.4	chr1:17571241-17574751	wt	ele	OK	0.447147	2.43834	2.44708	3.79889	5e-05	0.000441468	yes
XLOC_000764	XLOC_000764	-	Zv9_scaffold3453:2889-3826	wt	ele	OK	0.269621	1.47026	2.44707	2.719	0.00725	0.0297714	yes
XLOC_012903	XLOC_012903	si:dkey-238c7.12	chr18:7029381-7031332	wt	ele	OK	104.787	570.596	2.44501	14.7614	5e-05	0.000441468	yes
XLOC_035318	XLOC_035318	PRKACB (3 of 4)	chr8:53175954-53208476	wt	ele	OK	0.282088	1.53529	2.4443	2.73813	0.0001	0.000822847	yes
XLOC_001107	XLOC_001107	-	Zv9_scaffold3560:32239-34379	wt	ele	OK	0.14574	0.792653	2.44329	2.7289	0.0013	0.00738609	yes
XLOC_025183	XLOC_025183	si:ch211-8c17.2,si:ch211-8c17.3,si:ch211-8c17.4	chr3:12414838-12438274	wt	ele	OK	0.680042	3.66336	2.42947	3.09011	5e-05	0.000441468	yes
XLOC_008129	XLOC_008129	adra1bb	chr14:45797804-45816079	wt	ele	OK	0.219039	1.1752	2.42365	3.15804	0.0006	0.0038638	yes
XLOC_002616	XLOC_002616	VAV1 (1 of 2)	chr1:59781899-59786479	wt	ele	OK	0.992584	5.32426	2.42332	4.24305	5e-05	0.000441468	yes
XLOC_024062	XLOC_024062	slc7a10b	chr25:37303416-37319174	wt	ele	OK	0.697066	3.73814	2.42295	5.02556	5e-05	0.000441468	yes
XLOC_032943	XLOC_032943	spata6l	chr7:72195885-72211542	wt	ele	OK	0.798535	4.26334	2.41656	1.87327	0.00075	0.00467724	yes
XLOC_020895	XLOC_020895	-	chr22:11779641-11780126	wt	ele	OK	0.49886	2.63794	2.4027	2.95451	0.01265	0.0463696	yes
XLOC_020663	XLOC_020663	si:dkey-270e21.7	chr22:25807789-25935032	wt	ele	OK	1.8098	9.54829	2.39941	4.70945	5e-05	0.000441468	yes
XLOC_026429	XLOC_026429	BX927290.1	chr4:30347637-30491764	wt	ele	OK	0.714778	3.76429	2.39681	2.62032	0.0013	0.00738609	yes
XLOC_008897	XLOC_008897	RNF14 (3 of 5)	chr15:3613363-3632405	wt	ele	OK	4.44377	23.3931	2.39623	6.9997	5e-05	0.000441468	yes
XLOC_035055	XLOC_035055	si:ch211-103n10.5	chr8:30566733-30567435	wt	ele	OK	1.5487	8.12868	2.39196	4.98986	5e-05	0.000441468	yes
XLOC_016710	XLOC_016710	si:dkey-264b2.3	chr2:60071067-60171903	wt	ele	OK	2.73466	14.3516	2.39178	4.96425	5e-05	0.000441468	yes
XLOC_025037	XLOC_025037	MICALL1 (3 of 3),si:ch211-254c8.2	chr3:2901856-2918601	wt	ele	OK	0.448412	2.3457	2.38712	2.82955	0.0032	0.0155238	yes
XLOC_011324	XLOC_011324	si:dkey-256h2.1	chr16:50574341-50592491	wt	ele	OK	0.706741	3.69036	2.38451	4.56253	5e-05	0.000441468	yes
XLOC_008765	XLOC_008765	-	chr14:20981779-20983591	wt	ele	OK	0.537699	2.80533	2.3833	4.09345	5e-05	0.000441468	yes
XLOC_034695	XLOC_034695	CABZ01076121.1	chr8:516428-543753	wt	ele	OK	0.704637	3.66878	2.38035	2.11143	0.00035	0.00245539	yes
XLOC_028223	XLOC_028223	si:dkeyp-80d11.1	chr4:51617438-51655969	wt	ele	OK	0.763985	3.97345	2.37878	3.92615	5e-05	0.000441468	yes
XLOC_026471	XLOC_026471	zgc:174700	chr4:33881436-33888021	wt	ele	OK	0.304366	1.58087	2.37684	3.133	5e-05	0.000441468	yes
XLOC_020591	XLOC_020591	rxfp3.2b	chr22:20422300-20424439	wt	ele	OK	0.471307	2.44366	2.3743	3.59447	5e-05	0.000441468	yes
XLOC_014442	XLOC_014442	CU596012.1	chr19:49936945-49945482	wt	ele	OK	0.918117	4.75698	2.3733	4.03565	5e-05	0.000441468	yes
XLOC_013390	XLOC_013390	cplx3b	chr18:5067637-5086635	wt	ele	OK	3.10014	16.0567	2.37277	3.91651	5e-05	0.000441468	yes
XLOC_011867	XLOC_011867	ctsl.1	chr17:27315818-27320142	wt	ele	OK	1.11651	5.77017	2.36962	4.29892	5e-05	0.000441468	yes
XLOC_015061	XLOC_015061	-	chr19:49925480-49929776	wt	ele	OK	0.27734	1.43315	2.36946	2.65447	0.00545	0.0236459	yes
XLOC_005046	XLOC_005046	-	chr11:8778215-8779779	wt	ele	OK	0.231637	1.19628	2.36861	2.83533	0.0018	0.00970567	yes
XLOC_028704	XLOC_028704	-	chr4:59769739-59770530	wt	ele	OK	0.259816	1.33763	2.36411	2.45584	0.0118	0.043899	yes
XLOC_036395	XLOC_036395	tex30	chr9:28427025-28429985	wt	ele	OK	1.07336	5.50722	2.3592	3.42876	5e-05	0.000441468	yes
XLOC_033833	XLOC_033833	-	chr7:5569101-5576505	wt	ele	OK	0.23343	1.19644	2.35768	4.84854	5e-05	0.000441468	yes
XLOC_006360	XLOC_006360	-	chr12:45010392-45012277	wt	ele	OK	0.16277	0.831825	2.35345	2.76496	0.001	0.00592006	yes
XLOC_022479	XLOC_022479	CNBD1	chr24:32664274-32739835	wt	ele	OK	0.208406	1.06253	2.35004	2.52599	0.0037	0.0174319	yes
XLOC_023166	XLOC_023166	-	chr24:43845594-43846011	wt	ele	OK	1.43494	7.29961	2.34682	4.57579	0.0008	0.00494223	yes
XLOC_002737	XLOC_002737	-	chr1:60126609-60127485	wt	ele	OK	1.57031	7.97518	2.34446	5.0338	5e-05	0.000441468	yes
XLOC_000656	XLOC_000656	-	Zv9_NA933:902-3011	wt	ele	OK	2.41255	12.2223	2.34088	3.81614	5e-05	0.000441468	yes
XLOC_025602	XLOC_025602	si:dkey-106c17.1	chr3:38966482-38970137	wt	ele	OK	0.365335	1.84943	2.33979	3.61196	5e-05	0.000441468	yes
XLOC_019545	XLOC_019545	-	chr21:28926820-28927932	wt	ele	OK	0.27272	1.37846	2.33757	2.73962	0.00285	0.014106	yes
XLOC_020988	XLOC_020988	top1	chr23:2764488-2792128	wt	ele	OK	1.17218	5.89893	2.33126	1.66747	0.0004	0.00274441	yes
XLOC_031550	XLOC_031550	-	chr6:14847901-14849357	wt	ele	OK	0.265593	1.33254	2.32689	2.82358	0.0011	0.00641906	yes
XLOC_026464	XLOC_026464	zgc:174700	chr4:33088436-33113260	wt	ele	OK	0.309719	1.5372	2.31128	3.47769	5e-05	0.000441468	yes
XLOC_025636	XLOC_025636	si:dkey-21n8.3	chr3:40953578-40960763	wt	ele	OK	0.414894	2.05057	2.30521	2.25684	5e-05	0.000441468	yes
XLOC_022270	XLOC_022270	dlgap1b	chr24:8835992-9071542	wt	ele	OK	1.05449	5.17472	2.29493	4.77417	5e-05	0.000441468	yes
XLOC_016840	XLOC_016840	-	chr2:53215546-53217440	wt	ele	OK	0.62848	3.08112	2.29351	4.10603	5e-05	0.000441468	yes
XLOC_009594	XLOC_009594	bbc3	chr15:23098764-23115128	wt	ele	OK	1.07483	5.25843	2.29053	6.3776	5e-05	0.000441468	yes
XLOC_026859	XLOC_026859	CT990567.1	chr4:48950502-48965812	wt	ele	OK	0.20161	0.985773	2.28969	2.36304	0.0082	0.0330033	yes
XLOC_028273	XLOC_028273	si:ch211-152l15.4	chr4:53456593-53464880	wt	ele	OK	0.181018	0.881869	2.28443	2.26341	0.00045	0.00304428	yes
XLOC_006919	XLOC_006919	PRTG	chr13:52216808-52260664	wt	ele	OK	0.569124	2.76588	2.28092	5.47745	5e-05	0.000441468	yes
XLOC_020278	XLOC_020278	cdkn1a	chr22:577446-583142	wt	ele	OK	2.68043	12.9799	2.27575	5.30733	5e-05	0.000441468	yes
XLOC_014707	XLOC_014707	mir219-3	chr19:18441397-18445018	wt	ele	OK	0.720243	3.48055	2.27276	2.09447	5e-05	0.000441468	yes
XLOC_009468	XLOC_009468	si:dkey-13m3.1	chr15:11107552-11112518	wt	ele	OK	0.5068	2.44627	2.2711	3.16735	0.00085	0.00519023	yes
XLOC_008080	XLOC_008080	zgc:63568	chr14:37113160-37121035	wt	ele	OK	1.25711	6.0418	2.26487	4.73327	5e-05	0.000441468	yes
XLOC_014777	XLOC_014777	si:ch211-196n4.9	chr19:24206530-24210245	wt	ele	OK	0.361397	1.73597	2.26409	3.39681	5e-05	0.000441468	yes
XLOC_020055	XLOC_020055	ENSDARG00000088912	chr22:23510909-23520646	wt	ele	OK	0.373733	1.79144	2.26104	1.8121	0.0022	0.0114559	yes
XLOC_025635	XLOC_025635	cyp3c1l2	chr3:40942742-40950564	wt	ele	OK	0.201929	0.964767	2.25634	2.77605	0.0004	0.00274441	yes
XLOC_001729	XLOC_001729	wu:fc75a09	chr1:53249322-53256921	wt	ele	OK	1.14896	5.48054	2.25399	6.33618	5e-05	0.000441468	yes
XLOC_000940	XLOC_000940	-	Zv9_scaffold3497:81838-82767	wt	ele	OK	0.249971	1.19156	2.25302	2.30035	0.0106	0.0403273	yes
XLOC_021147	XLOC_021147	si:dkey-192i18.3	chr23:19212808-19217237	wt	ele	OK	0.602566	2.86295	2.24831	3.35518	5e-05	0.000441468	yes
XLOC_010445	XLOC_010445	ctssb.1	chr16:31769423-31773725	wt	ele	OK	3.90419	18.5391	2.24747	6.00412	5e-05	0.000441468	yes
XLOC_028511	XLOC_028511	-	chr4:28199860-28200583	wt	ele	OK	0.388475	1.83845	2.2426	2.68313	0.008	0.0323743	yes
XLOC_000837	XLOC_000837	-	Zv9_scaffold3470:117738-119707	wt	ele	OK	0.308679	1.46006	2.24185	3.2465	5e-05	0.000441468	yes
XLOC_011486	XLOC_011486	-	chr16:34870078-34872943	wt	ele	OK	0.343147	1.62308	2.24184	3.84578	5e-05	0.000441468	yes
XLOC_006614	XLOC_006614	ccdc172	chr13:20663586-20679456	wt	ele	OK	0.46525	2.19794	2.24007	2.42303	0.01205	0.0445841	yes
XLOC_027463	XLOC_027463	si:ch211-244b2.3	chr4:25169680-25183010	wt	ele	OK	0.168208	0.789578	2.23083	2.2235	0.00165	0.00902625	yes
XLOC_034512	XLOC_034512	si:ch211-215p11.3	chr8:40651724-40669253	wt	ele	OK	0.326619	1.53171	2.22946	4.05932	5e-05	0.000441468	yes
XLOC_026469	XLOC_026469	si:ch211-209j12.1	chr4:33761625-33789292	wt	ele	OK	1.40577	6.59241	2.22944	4.51497	5e-05	0.000441468	yes
XLOC_011034	XLOC_011034	bcl3	chr16:27940652-27978617	wt	ele	OK	0.263722	1.23524	2.2277	2.96011	5e-05	0.000441468	yes
XLOC_001109	XLOC_001109	-	Zv9_scaffold3560:46291-47603	wt	ele	OK	0.215176	1.00605	2.22511	2.4407	0.00495	0.0219467	yes
XLOC_008247	XLOC_008247	cd74a	chr14:3122604-3136493	wt	ele	OK	0.154991	0.724426	2.22466	0.999678	0.01045	0.0399362	yes
XLOC_018920	XLOC_018920	irf1b	chr21:44267642-44273778	wt	ele	OK	0.689087	3.21268	2.22102	3.81476	5e-05	0.000441468	yes
XLOC_020233	XLOC_020233	traf5	chr22:41260534-41281963	wt	ele	OK	0.313805	1.45708	2.21514	2.3178	0.0002	0.00151135	yes
XLOC_010515	XLOC_010515	si:ch211-207l22.2	chr16:37988118-37990418	wt	ele	OK	0.981179	4.54889	2.21293	3.60244	0.01055	0.040221	yes
XLOC_001908	XLOC_001908	-	chr1:60120959-60122589	wt	ele	OK	4.93215	22.8618	2.21265	6.98794	5e-05	0.000441468	yes
XLOC_001040	XLOC_001040	-	Zv9_scaffold3535:195641-248200	wt	ele	OK	0.241448	1.11516	2.20746	3.13401	5e-05	0.000441468	yes
XLOC_033791	XLOC_033791	-	chr7:76478022-76487314	wt	ele	OK	0.412182	1.90265	2.20666	2.79065	0.00035	0.00245539	yes
XLOC_001657	XLOC_001657	mir16b	chr1:47206451-47222241	wt	ele	OK	0.322559	1.4888	2.20652	1.87845	0.0065	0.0273067	yes
XLOC_000920	XLOC_000920	-	Zv9_scaffold3491:3-4216	wt	ele	OK	0.374697	1.72746	2.20486	4.27572	5e-05	0.000441468	yes
XLOC_008766	XLOC_008766	-	chr14:20987184-20988589	wt	ele	OK	0.751726	3.45693	2.20121	3.96432	5e-05	0.000441468	yes
XLOC_007625	XLOC_007625	-	chr13:52260773-52266638	wt	ele	OK	0.601156	2.75779	2.1977	5.74854	5e-05	0.000441468	yes
XLOC_006345	XLOC_006345	-	chr12:43699734-43700972	wt	ele	OK	0.179574	0.818149	2.18779	2.11827	0.0122	0.0450196	yes
XLOC_025739	XLOC_025739	-	chr3:55577147-55578611	wt	ele	OK	0.201483	0.915949	2.18461	2.30289	0.00485	0.0216003	yes
XLOC_026491	XLOC_026491	si:dkey-16p19.3	chr4:34820112-34829124	wt	ele	OK	0.560405	2.5359	2.17795	2.38308	0.00145	0.00810809	yes
XLOC_034768	XLOC_034768	si:ch211-255g12.8	chr8:7449910-7467268	wt	ele	OK	0.211822	0.958024	2.17721	1.90609	0.00455	0.0205383	yes
XLOC_004993	XLOC_004993	map1lc3c	chr11:45644226-45649295	wt	ele	OK	0.406734	1.83602	2.17442	2.72717	0.00495	0.0219467	yes
XLOC_016503	XLOC_016503	oc90	chr2:43043669-43061471	wt	ele	OK	1.76152	7.88736	2.16272	4.16741	5e-05	0.000441468	yes
XLOC_023821	XLOC_023821	cpa2,cpa4	chr25:16939078-16958160	wt	ele	OK	0.780263	3.48944	2.16096	3.38088	5e-05	0.000441468	yes
XLOC_016777	XLOC_016777	-	chr2:27694881-27697301	wt	ele	OK	0.270125	1.20752	2.16035	3.19715	5e-05	0.000441468	yes
XLOC_013274	XLOC_013274	cngb1a	chr18:43916998-43933739	wt	ele	OK	0.191317	0.85248	2.1557	2.17393	0.0013	0.00738609	yes
XLOC_008318	XLOC_008318	si:dkey-92i17.2	chr14:10806071-10816622	wt	ele	OK	3.5674	15.8869	2.15489	5.9039	5e-05	0.000441468	yes
XLOC_000875	XLOC_000875	-	Zv9_scaffold3484:109665-111217	wt	ele	OK	0.236576	1.05255	2.15351	2.56281	0.0019	0.0101433	yes
XLOC_021332	XLOC_021332	GTSF1L	chr23:32339780-32346187	wt	ele	OK	6.69279	29.7504	2.15223	6.43132	5e-05	0.000441468	yes
XLOC_020408	XLOC_020408	-	chr22:7665585-7689712	wt	ele	OK	0.959695	4.25665	2.14907	3.34273	5e-05	0.000441468	yes
XLOC_032119	XLOC_032119	-	chr6:56245016-56248854	wt	ele	OK	0.311204	1.38027	2.14901	3.89711	5e-05	0.000441468	yes
XLOC_018934	XLOC_018934	CABZ01072037.1	chr21:120583-124634	wt	ele	OK	0.677728	3.00363	2.14793	3.47136	5e-05	0.000441468	yes
XLOC_006309	XLOC_006309	-	chr12:17562817-17563820	wt	ele	OK	0.769461	3.39631	2.14205	3.50172	0.00015	0.00117124	yes
XLOC_011189	XLOC_011189	CABZ01053617.1	chr16:39970096-39977567	wt	ele	OK	0.352656	1.552	2.13779	2.40265	5e-05	0.000441468	yes
XLOC_009710	XLOC_009710	-	chr15:31807171-31812030	wt	ele	OK	0.437202	1.92387	2.13764	2.89439	0.00115	0.00665512	yes
XLOC_016778	XLOC_016778	-	chr2:27697439-27699192	wt	ele	OK	0.230264	1.00365	2.1239	2.4856	0.0019	0.0101433	yes
XLOC_009838	XLOC_009838	lrtomt	chr15:42956372-42965953	wt	ele	OK	0.460752	2.00122	2.11882	3.02936	0.00105	0.00617442	yes
XLOC_020964	XLOC_020964	irf10	chr23:658180-669549	wt	ele	OK	0.319599	1.37985	2.11017	2.19667	0.00065	0.00413522	yes
XLOC_030059	XLOC_030059	prkg2	chr5:41284328-41308300	wt	ele	OK	0.473843	2.04086	2.1067	4.16776	5e-05	0.000441468	yes
XLOC_020377	XLOC_020377	zgc:113298	chr22:6262609-6290925	wt	ele	OK	0.788102	3.37104	2.09674	3.49906	5e-05	0.000441468	yes
XLOC_015322	XLOC_015322	pcolce2a	chr2:7708304-7832024	wt	ele	OK	1.06568	4.523	2.0855	1.68832	0.01135	0.0426128	yes
XLOC_033141	XLOC_033141	-	chr7:8679987-8690282	wt	ele	OK	0.918391	3.87957	2.07872	2.74033	5e-05	0.000441468	yes
XLOC_006999	XLOC_006999	dnph1	chr13:3872912-3878539	wt	ele	OK	4.54421	19.1555	2.07565	4.32819	5e-05	0.000441468	yes
XLOC_010658	XLOC_010658	notchl	chr16:51979221-52012501	wt	ele	OK	0.527259	2.22173	2.0751	2.88011	0.00015	0.00117124	yes
XLOC_015585	XLOC_015585	RBM33 (2 of 2)	chr2:29701086-29762469	wt	ele	OK	0.439229	1.84487	2.07047	1.25696	0.00515	0.0226134	yes
XLOC_022579	XLOC_022579	scospondin	chr24:41589847-41751706	wt	ele	OK	0.34472	1.44741	2.06997	3.72846	5e-05	0.000441468	yes
XLOC_020912	XLOC_020912	-	chr22:25791293-25798889	wt	ele	OK	0.183193	0.765292	2.06265	3.83665	5e-05	0.000441468	yes
XLOC_006285	XLOC_006285	-	chr12:9277881-9279152	wt	ele	OK	0.574894	2.4006	2.06203	3.30297	0.0001	0.000822847	yes
XLOC_023246	XLOC_023246	ENSDARG00000089390	chr25:5132497-5143203	wt	ele	OK	0.820923	3.42208	2.05955	5.14284	5e-05	0.000441468	yes
XLOC_019378	XLOC_019378	tmigd1	chr21:38762569-38767073	wt	ele	OK	0.450987	1.86882	2.05097	2.64988	0.00495	0.0219467	yes
XLOC_033872	XLOC_033872	-	chr7:11990398-11991224	wt	ele	OK	0.364113	1.50225	2.04467	2.36923	0.00805	0.03251	yes
XLOC_025839	XLOC_025839	-	chr3:4108861-4112656	wt	ele	OK	0.254507	1.04901	2.04326	3.25601	0.0001	0.000822847	yes
XLOC_022048	XLOC_022048	tgm1l4	chr23:46354747-46366940	wt	ele	OK	1.57476	6.46292	2.03706	4.91986	5e-05	0.000441468	yes
XLOC_008365	XLOC_008365	C14H5orf45	chr14:14448388-14457584	wt	ele	OK	1.16031	4.75353	2.03449	1.94499	0.003	0.0147193	yes
XLOC_006344	XLOC_006344	-	chr12:43695904-43697028	wt	ele	OK	0.301074	1.23145	2.03216	2.40643	0.0039	0.0181933	yes
XLOC_024541	XLOC_024541	prr15la	chr3:24462121-24488530	wt	ele	OK	1.70014	6.94949	2.03125	3.50559	5e-05	0.000441468	yes
XLOC_010496	XLOC_010496	si:ch211-232m19.4	chr16:36063727-36071946	wt	ele	OK	0.17705	0.723232	2.03031	1.94033	0.0085	0.0339742	yes
XLOC_016345	XLOC_016345	si:ch211-106h4.5	chr2:31326755-31330113	wt	ele	OK	0.682078	2.78559	2.02998	1.49956	0.0004	0.00274441	yes
XLOC_002978	XLOC_002978	si:ch211-159e21.1	chr10:18270935-18282303	wt	ele	OK	0.917871	3.74638	2.02913	2.14345	0.00115	0.00665512	yes
XLOC_016436	XLOC_016436	hbl3	chr2:37625687-37627563	wt	ele	OK	0.324782	1.32423	2.02761	2.41319	0.00405	0.0187309	yes
XLOC_015239	XLOC_015239	MCOLN3 (2 of 2)	chr2:1760765-1788872	wt	ele	OK	1.21686	4.94728	2.02347	4.37754	5e-05	0.000441468	yes
XLOC_028591	XLOC_028591	-	chr4:41270559-41275950	wt	ele	OK	0.482414	1.9611	2.02332	4.74249	5e-05	0.000441468	yes
XLOC_019149	XLOC_019149	si:ch211-22d5.2	chr21:19545149-19567053	wt	ele	OK	8.41789	34.2037	2.02262	6.96335	5e-05	0.000441468	yes
XLOC_027464	XLOC_027464	si:ch211-244b2.4	chr4:25183271-25208049	wt	ele	OK	0.65149	2.64127	2.01941	3.46355	5e-05	0.000441468	yes
XLOC_010547	XLOC_010547	si:ch211-149p10.2	chr16:41059538-41062527	wt	ele	OK	0.220864	0.89385	2.01687	0.975871	0.0102	0.0392211	yes
XLOC_013092	XLOC_013092	si:dkeyp-59c12.1	chr18:25009173-25011247	wt	ele	OK	0.300975	1.21201	2.00969	1.54871	0.0037	0.0174319	yes
XLOC_034966	XLOC_034966	si:ch211-196c10.6	chr8:23988624-23990240	wt	ele	OK	3.62149	14.525	2.00388	5.09143	5e-05	0.000441468	yes
XLOC_010720	XLOC_010720	ENSDARG00000088726	chr16:58012841-58025985	wt	ele	OK	5.02927	20.1109	1.99955	3.62507	5e-05	0.000441468	yes
XLOC_030629	XLOC_030629	-	chr5:14777815-14779428	wt	ele	OK	0.278884	1.11165	1.99497	2.54778	0.0021	0.0110272	yes
XLOC_026451	XLOC_026451	si:dkey-16p6.1	chr4:32235264-32271948	wt	ele	OK	0.675859	2.68693	1.99116	2.38984	0.00095	0.00567796	yes
XLOC_016471	XLOC_016471	si:ch211-122l24.4	chr2:39984416-39985381	wt	ele	OK	1.02132	4.04583	1.986	3.2087	0.00295	0.014507	yes
XLOC_028987	XLOC_028987	bco2l	chr5:27765941-27775076	wt	ele	OK	0.229891	0.909341	1.98387	2.61323	0.00095	0.00567796	yes
XLOC_000667	XLOC_000667	-	Zv9_NA947:166971-169604	wt	ele	OK	0.50163	1.98099	1.98153	2.54779	0.00735	0.0301142	yes
XLOC_008037	XLOC_008037	-	chr14:33670710-33671914	wt	ele	OK	0.918469	3.62228	1.97959	3.3359	5e-05	0.000441468	yes
XLOC_035518	XLOC_035518	si:dkey-11f4.7	chr9:93268-124477	wt	ele	OK	0.322227	1.26821	1.97665	1.35883	0.00535	0.0233059	yes
XLOC_024269	XLOC_024269	CR589947.1	chr3:4070351-4087936	wt	ele	OK	0.489756	1.92622	1.97563	2.93029	5e-05	0.000441468	yes
XLOC_011388	XLOC_011388	CABZ01080435.1	chr16:58124671-58140053	wt	ele	OK	4.60409	18.0874	1.974	5.5157	5e-05	0.000441468	yes
XLOC_032930	XLOC_032930	si:dkey-188k17.2	chr7:71416320-71419822	wt	ele	OK	0.396339	1.55627	1.97328	1.26372	0.00235	0.0120699	yes
XLOC_020432	XLOC_020432	si:dkey-182g1.3	chr22:8376992-8765640	wt	ele	OK	0.386711	1.51432	1.96935	1.42336	0.0062	0.0263028	yes
XLOC_032124	XLOC_032124	-	chr6:57128868-57130399	wt	ele	OK	0.249525	0.972638	1.96272	2.37802	0.004	0.0185867	yes
XLOC_002575	XLOC_002575	si:dkey-156m2.3	chr1:58307307-58323929	wt	ele	OK	0.338097	1.31637	1.96105	4.32674	5e-05	0.000441468	yes
XLOC_001042	XLOC_001042	-	Zv9_scaffold3535:172615-176095	wt	ele	OK	0.3437	1.33637	1.9591	3.47077	5e-05	0.000441468	yes
XLOC_025310	XLOC_025310	tcap	chr3:21453654-21455521	wt	ele	OK	1.3444	5.22521	1.95853	4.00989	5e-05	0.000441468	yes
XLOC_027355	XLOC_027355	-	chr4:15362746-15378319	wt	ele	OK	0.371169	1.44045	1.95638	2.79649	5e-05	0.000441468	yes
XLOC_005994	XLOC_005994	hbbe3	chr12:21691905-21693036	wt	ele	OK	478.578	1857.11	1.95624	11.3473	5e-05	0.000441468	yes
XLOC_021642	XLOC_021642	sla2	chr23:14920210-14942617	wt	ele	OK	0.251423	0.973283	1.95274	1.57176	0.0022	0.0114559	yes
XLOC_022083	XLOC_022083	-	chr23:7535943-7537649	wt	ele	OK	0.334882	1.28941	1.94499	2.66939	0.00115	0.00665512	yes
XLOC_029928	XLOC_029928	bco2a	chr5:31693426-31719321	wt	ele	OK	0.967289	3.7224	1.94421	3.2754	5e-05	0.000441468	yes
XLOC_032120	XLOC_032120	-	chr6:56249715-56250888	wt	ele	OK	0.511778	1.96586	1.94157	2.93601	0.0009	0.00542979	yes
XLOC_003952	XLOC_003952	-	chr10:43104129-43105527	wt	ele	OK	0.252706	0.970665	1.94151	2.35248	0.0041	0.0188957	yes
XLOC_001477	XLOC_001477	si:dkey-148e3.2	chr1:31471408-31472087	wt	ele	OK	1.40758	5.39161	1.9375	3.76202	0.00025	0.00183251	yes
XLOC_010659	XLOC_010659	tap1	chr16:52012758-52042248	wt	ele	OK	0.489257	1.8708	1.93499	3.47024	5e-05	0.000441468	yes
XLOC_025838	XLOC_025838	-	chr3:4107971-4108735	wt	ele	OK	0.389635	1.48966	1.93479	2.22278	0.01365	0.0490787	yes
XLOC_034092	XLOC_034092	CIT (1 of 2)	chr8:3987037-4122402	wt	ele	OK	0.292372	1.11654	1.93316	3.59677	5e-05	0.000441468	yes
XLOC_020698	XLOC_020698	-	chr22:28694697-28708409	wt	ele	OK	0.962652	3.67409	1.9323	3.14725	5e-05	0.000441468	yes
XLOC_001877	XLOC_001877	si:dkey-222h21.4,si:dkey-222h21.5,si:dkey-222h21.6	chr1:58977302-59003323	wt	ele	OK	0.198191	0.75641	1.93227	2.51838	0.0001	0.000822847	yes
XLOC_020155	XLOC_020155	TRIM14 (3 of 27)	chr22:32681508-32690497	wt	ele	OK	7.1515	27.2678	1.93088	5.33227	5e-05	0.000441468	yes
XLOC_023006	XLOC_023006	CU929175.1	chr24:40162333-40166008	wt	ele	OK	0.920593	3.50568	1.92906	3.27048	0.00065	0.00413522	yes
XLOC_020917	XLOC_020917	-	chr22:28708999-28709578	wt	ele	OK	0.564022	2.14642	1.92811	2.63481	0.0099	0.0383037	yes
XLOC_011951	XLOC_011951	nkx2.9	chr17:38403986-38458583	wt	ele	OK	0.844634	3.21302	1.92753	2.04666	0.00865	0.0344459	yes
XLOC_004055	XLOC_004055	U6	chr11:6104461-6108977	wt	ele	OK	0.436252	1.65064	1.91979	2.13222	0.0016	0.00880762	yes
XLOC_006674	XLOC_006674	gsto1	chr13:25604321-25612941	wt	ele	OK	0.843206	3.18988	1.91955	3.19995	5e-05	0.000441468	yes
XLOC_022606	XLOC_022606	CDH7 (1 of 2)	chr24:35185-43166	wt	ele	OK	0.277137	1.04013	1.90809	2.23378	0.00015	0.00117124	yes
XLOC_004836	XLOC_004836	-	chr11:30611474-30613912	wt	ele	OK	0.449203	1.68383	1.90631	2.85074	0.00055	0.00359953	yes
XLOC_017353	XLOC_017353	si:ch211-10j20.1,si:ch211-10j20.2,si:ch211-10j20.5,si:dkey-217m5.9	chr20:39419015-39522873	wt	ele	OK	0.232944	0.873082	1.90613	1.99936	0.00015	0.00117124	yes
XLOC_001039	XLOC_001039	-	Zv9_scaffold3535:176510-194529	wt	ele	OK	0.550044	2.05837	1.90388	2.66952	0.0019	0.0101433	yes
XLOC_016904	XLOC_016904	-	chr2:59480730-59484647	wt	ele	OK	0.680583	2.54518	1.90293	4.50957	5e-05	0.000441468	yes
XLOC_035468	XLOC_035468	-	chr8:41464651-41528361	wt	ele	OK	0.296636	1.10898	1.90247	2.49132	0.00055	0.00359953	yes
XLOC_026989	XLOC_026989	si:dkey-105i14.2	chr4:54926996-54935039	wt	ele	OK	0.226542	0.844294	1.89797	1.62672	0.01225	0.0451759	yes
XLOC_035606	XLOC_035606	si:ch211-121j5.2	chr9:7257465-7264026	wt	ele	OK	0.842964	3.13955	1.89701	3.25397	0.0001	0.000822847	yes
XLOC_024155	XLOC_024155	-	chr25:27383937-27384851	wt	ele	OK	0.353439	1.31621	1.89686	2.27665	0.0079	0.0320243	yes
XLOC_000088	XLOC_000088	-	Zv9_NA240:1797-28150	wt	ele	OK	0.762584	2.83685	1.89532	3.84245	5e-05	0.000441468	yes
XLOC_018282	XLOC_018282	-	chr20:27440686-27441714	wt	ele	OK	0.270216	1.0035	1.89286	2.18803	0.0093	0.0363922	yes
XLOC_019837	XLOC_019837	si:ch211-213a13.11	chr22:8999940-9035490	wt	ele	OK	0.228015	0.846094	1.89169	2.72865	5e-05	0.000441468	yes
XLOC_011594	XLOC_011594	zgc:136872	chr17:2784828-2939580	wt	ele	OK	0.503169	1.86153	1.88737	2.33558	5e-05	0.000441468	yes
XLOC_001448	XLOC_001448	zic2b	chr1:28776998-28806135	wt	ele	OK	7.34121	27.0872	1.88352	7.01487	5e-05	0.000441468	yes
XLOC_025401	XLOC_025401	si:dkey-165i8.5	chr3:29774235-29777054	wt	ele	OK	0.854183	3.14284	1.87945	2.64016	0.00045	0.00304428	yes
XLOC_007559	XLOC_007559	-	chr13:19026034-19027303	wt	ele	OK	0.248292	0.912733	1.87816	2.21369	0.0084	0.0336369	yes
XLOC_007664	XLOC_007664	fgf2	chr14:563297-565810	wt	ele	OK	12.2326	44.9115	1.87636	12.3221	0.002	0.0105913	yes
XLOC_017032	XLOC_017032	si:ch211-155o21.3	chr20:11912839-11917972	wt	ele	OK	2.1392	7.81279	1.86877	2.45205	5e-05	0.000441468	yes
XLOC_017372	XLOC_017372	TDRD15	chr20:42569198-42593471	wt	ele	OK	0.29667	1.08188	1.86661	1.18316	0.00085	0.00519023	yes
XLOC_027698	XLOC_027698	CR792418.1	chr4:33541999-33543552	wt	ele	OK	0.256454	0.934875	1.86607	2.0699	0.011	0.0415622	yes
XLOC_015374	XLOC_015374	wdr65	chr2:13254293-13472513	wt	ele	OK	0.664008	2.42043	1.86599	2.20576	5e-05	0.000441468	yes
XLOC_027258	XLOC_027258	si:dkey-22l11.6	chr4:8963351-8971607	wt	ele	OK	0.364934	1.33012	1.86584	1.70203	0.00405	0.0187309	yes
XLOC_017927	XLOC_017927	si:dkey-30j22.3	chr20:35585018-35588559	wt	ele	OK	0.376622	1.36907	1.862	2.28936	0.0003	0.00215436	yes
XLOC_004691	XLOC_004691	CU459095.1	chr11:14672369-14882992	wt	ele	OK	0.48954	1.77838	1.86106	2.55132	0.0001	0.000822847	yes
XLOC_013879	XLOC_013879	-	chr18:43116834-43118898	wt	ele	OK	0.570668	2.07155	1.85999	2.88563	0.0002	0.00151135	yes
XLOC_015003	XLOC_015003	si:ch211-199g17.2	chr19:44979719-45003866	wt	ele	OK	0.888439	3.22421	1.8596	2.43459	5e-05	0.000441468	yes
XLOC_027063	XLOC_027063	CABZ01083834.1	chr4:59645301-59717767	wt	ele	OK	0.559092	2.02874	1.85943	3.24417	5e-05	0.000441468	yes
XLOC_023604	XLOC_023604	hsd17b2	chr25:37030311-37047674	wt	ele	OK	1.2503	4.52708	1.8563	2.23428	0.0062	0.0263028	yes
XLOC_002376	XLOC_002376	zgc:111983	chr1:45628898-45632879	wt	ele	OK	3.65771	13.2237	1.85412	4.63092	5e-05	0.000441468	yes
XLOC_017892	XLOC_017892	paplnb	chr20:33538179-33551405	wt	ele	OK	0.396191	1.43222	1.85399	1.80398	0.0033	0.0158982	yes
XLOC_033386	XLOC_033386	stk33	chr7:29711230-29740214	wt	ele	OK	0.336874	1.21472	1.85034	1.60456	0.00045	0.00304428	yes
XLOC_016200	XLOC_016200	si:ch211-153l6.4	chr2:18957773-18983437	wt	ele	OK	1.08894	3.91492	1.84606	2.71902	0.0001	0.000822847	yes
XLOC_029846	XLOC_029846	CAPG (2 of 2)	chr5:25785812-25793053	wt	ele	OK	0.348396	1.25166	1.84505	2.33571	0.00725	0.0297714	yes
XLOC_021661	XLOC_021661	dnmt3	chr23:17154080-17175808	wt	ele	OK	6.35849	22.8292	1.84413	6.71169	5e-05	0.000441468	yes
XLOC_003760	XLOC_003760	igsf5	chr10:40370377-40396337	wt	ele	OK	0.479976	1.72325	1.84409	1.94837	0.0017	0.00925703	yes
XLOC_004954	XLOC_004954	her2	chr11:43073538-43077202	wt	ele	OK	9.86626	35.3168	1.83978	6.88184	5e-05	0.000441468	yes
XLOC_028362	XLOC_028362	si:dkey-256e21.1	chr4:57299404-57304814	wt	ele	OK	0.888543	3.17792	1.83857	1.44806	0.00655	0.0274632	yes
XLOC_034336	XLOC_034336	mmp9	chr8:25134454-25148890	wt	ele	OK	3.24092	11.5278	1.83064	5.8104	5e-05	0.000441468	yes
XLOC_009816	XLOC_009816	si:ch211-181d7.3	chr15:41270040-41288879	wt	ele	OK	0.583565	2.07324	1.82892	4.27356	5e-05	0.000441468	yes
XLOC_016610	XLOC_016610	crygn1	chr2:51587029-51613466	wt	ele	OK	2.19688	7.79806	1.82766	2.68975	0.0028	0.0139108	yes
XLOC_024626	XLOC_024626	mybpc2a	chr3:30400708-30468868	wt	ele	OK	0.246184	0.869022	1.81965	2.63356	0.00015	0.00117124	yes
XLOC_013790	XLOC_013790	-	chr18:258695-259474	wt	ele	OK	1.02016	3.59891	1.81876	3.16654	0.0006	0.0038638	yes
XLOC_005480	XLOC_005480	si:dkey-52l6.2	chr12:28448365-28538837	wt	ele	OK	2.90974	10.2385	1.81503	2.35378	0.00895	0.0353554	yes
XLOC_027039	XLOC_027039	si:dkey-202n8.1	chr4:57967617-58011478	wt	ele	OK	0.511756	1.80068	1.81501	2.27768	0.0003	0.00215436	yes
XLOC_001807	XLOC_001807	c3c	chr1:56821383-56867340	wt	ele	OK	1.00852	3.54793	1.81474	5.26935	5e-05	0.000441468	yes
XLOC_034642	XLOC_034642	nkx3-1	chr8:52535761-52538280	wt	ele	OK	1.20744	4.24452	1.81365	2.33746	0.0002	0.00151135	yes
XLOC_006969	XLOC_006969	olig3	chr13:1177251-1180015	wt	ele	OK	4.71944	16.5491	1.81006	3.77648	5e-05	0.000441468	yes
XLOC_019956	XLOC_019956	frem1b	chr22:17339661-17413701	wt	ele	OK	2.78175	9.73618	1.80736	7.07732	5e-05	0.000441468	yes
XLOC_001010	XLOC_001010	-	Zv9_scaffold3524:75644-76628	wt	ele	OK	0.38759	1.3478	1.798	2.30657	0.00765	0.0311869	yes
XLOC_011522	XLOC_011522	-	chr16:52042389-52045192	wt	ele	OK	0.25945	0.901985	1.79765	2.70078	0.0003	0.00215436	yes
XLOC_016479	XLOC_016479	CR848728.2	chr2:41720883-41787554	wt	ele	OK	1.76102	6.11824	1.7967	4.76982	5e-05	0.000441468	yes
XLOC_034607	XLOC_034607	CR855877.1	chr8:49885905-49910849	wt	ele	OK	0.521028	1.80675	1.79396	3.78843	5e-05	0.000441468	yes
XLOC_033772	XLOC_033772	CU929396.1	chr7:75095754-75104612	wt	ele	OK	0.672119	2.32731	1.79187	3.36112	5e-05	0.000441468	yes
XLOC_022257	XLOC_022257	XRCC2	chr24:7437936-7443561	wt	ele	OK	0.770296	2.65443	1.78492	2.92912	0.0009	0.00542979	yes
XLOC_014795	XLOC_014795	-	chr19:24772986-24802637	wt	ele	OK	0.599225	2.06492	1.78491	2.0986	0.0029	0.0143056	yes
XLOC_015983	XLOC_015983	znfl2a	chr2:115931-303836	wt	ele	OK	4.94224	17.0305	1.78488	1.65144	0.01245	0.0457781	yes
XLOC_011720	XLOC_011720	efcab11	chr17:16264959-16374308	wt	ele	OK	1.59737	5.49003	1.78112	3.473	5e-05	0.000441468	yes
XLOC_012430	XLOC_012430	-	chr17:29183656-29195207	wt	ele	OK	0.517872	1.77871	1.78016	3.18979	5e-05	0.000441468	yes
XLOC_012010	XLOC_012010	KCNK3 (2 of 2)	chr17:45622458-45626723	wt	ele	OK	0.361508	1.24081	1.77919	2.55481	0.00145	0.00810809	yes
XLOC_032028	XLOC_032028	-	chr6:16867535-16870197	wt	ele	OK	0.997947	3.42292	1.77819	3.47265	5e-05	0.000441468	yes
XLOC_024158	XLOC_024158	-	chr25:28552137-28553534	wt	ele	OK	0.376888	1.29057	1.77581	2.42955	0.00235	0.0120699	yes
XLOC_007654	XLOC_007654	-	chr14:181465-182278	wt	ele	OK	4.95041	16.9347	1.77437	5.31227	5e-05	0.000441468	yes
XLOC_030946	XLOC_030946	iqca1	chr6:15662217-15811221	wt	ele	OK	0.885256	3.02642	1.77344	3.35233	5e-05	0.000441468	yes
XLOC_003838	XLOC_003838	-	chr10:44087987-44097301	wt	ele	OK	0.374481	1.27874	1.77175	4.19471	5e-05	0.000441468	yes
XLOC_028033	XLOC_028033	si:dkey-270b7.4	chr4:45023992-45024743	wt	ele	OK	0.685859	2.34144	1.77142	2.44296	0.01145	0.0428593	yes
XLOC_024222	XLOC_024222	zgc:172051	chr3:1777474-1800208	wt	ele	OK	0.934853	3.18785	1.76977	2.44853	0.00055	0.00359953	yes
XLOC_026498	XLOC_026498	si:dkey-199m13.2	chr4:35286226-35291339	wt	ele	OK	0.31415	1.06856	1.76615	1.79556	0.0074	0.0302824	yes
XLOC_036284	XLOC_036284	si:ch211-277p15.1	chr9:19906828-19914502	wt	ele	OK	3.08397	10.451	1.76078	1.97049	0.00125	0.00714484	yes
XLOC_026511	XLOC_026511	CR388179.1	chr4:35905005-35907670	wt	ele	OK	0.238276	0.807414	1.76067	1.33767	0.0103	0.0395286	yes
XLOC_007073	XLOC_007073	si:ch211-219o4.2	chr13:9640530-9684131	wt	ele	OK	0.733728	2.48601	1.76052	2.81147	5e-05	0.000441468	yes
XLOC_019863	XLOC_019863	BX539307.2	chr22:10090948-10095246	wt	ele	OK	0.405011	1.3684	1.75646	2.27122	0.0061	0.0259576	yes
XLOC_009335	XLOC_009335	ALOX5 (4 of 4)	chr15:576473-645426	wt	ele	OK	1.8424	6.21428	1.754	2.98539	5e-05	0.000441468	yes
XLOC_002392	XLOC_002392	ebpl	chr1:47156554-47161104	wt	ele	OK	1.15666	3.89698	1.75239	2.75935	5e-05	0.000441468	yes
XLOC_021135	XLOC_021135	chia.4,chia.6	chr23:18096996-18164381	wt	ele	OK	0.929068	3.12797	1.75137	2.16013	5e-05	0.000441468	yes
XLOC_026604	XLOC_026604	CR388013.3	chr4:41435005-41443723	wt	ele	OK	0.540394	1.81818	1.75041	2.5697	0.00275	0.0137026	yes
XLOC_026887	XLOC_026887	si:dkey-51d8.8,si:dkey-51d8.9	chr4:50884303-50893158	wt	ele	OK	1.0783	3.62545	1.7494	1.93083	0.00145	0.00810809	yes
XLOC_026950	XLOC_026950	si:dkey-193i10.3	chr4:51685592-51686985	wt	ele	OK	1.10029	3.69931	1.74938	3.23316	0.00015	0.00117124	yes
XLOC_009580	XLOC_009580	ccdc153	chr15:22551436-22560143	wt	ele	OK	1.37926	4.63599	1.74898	2.41441	5e-05	0.000441468	yes
XLOC_016633	XLOC_016633	HSD11B1L (1 of 2)	chr2:54045003-54068848	wt	ele	OK	0.570363	1.91575	1.74796	2.33956	0.0006	0.0038638	yes
XLOC_034249	XLOC_034249	DMBX1 (3 of 3)	chr8:21026339-21029797	wt	ele	OK	3.45349	11.5943	1.74729	5.64837	5e-05	0.000441468	yes
XLOC_013182	XLOC_013182	CR626874.1	chr18:33103155-33279096	wt	ele	OK	0.439025	1.4708	1.74422	2.38503	0.0006	0.0038638	yes
XLOC_026967	XLOC_026967	si:dkey-156k2.6	chr4:53335937-53347179	wt	ele	OK	0.51117	1.71132	1.74324	2.71261	0.00015	0.00117124	yes
XLOC_002145	XLOC_002145	chrnb2a	chr1:21320443-21368213	wt	ele	OK	0.302758	1.01285	1.74219	1.77301	0.0023	0.0118645	yes
XLOC_003452	XLOC_003452	mir219-1	chr10:10278919-10298323	wt	ele	OK	2.16915	7.25217	1.74128	2.1516	0.0001	0.000822847	yes
XLOC_000235	XLOC_000235	-	Zv9_NA437:26588-33271	wt	ele	OK	1.6377	5.47158	1.74029	3.0249	0.0003	0.00215436	yes
XLOC_012477	XLOC_012477	ECT2L	chr17:33595377-33613804	wt	ele	OK	0.916799	3.0556	1.73678	3.84008	5e-05	0.000441468	yes
XLOC_028601	XLOC_028601	-	chr4:42894861-42896253	wt	ele	OK	0.330005	1.0995	1.73629	2.31378	0.00505	0.0222858	yes
XLOC_026588	XLOC_026588	CR356223.3	chr4:40665439-40668194	wt	ele	OK	2.79897	9.32466	1.73615	4.06265	5e-05	0.000441468	yes
XLOC_004278	XLOC_004278	opn1sw2	chr11:26406316-26408962	wt	ele	OK	0.392461	1.30729	1.73595	2.42047	0.0026	0.0131123	yes
XLOC_021108	XLOC_021108	zgc:153722	chr23:16945306-16958948	wt	ele	OK	0.903167	3.00346	1.73356	3.28998	5e-05	0.000441468	yes
XLOC_033628	XLOC_033628	CU469544.1	chr7:54421754-54422328	wt	ele	OK	2.21779	7.36723	1.732	3.83483	0.00605	0.0257865	yes
XLOC_008515	XLOC_008515	-	chr14:32938964-32959262	wt	ele	OK	1.25144	4.15266	1.73045	6.22465	5e-05	0.000441468	yes
XLOC_008189	XLOC_008189	atoh1b	chr14:51971417-51973818	wt	ele	OK	4.86608	16.1288	1.7288	4.15364	5e-05	0.000441468	yes
XLOC_009772	XLOC_009772	irgq2	chr15:36848875-36853027	wt	ele	OK	0.268857	0.889359	1.72593	2.08116	0.0082	0.0330033	yes
XLOC_027790	XLOC_027790	si:dkey-165b20.3	chr4:35763915-35778133	wt	ele	OK	0.256302	0.847114	1.72471	1.55806	0.0049	0.0217862	yes
XLOC_000779	XLOC_000779	-	Zv9_scaffold3459:247657-250210	wt	ele	OK	0.393429	1.2995	1.72378	2.89216	0.00025	0.00183251	yes
XLOC_034916	XLOC_034916	si:ch73-222f22.2	chr8:19738811-19741629	wt	ele	OK	0.9735	3.21493	1.72354	2.01971	0.00305	0.0149121	yes
XLOC_026678	XLOC_026678	si:dkey-72l17.6	chr4:45853745-45939686	wt	ele	OK	0.572405	1.88973	1.72307	2.33983	0.00105	0.00617442	yes
XLOC_027002	XLOC_027002	si:ch211-178j18.2	chr4:55819565-55945589	wt	ele	OK	1.77577	5.85768	1.72188	2.40638	0.0065	0.0273067	yes
XLOC_015970	XLOC_015970	si:ch211-150h8.3	chr2:59999596-60016580	wt	ele	OK	0.560915	1.84871	1.72067	2.47117	0.00245	0.0124941	yes
XLOC_006473	XLOC_006473	tuba4l	chr13:6285076-6290337	wt	ele	OK	0.757504	2.49264	1.71835	3.11823	0.00015	0.00117124	yes
XLOC_004775	XLOC_004775	optc	chr11:24136957-24153781	wt	ele	OK	2.90518	9.52723	1.71343	4.14728	5e-05	0.000441468	yes
XLOC_018383	XLOC_018383	fech	chr21:1970693-1997082	wt	ele	OK	1.40958	4.6175	1.71185	3.32657	5e-05	0.000441468	yes
XLOC_019861	XLOC_019861	blf	chr22:10027156-10033842	wt	ele	OK	2.47341	8.07922	1.70772	4.53265	5e-05	0.000441468	yes
XLOC_016524	XLOC_016524	mpz	chr2:44320982-44344572	wt	ele	OK	0.871782	2.82997	1.69875	2.29279	5e-05	0.000441468	yes
XLOC_001397	XLOC_001397	mnd1	chr1:24035505-24073635	wt	ele	OK	11.6361	37.7601	1.69825	5.76871	5e-05	0.000441468	yes
XLOC_034421	XLOC_034421	upb1	chr8:31547470-31590275	wt	ele	OK	5.51474	17.8929	1.69802	3.12471	5e-05	0.000441468	yes
XLOC_003209	XLOC_003209	ucp3	chr10:37894302-37900774	wt	ele	OK	0.657837	2.13197	1.69639	2.49343	0.0002	0.00151135	yes
XLOC_022324	XLOC_022324	fbxo15	chr24:15558550-15573343	wt	ele	OK	0.366665	1.18724	1.69508	2.2152	0.00105	0.00617442	yes
XLOC_027006	XLOC_027006	ZNF337 (19 of 39)	chr4:56191530-56215312	wt	ele	OK	0.424888	1.3757	1.69501	2.69724	0.00025	0.00183251	yes
XLOC_030680	XLOC_030680	-	chr5:44148641-44157495	wt	ele	OK	0.637616	2.06414	1.69478	4.83547	5e-05	0.000441468	yes
XLOC_027588	XLOC_027588	si:dkey-247i3.4	chr4:31296580-31391304	wt	ele	OK	0.410606	1.32536	1.69056	1.53674	0.0131	0.0475557	yes
XLOC_017562	XLOC_017562	gabrr2b	chr20:1181445-1197575	wt	ele	OK	0.661421	2.13136	1.68813	2.70805	0.0001	0.000822847	yes
XLOC_028420	XLOC_028420	si:dkey-240n22.2	chr4:60916233-60956683	wt	ele	OK	2.47974	7.98543	1.68718	1.24705	0.0092	0.0361142	yes
XLOC_001451	XLOC_001451	si:ch73-115f13.1	chr1:29062084-29066924	wt	ele	OK	4.19143	13.4845	1.68579	3.94467	5e-05	0.000441468	yes
XLOC_023656	XLOC_023656	CU183952.1	chr25:1406534-1408840	wt	ele	OK	0.369501	1.18827	1.68521	2.12048	0.00045	0.00304428	yes
XLOC_035456	XLOC_035456	-	chr8:40198307-40199907	wt	ele	OK	0.278181	0.894189	1.68456	2.08878	0.006	0.025601	yes
XLOC_033528	XLOC_033528	-	chr7:42269266-42278461	wt	ele	OK	0.933716	2.99867	1.68327	5.16845	5e-05	0.000441468	yes
XLOC_013312	XLOC_013312	si:ch211-136a13.2	chr18:48045293-48066302	wt	ele	OK	1.49939	4.80702	1.68077	3.01544	5e-05	0.000441468	yes
XLOC_021990	XLOC_021990	cyp2aa11,cyp2aa7	chr23:42957987-42980371	wt	ele	OK	5.78828	18.5327	1.67886	5.31396	5e-05	0.000441468	yes
XLOC_014420	XLOC_014420	-	chr19:48406345-48408029	wt	ele	OK	1.5981	5.10613	1.67587	3.72671	5e-05	0.000441468	yes
XLOC_031519	XLOC_031519	gulp1b	chr6:11407044-11525302	wt	ele	OK	1.21782	3.87797	1.671	3.24665	5e-05	0.000441468	yes
XLOC_000917	XLOC_000917	-	Zv9_scaffold3490:143932-145594	wt	ele	OK	0.283427	0.90091	1.66841	2.14896	0.00555	0.0240051	yes
XLOC_010923	XLOC_010923	5S_rRNA,iffo1b,si:dkey-260g12.1	chr16:19163803-19224742	wt	ele	OK	4.66297	14.8082	1.66707	5.54661	5e-05	0.000441468	yes
XLOC_033569	XLOC_033569	BX005073.1	chr7:48605301-48607709	wt	ele	OK	1.54645	4.90796	1.66616	1.70288	0.00545	0.0236459	yes
XLOC_000867	XLOC_000867	-	Zv9_scaffold3480:241983-242491	wt	ele	OK	1.16705	3.70287	1.66579	2.86947	0.0052	0.0227655	yes
XLOC_007598	XLOC_007598	-	chr13:45941389-45943022	wt	ele	OK	0.299935	0.950722	1.66437	2.13841	0.00405	0.0187309	yes
XLOC_020362	XLOC_020362	si:rp71-36a1.2	chr22:5845329-5863778	wt	ele	OK	1.27136	4.02912	1.6641	3.42327	5e-05	0.000441468	yes
XLOC_036182	XLOC_036182	si:dkeyp-118h3.7	chr9:6557733-6589855	wt	ele	OK	1.25875	3.98876	1.66395	2.7582	5e-05	0.000441468	yes
XLOC_030502	XLOC_030502	mat2ab	chr5:72057069-72072448	wt	ele	OK	8.25552	26.1493	1.66334	4.74943	5e-05	0.000441468	yes
XLOC_033880	XLOC_033880	-	chr7:16938222-16941883	wt	ele	OK	0.371946	1.17802	1.66319	3.01293	0.0001	0.000822847	yes
XLOC_019550	XLOC_019550	-	chr21:32531948-32532507	wt	ele	OK	3.91482	12.3675	1.65953	4.22334	5e-05	0.000441468	yes
XLOC_028445	XLOC_028445	wu:fd58b11	chr4:61874256-61880701	wt	ele	OK	0.770404	2.43121	1.65799	2.09858	0.00205	0.0108054	yes
XLOC_023566	XLOC_023566	-	chr25:35083494-35094450	wt	ele	OK	0.778775	2.45624	1.65717	3.00422	5e-05	0.000441468	yes
XLOC_007657	XLOC_007657	hs3st1	chr14:242033-246627	wt	ele	OK	0.698763	2.20309	1.65666	2.56951	5e-05	0.000441468	yes
XLOC_020183	XLOC_020183	CU896691.1	chr22:37482903-37502745	wt	ele	OK	0.454222	1.43053	1.65508	1.3361	0.0037	0.0174319	yes
XLOC_013688	XLOC_013688	si:ch211-132b12.7	chr18:38965705-38981883	wt	ele	OK	0.348285	1.09673	1.65487	2.32447	0.0011	0.00641906	yes
XLOC_033319	XLOC_033319	-	chr7:24135541-24148729	wt	ele	OK	0.986588	3.10176	1.65257	3.87575	5e-05	0.000441468	yes
XLOC_036480	XLOC_036480	si:ch211-165b19.11	chr9:33778395-33781102	wt	ele	OK	0.385047	1.21052	1.65252	1.3346	0.0064	0.0269631	yes
XLOC_028705	XLOC_028705	-	chr4:59770839-59772485	wt	ele	OK	0.392324	1.23238	1.65133	2.34239	0.0017	0.00925703	yes
XLOC_026803	XLOC_026803	si:ch211-223a21.4	chr4:48024071-48030703	wt	ele	OK	0.233103	0.731781	1.65045	1.62246	0.0114	0.0427194	yes
XLOC_028275	XLOC_028275	zgc:174704	chr4:53493979-53618392	wt	ele	OK	0.719752	2.25501	1.64756	2.38158	0.0017	0.00925703	yes
XLOC_028168	XLOC_028168	si:ch211-283l16.1	chr4:48477842-48483909	wt	ele	OK	0.269449	0.843817	1.64692	1.76937	0.0022	0.0114559	yes
XLOC_028280	XLOC_028280	zgc:174642	chr4:53909610-53916379	wt	ele	OK	0.549741	1.72013	1.6457	2.34682	0.0001	0.000822847	yes
XLOC_010059	XLOC_010059	-	chr15:44479409-44480964	wt	ele	OK	0.264383	0.826952	1.64517	1.99212	0.0074	0.0302824	yes
XLOC_005168	XLOC_005168	dnah9	chr12:227104-250246	wt	ele	OK	0.548591	1.71044	1.64057	2.44468	5e-05	0.000441468	yes
XLOC_016871	XLOC_016871	-	chr2:56638829-56641281	wt	ele	OK	0.538487	1.67826	1.63999	3.0376	5e-05	0.000441468	yes
XLOC_015773	XLOC_015773	pask	chr2:44573848-44607369	wt	ele	OK	2.51292	7.83122	1.63987	5.54435	5e-05	0.000441468	yes
XLOC_003167	XLOC_003167	rxfp2b	chr10:34772379-34895815	wt	ele	OK	0.232344	0.72407	1.63987	2.01183	0.00075	0.00467724	yes
XLOC_000107	XLOC_000107	-	Zv9_NA27:12969-42527	wt	ele	OK	0.452818	1.40825	1.6369	2.70105	0.0005	0.0033237	yes
XLOC_004753	XLOC_004753	slc4a5	chr11:21372645-21460551	wt	ele	OK	0.262915	0.817557	1.63672	2.33901	0.0001	0.000822847	yes
XLOC_023567	XLOC_023567	-	chr25:35094727-35097292	wt	ele	OK	1.36709	4.24908	1.63604	2.96863	0.002	0.0105913	yes
XLOC_020258	XLOC_020258	CABZ01094378.1	chr22:77-4766	wt	ele	OK	3.81834	11.8272	1.63109	4.71421	5e-05	0.000441468	yes
XLOC_007660	XLOC_007660	-	chr14:317380-319037	wt	ele	OK	5.56388	17.2307	1.63081	5.12636	5e-05	0.000441468	yes
XLOC_007238	XLOC_007238	wnt8b	chr13:30214652-30230644	wt	ele	OK	0.906469	2.802	1.62813	3.90716	5e-05	0.000441468	yes
XLOC_013400	XLOC_013400	ppp6r2b	chr18:5894599-5942176	wt	ele	OK	6.51259	20.127	1.62783	3.68113	5e-05	0.000441468	yes
XLOC_011923	XLOC_011923	SNAP23 (2 of 2)	chr17:33639323-33646778	wt	ele	OK	4.02245	12.4081	1.62514	3.62314	5e-05	0.000441468	yes
XLOC_015195	XLOC_015195	-	chr19:47706745-47708431	wt	ele	OK	1.81475	5.59487	1.62433	4.14031	5e-05	0.000441468	yes
XLOC_034394	XLOC_034394	fam212b	chr8:29096168-29120475	wt	ele	OK	2.99773	9.2325	1.62285	2.57732	0.0001	0.000822847	yes
XLOC_010294	XLOC_010294	si:ch211-254p10.2	chr16:20964219-20978845	wt	ele	OK	0.311923	0.958601	1.61974	1.95492	0.00045	0.00304428	yes
XLOC_020409	XLOC_020409	si:ch211-59h6.1	chr22:7714161-8044288	wt	ele	OK	1.42021	4.36335	1.61933	1.90616	0.00025	0.00183251	yes
XLOC_005928	XLOC_005928	sult1st6	chr12:16077367-16084598	wt	ele	OK	0.316337	0.969976	1.61649	2.14108	0.0048	0.0214018	yes
XLOC_026863	XLOC_026863	CR847504.1	chr4:49218160-49228277	wt	ele	OK	0.293836	0.900318	1.61542	1.6053	0.0122	0.0450196	yes
XLOC_007323	XLOC_007323	zgc:153911	chr13:36375960-36378585	wt	ele	OK	0.44102	1.34995	1.61399	2.46213	0.00095	0.00567796	yes
XLOC_010317	XLOC_010317	skap2	chr16:23016318-23062746	wt	ele	OK	2.00361	6.12754	1.61271	3.49402	5e-05	0.000441468	yes
XLOC_002397	XLOC_002397	si:dkey-7a20.9	chr1:47222914-47240659	wt	ele	OK	0.473507	1.44556	1.61017	2.08973	0.01055	0.040221	yes
XLOC_020721	XLOC_020721	BX539341.1	chr22:31037358-31039296	wt	ele	OK	0.292236	0.891991	1.60989	1.87958	0.0127	0.0464738	yes
XLOC_018322	XLOC_018322	-	chr20:51523786-51532374	wt	ele	OK	0.353254	1.07795	1.60951	3.84535	5e-05	0.000441468	yes
XLOC_032604	XLOC_032604	wdr76	chr7:31538154-31568430	wt	ele	OK	3.29888	10.0638	1.60912	2.58326	0.0008	0.00494223	yes
XLOC_024298	XLOC_024298	TRIM35 (29 of 42)	chr3:5968925-5981171	wt	ele	OK	0.95485	2.91232	1.60882	3.1032	5e-05	0.000441468	yes
XLOC_016988	XLOC_016988	CYP46A1 (5 of 5),cyp46a1	chr20:5148222-5185993	wt	ele	OK	1.29806	3.95902	1.60879	3.51851	5e-05	0.000441468	yes
XLOC_028964	XLOC_028964	tp53	chr5:25755161-25766740	wt	ele	OK	51.4856	156.883	1.60745	6.29776	5e-05	0.000441468	yes
XLOC_031637	XLOC_031637	BX936371.1	chr6:23267188-23269528	wt	ele	OK	2.15207	6.55594	1.60708	4.70902	5e-05	0.000441468	yes
XLOC_013694	XLOC_013694	pglyrp5	chr18:39199726-39202992	wt	ele	OK	0.555468	1.69055	1.60571	2.44607	0.00215	0.0112474	yes
XLOC_015888	XLOC_015888	ghrhra	chr2:52451853-52515481	wt	ele	OK	0.328575	0.997684	1.60236	2.05738	0.0024	0.0122682	yes
XLOC_006795	XLOC_006795	wdr27	chr13:35750198-35772010	wt	ele	OK	0.266427	0.808386	1.6013	1.39893	0.00525	0.0229462	yes
XLOC_024004	XLOC_024004	rps27.2	chr25:34827001-34835684	wt	ele	OK	53.7368	163.01	1.60098	5.84189	5e-05	0.000441468	yes
XLOC_011112	XLOC_011112	si:dkey-97i18.5	chr16:33930174-33932357	wt	ele	OK	7.47289	22.6677	1.6009	4.82561	5e-05	0.000441468	yes
XLOC_001108	XLOC_001108	-	Zv9_scaffold3560:34528-35746	wt	ele	OK	0.328459	0.995135	1.59918	1.88515	0.01345	0.0485585	yes
XLOC_026680	XLOC_026680	si:dkey-72l17.5	chr4:46072422-46121834	wt	ele	OK	0.741722	2.24454	1.59747	2.16635	0.0027	0.0135017	yes
XLOC_019834	XLOC_019834	si:ch211-213a13.1	chr22:8919184-8935574	wt	ele	OK	2.5739	7.78648	1.59702	4.71193	5e-05	0.000441468	yes
XLOC_027713	XLOC_027713	PEG3 (45 of 51)	chr4:34110819-34143176	wt	ele	OK	0.255515	0.772873	1.59683	2.20438	0.00265	0.0133022	yes
XLOC_036531	XLOC_036531	si:dkey-184d2.3	chr9:37797843-37799128	wt	ele	OK	64.5994	195.066	1.59437	8.6592	5e-05	0.000441468	yes
XLOC_018338	XLOC_018338	-	chr20:53943079-53943239	wt	ele	OK	25.3514	76.4825	1.59307	19.8225	0.00885	0.0350715	yes
XLOC_025252	XLOC_025252	ENSDARG00000073998	chr3:16092599-16127547	wt	ele	OK	0.745137	2.248	1.59306	3.20815	5e-05	0.000441468	yes
XLOC_005946	XLOC_005946	ifit5	chr12:18054321-18057848	wt	ele	OK	0.316313	0.954122	1.59282	1.76006	0.00615	0.0261094	yes
XLOC_035176	XLOC_035176	BX927164.2	chr8:40413803-40517410	wt	ele	OK	0.825648	2.48972	1.59239	1.77342	0.00215	0.0112474	yes
XLOC_023551	XLOC_023551	duox	chr25:32936630-32997395	wt	ele	OK	0.380296	1.1458	1.59116	3.15152	5e-05	0.000441468	yes
XLOC_010919	XLOC_010919	CR848045.1,si:dkey-8k3.2	chr16:18718924-18756463	wt	ele	OK	2.95999	8.91052	1.58992	3.75559	5e-05	0.000441468	yes
XLOC_035976	XLOC_035976	si:dkey-95p16.2	chr9:41758654-41919526	wt	ele	OK	45.4962	136.866	1.58894	3.33984	0.0001	0.000822847	yes
XLOC_008066	XLOC_008066	pttg1	chr14:35688888-35691689	wt	ele	OK	2.69575	8.09821	1.58692	3.04491	5e-05	0.000441468	yes
XLOC_000453	XLOC_000453	-	Zv9_NA735:109128-118219	wt	ele	OK	8.63227	25.8262	1.58102	5.00388	5e-05	0.000441468	yes
XLOC_010599	XLOC_010599	mir92b	chr16:45736462-45737340	wt	ele	OK	2.23345	6.67608	1.57973	1.99032	0.0002	0.00151135	yes
XLOC_035801	XLOC_035801	CT030712.1	chr9:25734334-25744892	wt	ele	OK	2.52806	7.55416	1.57924	4.33429	5e-05	0.000441468	yes
XLOC_021895	XLOC_021895	fam150ba	chr23:35591902-35600187	wt	ele	OK	0.540244	1.61303	1.5781	1.06402	0.00405	0.0187309	yes
XLOC_011496	XLOC_011496	-	chr16:37970159-37980500	wt	ele	OK	0.420233	1.25321	1.57637	4.20579	5e-05	0.000441468	yes
XLOC_017270	XLOC_017270	henmt1	chr20:33768672-33814663	wt	ele	OK	0.874789	2.60429	1.57389	1.50517	0.0079	0.0320243	yes
XLOC_019832	XLOC_019832	si:dkey-182g1.6	chr22:8799584-8833314	wt	ele	OK	0.864545	2.57367	1.57381	3.14493	5e-05	0.000441468	yes
XLOC_002721	XLOC_002721	-	chr1:56673079-56674105	wt	ele	OK	0.482289	1.43419	1.57227	2.10909	0.00865	0.0344459	yes
XLOC_020764	XLOC_020764	si:ch211-158c3.1	chr22:35545917-35547105	wt	ele	OK	1.38812	4.12619	1.57167	2.82232	0.00545	0.0236459	yes
XLOC_019181	XLOC_019181	GDPD4 (3 of 3)	chr21:21262734-21277115	wt	ele	OK	3.13503	9.30862	1.57009	4.35141	5e-05	0.000441468	yes
XLOC_007072	XLOC_007072	-	chr13:9624396-9636537	wt	ele	OK	0.362342	1.07577	1.56994	3.90009	5e-05	0.000441468	yes
XLOC_019835	XLOC_019835	rnh1	chr22:8942784-8946531	wt	ele	OK	0.671515	1.99368	1.56994	2.7687	0.00045	0.00304428	yes
XLOC_020918	XLOC_020918	-	chr22:28709727-28712088	wt	ele	OK	0.74832	2.22134	1.5697	3.19423	5e-05	0.000441468	yes
XLOC_030907	XLOC_030907	col5a2b	chr6:11349918-11406978	wt	ele	OK	1.49273	4.43017	1.56941	4.81215	5e-05	0.000441468	yes
XLOC_030921	XLOC_030921	casp8	chr6:12957804-12968646	wt	ele	OK	2.85648	8.46728	1.56766	4.83197	5e-05	0.000441468	yes
XLOC_025215	XLOC_025215	swsap1	chr3:14170453-14176207	wt	ele	OK	0.731688	2.16823	1.56721	2.63906	0.0006	0.0038638	yes
XLOC_023236	XLOC_023236	PNPLA2	chr25:4761454-4784871	wt	ele	OK	0.964374	2.85474	1.56569	2.56356	0.00395	0.018376	yes
XLOC_015472	XLOC_015472	FBXO15 (2 of 2)	chr2:22117430-22146954	wt	ele	OK	0.770071	2.27897	1.56532	1.86298	0.00465	0.0208823	yes
XLOC_029245	XLOC_029245	dmrt1	chr5:46563398-46609926	wt	ele	OK	0.326808	0.966528	1.56437	1.05243	0.0033	0.0158982	yes
XLOC_013073	XLOC_013073	zgc:158868	chr18:21890089-21897089	wt	ele	OK	1.29886	3.84132	1.56435	2.50136	0.0002	0.00151135	yes
XLOC_012871	XLOC_012871	cyp1a	chr18:4974675-4985566	wt	ele	OK	17.7218	52.3587	1.56291	6.93202	5e-05	0.000441468	yes
XLOC_017249	XLOC_017249	si:ch211-279m15.1	chr20:31454726-31770383	wt	ele	OK	15.4808	45.6492	1.56011	3.34792	5e-05	0.000441468	yes
XLOC_035778	XLOC_035778	map3k19	chr9:24258099-24265365	wt	ele	OK	0.424186	1.25029	1.55949	1.66981	0.0026	0.0131123	yes
XLOC_030693	XLOC_030693	-	chr5:48734210-48735925	wt	ele	OK	0.331616	0.977413	1.55945	2.0158	0.0054	0.0234763	yes
XLOC_034772	XLOC_034772	si:ch211-255g12.5	chr8:7536756-7596237	wt	ele	OK	2.70522	7.96742	1.55837	1.7041	0.00785	0.0318762	yes
XLOC_024403	XLOC_024403	-	chr3:14062563-14066362	wt	ele	OK	0.321573	0.946792	1.5579	2.32527	0.00095	0.00567796	yes
XLOC_004800	XLOC_004800	gata1a	chr11:26344429-26352415	wt	ele	OK	1.28892	3.79226	1.5569	2.91924	5e-05	0.000441468	yes
XLOC_033292	XLOC_033292	CU019646.2	chr7:21397518-21398924	wt	ele	OK	1.05079	3.08772	1.55507	2.89337	0.00015	0.00117124	yes
XLOC_034232	XLOC_034232	MPEG1 (1 of 3)	chr8:19881016-19884779	wt	ele	OK	0.853604	2.50683	1.55423	3.45078	5e-05	0.000441468	yes
XLOC_000778	XLOC_000778	-	Zv9_scaffold3459:244568-246459	wt	ele	OK	0.30513	0.895927	1.55396	2.10571	0.0029	0.0143056	yes
XLOC_030636	XLOC_030636	-	chr5:15961947-15962625	wt	ele	OK	0.808854	2.36752	1.54943	2.21034	0.01165	0.0434569	yes
XLOC_005006	XLOC_005006	CABZ01112732.1	chr11:46330375-46336046	wt	ele	OK	0.469456	1.36828	1.5433	2.63986	5e-05	0.000441468	yes
XLOC_032912	XLOC_032912	gcshb	chr7:69505086-69517069	wt	ele	OK	7.26488	21.1724	1.54317	4.56434	5e-05	0.000441468	yes
XLOC_032308	XLOC_032308	-	chr7:8679987-8690282	wt	ele	OK	7.77771	22.6409	1.54151	5.68026	5e-05	0.000441468	yes
XLOC_022460	XLOC_022460	BX927314.1	chr24:30522347-30524684	wt	ele	OK	1.19142	3.4673	1.54113	3.61812	5e-05	0.000441468	yes
XLOC_036076	XLOC_036076	CABZ01068153.1	chr9:56915539-56921114	wt	ele	OK	1.03592	3.01368	1.54062	2.55409	0.0116	0.0432977	yes
XLOC_004366	XLOC_004366	CU928222.1	chr11:37318301-37330604	wt	ele	OK	5.84917	17.0139	1.54041	4.89758	5e-05	0.000441468	yes
XLOC_011988	XLOC_011988	zgc:66313	chr17:43910264-43933718	wt	ele	OK	1.87914	5.461	1.53909	2.62229	5e-05	0.000441468	yes
XLOC_024754	XLOC_024754	C3H17orf53	chr3:37785132-37801065	wt	ele	OK	1.11735	3.24638	1.53875	3.56647	5e-05	0.000441468	yes
XLOC_004641	XLOC_004641	cdc6	chr11:11904846-11914072	wt	ele	OK	11.9614	34.745	1.53842	6.61421	5e-05	0.000441468	yes
XLOC_026563	XLOC_026563	si:dkeyp-35e5.9	chr4:38880239-38887226	wt	ele	OK	0.56254	1.63203	1.53664	2.68465	0.00055	0.00359953	yes
XLOC_005421	XLOC_005421	arsg	chr12:21914106-21952866	wt	ele	OK	3.40066	9.85975	1.53574	2.3252	5e-05	0.000441468	yes
XLOC_014633	XLOC_014633	si:dkey-3n22.9	chr19:11415887-11463761	wt	ele	OK	1.16541	3.37321	1.53328	2.09445	0.0018	0.00970567	yes
XLOC_008485	XLOC_008485	fosl1a	chr14:31609131-31617315	wt	ele	OK	0.739687	2.14053	1.53298	2.71453	5e-05	0.000441468	yes
XLOC_013788	XLOC_013788	-	chr18:254974-258112	wt	ele	OK	0.728242	2.10707	1.53275	3.34492	5e-05	0.000441468	yes
XLOC_020837	XLOC_020837	zgc:113516	chr22:42174127-42223780	wt	ele	OK	0.763813	2.19945	1.52585	1.75681	0.0037	0.0174319	yes
XLOC_034376	XLOC_034376	slc26a6	chr8:27099324-27119874	wt	ele	OK	0.469075	1.34634	1.52115	1.0953	0.0071	0.0292517	yes
XLOC_003554	XLOC_003554	ponzr2	chr10:22324040-22328152	wt	ele	OK	2.45295	7.03788	1.52062	2.02374	0.00095	0.00567796	yes
XLOC_013379	XLOC_013379	ENSDARG00000040013	chr18:4744509-4769473	wt	ele	OK	0.424846	1.21708	1.51841	2.43895	0.00015	0.00117124	yes
XLOC_017911	XLOC_017911	si:ch211-63o20.10	chr20:34671883-34675241	wt	ele	OK	1.52612	4.36875	1.51735	2.59816	0.0001	0.000822847	yes
XLOC_036320	XLOC_036320	irg1	chr9:22866972-22871390	wt	ele	OK	0.644926	1.84587	1.5171	2.13271	0.0012	0.00689731	yes
XLOC_024245	XLOC_024245	si:dkeyp-52c3.1	chr3:2303336-2305257	wt	ele	OK	1.30395	3.73065	1.51654	1.50842	0.01295	0.0471122	yes
XLOC_020398	XLOC_020398	fgfr1bl	chr22:6907970-6915772	wt	ele	OK	1.67323	4.78644	1.51632	2.46204	5e-05	0.000441468	yes
XLOC_004745	XLOC_004745	ogfrl2	chr11:20511781-20518122	wt	ele	OK	0.49799	1.42437	1.51613	2.22181	0.0001	0.000822847	yes
XLOC_022879	XLOC_022879	si:dkey-25o1.2	chr24:28340350-28344025	wt	ele	OK	8.41653	24.063	1.51552	5.26496	5e-05	0.000441468	yes
XLOC_011804	XLOC_011804	slc16a12a	chr17:23408142-23433042	wt	ele	OK	0.736226	2.10449	1.51525	3.49654	5e-05	0.000441468	yes
XLOC_002665	XLOC_002665	-	chr1:12481905-12483807	wt	ele	OK	0.546914	1.56206	1.51406	2.6056	0.0005	0.0033237	yes
XLOC_031050	XLOC_031050	BX470083.4	chr6:24747146-24752211	wt	ele	OK	0.940579	2.68288	1.51216	3.10056	5e-05	0.000441468	yes
XLOC_033279	XLOC_033279	dock11	chr7:20390820-20543478	wt	ele	OK	6.36369	18.1363	1.51095	5.06112	5e-05	0.000441468	yes
XLOC_011475	XLOC_011475	-	chr16:28089051-28093463	wt	ele	OK	1.50093	4.26971	1.50828	4.24216	5e-05	0.000441468	yes
XLOC_005677	XLOC_005677	tbata	chr12:49159825-49181723	wt	ele	OK	1.46715	4.16715	1.50605	2.65365	5e-05	0.000441468	yes
XLOC_010979	XLOC_010979	si:dkey-71b5.9	chr16:24136194-24197706	wt	ele	OK	5.07701	14.4122	1.50524	3.46881	5e-05	0.000441468	yes
XLOC_006329	XLOC_006329	-	chr12:33278756-33281902	wt	ele	OK	0.934436	2.64344	1.50025	3.3825	5e-05	0.000441468	yes
XLOC_036651	XLOC_036651	ENSDARG00000090844	chr9:54799499-54824493	wt	ele	OK	0.353628	0.998773	1.49792	1.86579	0.0036	0.017066	yes
XLOC_011560	XLOC_011560	CABZ01073071.2	chr17:29354-30546	wt	ele	OK	7.99521	22.5719	1.49732	5.46956	0.0001	0.000822847	yes
XLOC_013699	XLOC_013699	zbtb38	chr18:39538396-39552291	wt	ele	OK	0.290162	0.817402	1.49419	2.28237	0.00055	0.00359953	yes
XLOC_010733	XLOC_010733	-	chr16:58508066-58523757	wt	ele	OK	1.65318	4.65111	1.49233	1.83938	0.01395	0.0499603	yes
XLOC_019508	XLOC_019508	-	chr21:8731944-8733231	wt	ele	OK	0.724614	2.03732	1.49139	2.52113	0.00085	0.00519023	yes
XLOC_026431	XLOC_026431	si:ch211-212k5.4	chr4:30506272-30513016	wt	ele	OK	0.504331	1.41771	1.49112	1.71331	0.00255	0.0129234	yes
XLOC_020418	XLOC_020418	-	chr22:8111050-8287661	wt	ele	OK	4.21942	11.8451	1.48917	2.93915	0.0004	0.00274441	yes
XLOC_031110	XLOC_031110	-	chr6:31738407-31751276	wt	ele	OK	2.21498	6.21439	1.48832	2.67164	5e-05	0.000441468	yes
XLOC_007234	XLOC_007234	cdhr1a	chr13:29704257-29729438	wt	ele	OK	0.360448	1.01081	1.48766	2.37235	0.0001	0.000822847	yes
XLOC_026541	XLOC_026541	si:dkey-238o14.8	chr4:37646710-37650410	wt	ele	OK	0.881661	2.47241	1.48762	2.68299	5e-05	0.000441468	yes
XLOC_002382	XLOC_002382	atf7ip	chr1:46040744-46087163	wt	ele	OK	59.2386	166.01	1.48666	4.9174	5e-05	0.000441468	yes
XLOC_028510	XLOC_028510	-	chr4:28028454-28035583	wt	ele	OK	0.3281	0.919244	1.48631	3.15995	5e-05	0.000441468	yes
XLOC_022630	XLOC_022630	-	chr24:3076739-3079916	wt	ele	OK	1.36498	3.82237	1.48559	3.24803	5e-05	0.000441468	yes
XLOC_034745	XLOC_034745	cdc45	chr8:4717093-4969264	wt	ele	OK	7.87967	22.06	1.48523	2.19104	0.0006	0.0038638	yes
XLOC_027495	XLOC_027495	BX323560.3	chr4:29371982-29373918	wt	ele	OK	0.263229	0.735916	1.48322	1.70596	0.00605	0.0257865	yes
XLOC_016032	XLOC_016032	wnt3a	chr2:3593637-3653039	wt	ele	OK	1.58971	4.44388	1.48305	3.2608	5e-05	0.000441468	yes
XLOC_011852	XLOC_011852	-	chr17:26385734-26396831	wt	ele	OK	0.623871	1.74217	1.48157	3.0906	5e-05	0.000441468	yes
XLOC_027944	XLOC_027944	si:dkey-8o9.6	chr4:42341696-42353153	wt	ele	OK	0.33848	0.944009	1.47973	1.53007	0.0043	0.0196191	yes
XLOC_016151	XLOC_016151	si:dkey-228i19.32	chr2:13915344-14077366	wt	ele	OK	2.93967	8.18267	1.47692	2.3637	0.00115	0.00665512	yes
XLOC_021809	XLOC_021809	wnt10b	chr23:27880592-27888543	wt	ele	OK	1.97984	5.51038	1.47677	3.46347	5e-05	0.000441468	yes
XLOC_032121	XLOC_032121	-	chr6:56251326-56253859	wt	ele	OK	0.710806	1.97747	1.47613	2.99699	5e-05	0.000441468	yes
XLOC_005686	XLOC_005686	scd	chr12:49683900-49699500	wt	ele	OK	0.280798	0.780402	1.47468	1.8495	0.00265	0.0133022	yes
XLOC_029471	XLOC_029471	GLDC	chr5:69157958-69203134	wt	ele	OK	4.39082	12.1928	1.47346	4.73911	5e-05	0.000441468	yes
XLOC_009549	XLOC_009549	rnaset2l	chr15:19356950-19362065	wt	ele	OK	0.574627	1.59566	1.47345	2.0177	0.01325	0.047968	yes
XLOC_012992	XLOC_012992	-	chr18:16599567-16602108	wt	ele	OK	0.760337	2.11101	1.47322	1.61118	0.00475	0.0212388	yes
XLOC_026566	XLOC_026566	ZNF70 (3 of 16)	chr4:39096271-39123080	wt	ele	OK	4.03678	11.2037	1.4727	4.46498	5e-05	0.000441468	yes
XLOC_015795	XLOC_015795	si:ch211-66k16.28	chr2:45535180-45544824	wt	ele	OK	0.353985	0.981162	1.4708	2.67455	5e-05	0.000441468	yes
XLOC_004210	XLOC_004210	MUSTN1	chr11:18577325-18602679	wt	ele	OK	6.45999	17.9025	1.47056	2.53268	0.00645	0.0271303	yes
XLOC_032967	XLOC_032967	tyms	chr7:75222915-75229200	wt	ele	OK	28.5493	79.0999	1.47022	7.03628	5e-05	0.000441468	yes
XLOC_020275	XLOC_020275	ccnd3	chr22:512885-522929	wt	ele	OK	0.394363	1.09169	1.46897	1.49167	0.01055	0.040221	yes
XLOC_011629	XLOC_011629	CR925758.1	chr17:6431367-6475535	wt	ele	OK	0.80655	2.23193	1.46846	3.31715	5e-05	0.000441468	yes
XLOC_026103	XLOC_026103	CU571169.1	chr4:5671389-5708367	wt	ele	OK	3.77406	10.4363	1.46742	2.72509	0.00015	0.00117124	yes
XLOC_004873	XLOC_004873	dnah1	chr11:35478545-35534429	wt	ele	OK	0.339111	0.937215	1.46662	3.27343	5e-05	0.000441468	yes
XLOC_020168	XLOC_020168	BX537350.1	chr22:33693623-33726369	wt	ele	OK	1.18082	3.26154	1.46576	2.91485	5e-05	0.000441468	yes
XLOC_019151	XLOC_019151	c6	chr21:19598935-19760521	wt	ele	OK	5.82137	16.0517	1.46329	3.108	5e-05	0.000441468	yes
XLOC_014682	XLOC_014682	stmn1a	chr19:16640048-16642794	wt	ele	OK	124.007	341.56	1.46172	6.21878	5e-05	0.000441468	yes
XLOC_000780	XLOC_000780	-	Zv9_scaffold3459:258996-261608	wt	ele	OK	1.97627	5.43036	1.45827	4.22614	5e-05	0.000441468	yes
XLOC_019836	XLOC_019836	si:ch211-213a13.2	chr22:8947106-8997674	wt	ele	OK	0.27564	0.754792	1.45329	3.09053	5e-05	0.000441468	yes
XLOC_024536	XLOC_024536	hoxb1a	chr3:24060138-24062383	wt	ele	OK	1.50949	4.13212	1.45282	3.32199	5e-05	0.000441468	yes
XLOC_013753	XLOC_013753	kcnj1a.6	chr18:47054459-47056563	wt	ele	OK	0.86786	2.37526	1.45255	2.33611	0.0001	0.000822847	yes
XLOC_021109	XLOC_021109	zgc:114081	chr23:16977926-16982445	wt	ele	OK	2.0317	5.5598	1.45235	2.54641	0.0002	0.00151135	yes
XLOC_034660	XLOC_034660	zgc:77112	chr8:54721320-54724687	wt	ele	OK	0.495095	1.35389	1.45134	2.20411	0.0036	0.017066	yes
XLOC_007215	XLOC_007215	ddx43	chr13:27556545-27577948	wt	ele	OK	4.59632	12.5575	1.45	4.66586	5e-05	0.000441468	yes
XLOC_026667	XLOC_026667	si:dkey-270b7.5	chr4:44994188-45003798	wt	ele	OK	1.63496	4.46574	1.44965	2.92965	0.0004	0.00274441	yes
XLOC_011950	XLOC_011950	slc25a21	chr17:38197844-38400539	wt	ele	OK	2.51115	6.85866	1.44958	3.86907	5e-05	0.000441468	yes
XLOC_011750	XLOC_011750	eno4	chr17:21120680-21198790	wt	ele	OK	0.972432	2.65524	1.44917	2.66271	0.00015	0.00117124	yes
XLOC_020441	XLOC_020441	si:dkey-286j17.4	chr22:9742982-9846200	wt	ele	OK	0.970753	2.64517	1.44619	3.94113	5e-05	0.000441468	yes
XLOC_007123	XLOC_007123	ikzf1	chr13:15911856-15948530	wt	ele	OK	0.848776	2.31226	1.44585	2.51841	5e-05	0.000441468	yes
XLOC_015467	XLOC_015467	ca8	chr2:21651558-21675050	wt	ele	OK	3.05723	8.32497	1.44522	3.77478	5e-05	0.000441468	yes
XLOC_028231	XLOC_028231	si:ch211-234c11.3	chr4:52061724-52099448	wt	ele	OK	0.577149	1.57147	1.4451	1.03785	0.0113	0.0424588	yes
XLOC_025641	XLOC_025641	grifin	chr3:41780642-41785960	wt	ele	OK	6.28659	17.1136	1.44479	4.57853	5e-05	0.000441468	yes
XLOC_017041	XLOC_017041	dtl	chr20:13056127-13089969	wt	ele	OK	6.49355	17.671	1.44431	5.3094	5e-05	0.000441468	yes
XLOC_000010	XLOC_000010	-	Zv9_NA110:3395-25537	wt	ele	OK	0.930326	2.53016	1.44342	2.5791	0.0002	0.00151135	yes
XLOC_028545	XLOC_028545	-	chr4:32093660-32095079	wt	ele	OK	3.17017	8.61632	1.44251	4.14666	5e-05	0.000441468	yes
XLOC_013828	XLOC_013828	-	chr18:14348409-14350046	wt	ele	OK	0.907357	2.46565	1.44222	2.83253	0.0002	0.00151135	yes
XLOC_025142	XLOC_025142	ZNF337 (24 of 39)	chr3:7787160-7812713	wt	ele	OK	0.937184	2.5449	1.4412	2.99576	5e-05	0.000441468	yes
XLOC_021152	XLOC_021152	si:dkey-109j17.4	chr23:19466440-19470938	wt	ele	OK	0.580081	1.57425	1.44034	1.66603	0.0015	0.00835025	yes
XLOC_026393	XLOC_026393	CR388132.1	chr4:28472176-28489528	wt	ele	OK	2.96597	8.03609	1.43799	3.84114	5e-05	0.000441468	yes
XLOC_019482	XLOC_019482	-	chr21:2001616-2002492	wt	ele	OK	0.650093	1.76113	1.43778	2.10692	0.0091	0.0358107	yes
XLOC_002132	XLOC_002132	ncapd3	chr1:20323104-20345692	wt	ele	OK	10.803	29.2626	1.43762	6.049	5e-05	0.000441468	yes
XLOC_011558	XLOC_011558	-	chr16:58508066-58523757	wt	ele	OK	1.67476	4.53512	1.43719	3.13915	5e-05	0.000441468	yes
XLOC_018523	XLOC_018523	aqp7	chr21:10434511-10460143	wt	ele	OK	0.636226	1.72245	1.43685	2.31331	0.0018	0.00970567	yes
XLOC_012357	XLOC_012357	exo1	chr17:22395144-22403386	wt	ele	OK	4.73057	12.7896	1.43488	4.43653	5e-05	0.000441468	yes
XLOC_006471	XLOC_006471	mcph1	chr13:6213584-6251263	wt	ele	OK	2.35596	6.35071	1.4306	3.57133	5e-05	0.000441468	yes
XLOC_012904	XLOC_012904	si:dkeyp-1h4.9	chr18:7032703-7035514	wt	ele	OK	0.765893	2.06433	1.43046	2.14954	0.0006	0.0038638	yes
XLOC_025367	XLOC_025367	si:dkeyp-69e1.9	chr3:26954706-26958613	wt	ele	OK	4.32534	11.6418	1.42843	4.09183	5e-05	0.000441468	yes
XLOC_023176	XLOC_023176	-	chr25:238142-241045	wt	ele	OK	32.192	86.5926	1.42754	5.44095	5e-05	0.000441468	yes
XLOC_026673	XLOC_026673	BX936303.1	chr4:45524811-45531074	wt	ele	OK	1.35477	3.64398	1.42746	2.49454	0.0002	0.00151135	yes
XLOC_009021	XLOC_009021	HSPA8 (1 of 2)	chr15:18550703-18566760	wt	ele	OK	2.4456	6.57524	1.42685	2.5759	5e-05	0.000441468	yes
XLOC_019554	XLOC_019554	-	chr21:32536278-32536765	wt	ele	OK	2.2371	6.01383	1.42666	2.91492	0.00355	0.0168728	yes
XLOC_016713	XLOC_016713	-	chr2:60298619-60300535	wt	ele	OK	0.571195	1.5348	1.42599	1.99207	0.0009	0.00542979	yes
XLOC_010136	XLOC_010136	CABZ01041200.1	chr16:5602930-5652396	wt	ele	OK	2.56518	6.88284	1.42394	2.39541	0.0092	0.0361142	yes
XLOC_015307	XLOC_015307	cdc14aa	chr2:6774739-6810356	wt	ele	OK	0.293133	0.786302	1.42353	1.91681	0.0031	0.0151253	yes
XLOC_008560	XLOC_008560	srpx2	chr14:36661905-36682461	wt	ele	OK	0.46972	1.25905	1.42247	2.27335	0.00035	0.00245539	yes
XLOC_027710	XLOC_027710	BX663505.2	chr4:33944323-33952528	wt	ele	OK	0.517968	1.38682	1.42085	2.08881	0.0055	0.023828	yes
XLOC_015538	XLOC_015538	si:dkey-5n7.2	chr2:25219746-25346191	wt	ele	OK	0.757526	2.02799	1.42068	1.62389	0.0097	0.0376467	yes
XLOC_034550	XLOC_034550	zgc:194007	chr8:44753177-44765004	wt	ele	OK	0.61278	1.64003	1.42028	1.73487	0.0022	0.0114559	yes
XLOC_015671	XLOC_015671	ing5b	chr2:36326834-36329580	wt	ele	OK	6.67546	17.8621	1.41996	4.21609	5e-05	0.000441468	yes
XLOC_021505	XLOC_021505	ednrab	chr23:46043928-46055806	wt	ele	OK	0.976081	2.61125	1.41967	2.3794	5e-05	0.000441468	yes
XLOC_007213	XLOC_007213	vrk2	chr13:26927786-27023227	wt	ele	OK	3.45234	9.2181	1.41689	3.60721	5e-05	0.000441468	yes
XLOC_009531	XLOC_009531	ZBTB16 (2 of 2)	chr15:17197112-17306767	wt	ele	OK	1.77168	4.72446	1.41503	3.93369	5e-05	0.000441468	yes
XLOC_011884	XLOC_011884	greb1	chr17:30428311-30476890	wt	ele	OK	3.32034	8.84284	1.41318	4.4387	5e-05	0.000441468	yes
XLOC_014993	XLOC_014993	dclk3	chr19:44541160-44555925	wt	ele	OK	0.495597	1.31882	1.41201	1.91454	0.0007	0.00440717	yes
XLOC_024540	XLOC_024540	-	chr3:24412953-24437610	wt	ele	OK	4.87277	12.9582	1.41105	5.40798	5e-05	0.000441468	yes
XLOC_024926	XLOC_024926	notum1a	chr3:58762770-58800457	wt	ele	OK	4.53101	12.0447	1.4105	3.43697	5e-05	0.000441468	yes
XLOC_014037	XLOC_014037	cks1b	chr19:8457560-8460768	wt	ele	OK	16.7048	44.4021	1.41037	6.16904	5e-05	0.000441468	yes
XLOC_028665	XLOC_028665	-	chr4:54146369-54148204	wt	ele	OK	0.373964	0.993918	1.41023	2.01439	0.0046	0.0207166	yes
XLOC_032267	XLOC_032267	si:dkeyp-33e11.2	chr7:6658159-6662391	wt	ele	OK	0.563599	1.49596	1.40833	1.41701	0.00215	0.0112474	yes
XLOC_032889	XLOC_032889	tpcn2	chr7:66330350-66378445	wt	ele	OK	2.41373	6.39434	1.40553	4.08834	5e-05	0.000441468	yes
XLOC_024239	XLOC_024239	ENSDARG00000044990	chr3:2115873-2124969	wt	ele	OK	2.17463	5.75228	1.40337	1.96569	0.0016	0.00880762	yes
XLOC_032118	XLOC_032118	-	chr6:56242225-56243876	wt	ele	OK	0.345205	0.912935	1.40306	1.87749	0.0077	0.0313638	yes
XLOC_002838	XLOC_002838	si:dkeyp-73e12.5,tex15	chr10:6171405-6187356	wt	ele	OK	0.380938	1.00739	1.40299	1.21907	0.0096	0.0373319	yes
XLOC_028371	XLOC_028371	ZNF70 (9 of 16)	chr4:57967617-58011478	wt	ele	OK	0.696931	1.8425	1.40258	1.49661	0.0097	0.0376467	yes
XLOC_026097	XLOC_026097	mapk12b	chr4:5396938-5403690	wt	ele	OK	2.23768	5.90597	1.40017	3.20967	5e-05	0.000441468	yes
XLOC_005321	XLOC_005321	psme2	chr12:14425149-14443081	wt	ele	OK	0.822122	2.16953	1.39996	1.82031	0.00325	0.0157181	yes
XLOC_020141	XLOC_020141	si:dkeyp-86c4.1,zgc:174642	chr22:30827706-30883747	wt	ele	OK	1.36516	3.60219	1.3998	2.12421	0.0002	0.00151135	yes
XLOC_025733	XLOC_025733	col5a3a	chr3:54421658-54614912	wt	ele	OK	0.809406	2.1346	1.39903	3.79353	5e-05	0.000441468	yes
XLOC_014619	XLOC_014619	ccdc106	chr19:10947894-10953407	wt	ele	OK	0.576505	1.52034	1.39899	1.59948	0.00565	0.0243887	yes
XLOC_002303	XLOC_002303	dctd	chr1:40175764-40221985	wt	ele	OK	5.91938	15.5742	1.39564	4.299	5e-05	0.000441468	yes
XLOC_018899	XLOC_018899	fgf1b	chr21:42662923-42666251	wt	ele	OK	0.681687	1.79071	1.39335	2.52808	0.0003	0.00215436	yes
XLOC_010724	XLOC_010724	SPAG1 (3 of 3)	chr16:58191119-58194935	wt	ele	OK	0.599135	1.57325	1.3928	1.58422	0.0057	0.0245687	yes
XLOC_005661	XLOC_005661	plaub	chr12:47820205-47838791	wt	ele	OK	0.422114	1.10695	1.39089	2.02208	0.0022	0.0114559	yes
XLOC_020419	XLOC_020419	-	chr22:8111050-8287661	wt	ele	OK	4.8027	12.5943	1.39085	3.18057	5e-05	0.000441468	yes
XLOC_001532	XLOC_001532	si:ch211-76m11.11	chr1:37578887-37622900	wt	ele	OK	1.2606	3.30256	1.38947	2.52238	5e-05	0.000441468	yes
XLOC_017351	XLOC_017351	esco2	chr20:39369597-39383863	wt	ele	OK	22.0264	57.6666	1.38851	6.40486	5e-05	0.000441468	yes
XLOC_008032	XLOC_008032	zic6	chr14:32887238-32927847	wt	ele	OK	4.94926	12.9325	1.38571	3.71258	5e-05	0.000441468	yes
XLOC_024884	XLOC_024884	col5a3a	chr3:54697354-54769855	wt	ele	OK	0.448216	1.17034	1.38467	2.78246	5e-05	0.000441468	yes
XLOC_005876	XLOC_005876	adam8b	chr12:9851164-9886884	wt	ele	OK	0.936314	2.43984	1.38172	2.85134	5e-05	0.000441468	yes
XLOC_002904	XLOC_002904	swi5	chr10:10694765-10703146	wt	ele	OK	4.38755	11.4173	1.37973	3.76308	5e-05	0.000441468	yes
XLOC_026994	XLOC_026994	si:ch211-241n15.2	chr4:55100104-55318522	wt	ele	OK	1.0304	2.68001	1.37904	2.16629	0.0012	0.00689731	yes
XLOC_001915	XLOC_001915	rdh8b	chr1:60269730-60279318	wt	ele	OK	1.32649	3.44576	1.37721	3.28489	5e-05	0.000441468	yes
XLOC_014116	XLOC_014116	lin28a	chr19:14873055-14904641	wt	ele	OK	6.02325	15.6454	1.37713	2.84292	5e-05	0.000441468	yes
XLOC_029243	XLOC_029243	ctsla	chr5:46423372-46429502	wt	ele	OK	342.632	889.107	1.3757	4.85962	5e-05	0.000441468	yes
XLOC_003120	XLOC_003120	si:ch211-222e20.4	chr10:29109635-29113590	wt	ele	OK	1.57513	4.08124	1.37354	2.79608	5e-05	0.000441468	yes
XLOC_011137	XLOC_011137	mms22l	chr16:34595901-34619811	wt	ele	OK	3.98202	10.3093	1.37238	3.48204	5e-05	0.000441468	yes
XLOC_003626	XLOC_003626	mir21-1	chr10:28879998-28880879	wt	ele	OK	4.55921	11.7902	1.37073	3.02916	5e-05	0.000441468	yes
XLOC_005870	XLOC_005870	egr2b	chr12:9238039-9258480	wt	ele	OK	0.530666	1.37033	1.36865	1.78148	0.00265	0.0133022	yes
XLOC_000470	XLOC_000470	-	Zv9_NA767:7298-8366	wt	ele	OK	0.519465	1.33979	1.36691	1.92025	0.01295	0.0471122	yes
XLOC_012057	XLOC_012057	ZC2HC1C	chr17:50778294-50789505	wt	ele	OK	0.40583	1.04618	1.36619	1.64539	0.00585	0.0250784	yes
XLOC_025901	XLOC_025901	-	chr3:15402528-15403954	wt	ele	OK	0.407466	1.04888	1.3641	1.85261	0.00995	0.0384469	yes
XLOC_014496	XLOC_014496	btr18,btr20	chr19:2844512-2872223	wt	ele	OK	0.548794	1.41004	1.3614	1.88551	0.00025	0.00183251	yes
XLOC_023294	XLOC_023294	fanci	chr25:8655591-8721295	wt	ele	OK	3.73084	9.55259	1.35639	4.03167	5e-05	0.000441468	yes
XLOC_035817	XLOC_035817	si:rp71-84d19.2	chr9:28334221-28335123	wt	ele	OK	1.89847	4.85976	1.35605	2.85972	0.0005	0.0033237	yes
XLOC_026078	XLOC_026078	SLC13A4	chr4:4676859-4799529	wt	ele	OK	11.5893	29.6411	1.35481	3.08436	5e-05	0.000441468	yes
XLOC_023818	XLOC_023818	CR376785.2	chr25:16825082-16909141	wt	ele	OK	2.19724	5.61805	1.35438	3.433	5e-05	0.000441468	yes
XLOC_034405	XLOC_034405	atoh1a	chr8:30442027-30443657	wt	ele	OK	3.82841	9.78398	1.35368	4.30135	5e-05	0.000441468	yes
XLOC_005128	XLOC_005128	-	chr11:41941667-41944357	wt	ele	OK	0.333577	0.851091	1.35129	2.0855	0.0022	0.0114559	yes
XLOC_019767	XLOC_019767	zgc:77816	chr22:5606721-5637880	wt	ele	OK	5.83527	14.8842	1.35091	2.14026	0.00445	0.0201598	yes
XLOC_010193	XLOC_010193	ECM1 (1 of 2)	chr16:11307945-11319401	wt	ele	OK	3.59013	9.14909	1.34959	3.76823	5e-05	0.000441468	yes
XLOC_036484	XLOC_036484	mxc	chr9:33838838-33851885	wt	ele	OK	1.13838	2.89948	1.34882	3.0519	5e-05	0.000441468	yes
XLOC_007194	XLOC_007194	sfr1	chr13:24941769-24969178	wt	ele	OK	1.2335	3.14101	1.34847	1.79129	0.00495	0.0219467	yes
XLOC_006350	XLOC_006350	-	chr12:43709391-43713113	wt	ele	OK	0.386214	0.983407	1.34839	2.48282	0.00025	0.00183251	yes
XLOC_013936	XLOC_013936	CABZ01073736.1	chr19:1525562-1571258	wt	ele	OK	0.392864	0.999996	1.34789	2.49767	5e-05	0.000441468	yes
XLOC_032432	XLOC_032432	mus81	chr7:21008520-21037862	wt	ele	OK	6.52241	16.5937	1.34716	4.40208	5e-05	0.000441468	yes
XLOC_017273	XLOC_017273	lmx1a	chr20:33946513-33964870	wt	ele	OK	0.378098	0.961768	1.34693	0.961068	0.0128	0.0467892	yes
XLOC_030413	XLOC_030413	drl	chr5:64707774-64714873	wt	ele	OK	0.368802	0.93668	1.34471	1.92541	0.00705	0.0290862	yes
XLOC_031260	XLOC_031260	tshb	chr6:49021740-49025896	wt	ele	OK	0.642636	1.62998	1.34278	1.45176	0.0123	0.045318	yes
XLOC_028368	XLOC_028368	ZNF70 (13 of 16)	chr4:57882911-57891694	wt	ele	OK	1.07377	2.72348	1.34277	2.70885	5e-05	0.000441468	yes
XLOC_025990	XLOC_025990	-	chr3:60520424-60521917	wt	ele	OK	1.74446	4.41401	1.33931	3.13499	5e-05	0.000441468	yes
XLOC_031614	XLOC_031614	znf326	chr6:21370288-21378274	wt	ele	OK	0.942018	2.38189	1.33828	2.42095	0.00015	0.00117124	yes
XLOC_025334	XLOC_025334	CR812472.2,CR812472.3	chr3:24492371-24496649	wt	ele	OK	1.57172	3.97269	1.33777	1.82309	0.0028	0.0139108	yes
XLOC_023090	XLOC_023090	-	chr24:16840894-16847417	wt	ele	OK	0.328446	0.829593	1.33674	2.78333	5e-05	0.000441468	yes
XLOC_006019	XLOC_006019	map3k8	chr12:25069986-25081329	wt	ele	OK	0.47687	1.20364	1.33574	2.07625	0.0034	0.0162939	yes
XLOC_012106	XLOC_012106	dnaaf2	chr17:4857-7774	wt	ele	OK	0.500657	1.26138	1.33311	2.02006	0.00155	0.00858623	yes
XLOC_027594	XLOC_027594	si:dkey-81i14.3	chr4:31804927-31810564	wt	ele	OK	1.0447	2.62875	1.33129	2.9637	5e-05	0.000441468	yes
XLOC_016308	XLOC_016308	urod	chr2:27699368-27724068	wt	ele	OK	14.8458	37.324	1.33004	3.22251	5e-05	0.000441468	yes
XLOC_030391	XLOC_030391	rad51d	chr5:62553317-62566216	wt	ele	OK	2.16082	5.42942	1.32922	2.88645	5e-05	0.000441468	yes
XLOC_032424	XLOC_032424	-	chr7:20709974-20716451	wt	ele	OK	14.3329	36.0052	1.32888	6.01051	5e-05	0.000441468	yes
XLOC_024629	XLOC_024629	si:dkey-13n23.3	chr3:30652086-30655538	wt	ele	OK	0.39436	0.989843	1.32769	2.28083	0.001	0.00592006	yes
XLOC_010677	XLOC_010677	-	chr16:54501791-54538335	wt	ele	OK	1.07578	2.69971	1.32742	2.95208	5e-05	0.000441468	yes
XLOC_020660	XLOC_020660	si:dkeyp-20e4.3	chr22:25518161-25521675	wt	ele	OK	0.446447	1.11987	1.32677	2.06776	0.0029	0.0143056	yes
XLOC_034527	XLOC_034527	si:ch211-170d8.2	chr8:41748563-41750788	wt	ele	OK	1.15936	2.90803	1.32671	2.6876	0.00035	0.00245539	yes
XLOC_019831	XLOC_019831	si:dkey-182g1.2	chr22:8774599-8795033	wt	ele	OK	2.76448	6.9302	1.32589	3.14407	5e-05	0.000441468	yes
XLOC_008085	XLOC_008085	neil3	chr14:37635214-37648796	wt	ele	OK	6.88909	17.2642	1.3254	4.31093	5e-05	0.000441468	yes
XLOC_019974	XLOC_019974	mef2b	chr22:18412131-18438843	wt	ele	OK	0.88455	2.21671	1.3254	2.12139	0.0017	0.00925703	yes
XLOC_014431	XLOC_014431	rrm2	chr19:49363392-49368575	wt	ele	OK	44.3991	111.255	1.32527	5.71591	5e-05	0.000441468	yes
XLOC_026998	XLOC_026998	si:dkey-149m13.4,zgc:173710	chr4:55576682-55623038	wt	ele	OK	2.9126	7.29798	1.32519	3.49771	5e-05	0.000441468	yes
XLOC_013100	XLOC_013100	blm	chr18:26215694-26396395	wt	ele	OK	4.96311	12.4276	1.32423	4.65694	5e-05	0.000441468	yes
XLOC_008420	XLOC_008420	HNRNPUL2	chr14:23481737-23498569	wt	ele	OK	3.75857	9.40991	1.324	4.32411	5e-05	0.000441468	yes
XLOC_005074	XLOC_005074	-	chr11:15687079-15690208	wt	ele	OK	0.990828	2.47796	1.32245	3.00843	5e-05	0.000441468	yes
XLOC_009572	XLOC_009572	zgc:162608	chr15:20822247-20839638	wt	ele	OK	8.5983	21.5004	1.32224	2.73342	5e-05	0.000441468	yes
XLOC_027835	XLOC_027835	si:ch211-120c15.1	chr4:37408830-37412961	wt	ele	OK	0.517948	1.29434	1.32134	2.09516	0.0011	0.00641906	yes
XLOC_024559	XLOC_024559	MKL1 (1 of 2)	chr3:24986070-25057771	wt	ele	OK	0.652194	1.62947	1.32103	2.60924	0.00015	0.00117124	yes
XLOC_034685	XLOC_034685	TMCC1 (2 of 2)	chr8:56132523-56150862	wt	ele	OK	0.539656	1.34754	1.32022	2.00549	0.0006	0.0038638	yes
XLOC_011391	XLOC_011391	fbxo43	chr16:58172416-58189258	wt	ele	OK	0.473325	1.1817	1.31996	1.92159	0.00165	0.00902625	yes
XLOC_007118	XLOC_007118	bhik	chr13:15534559-15622692	wt	ele	OK	7.86529	19.611	1.31809	2.98653	0.0001	0.000822847	yes
XLOC_010560	XLOC_010560	si:dkey-242e21.4	chr16:43012964-43020094	wt	ele	OK	1.87758	4.67912	1.31736	1.82735	0.0003	0.00215436	yes
XLOC_036753	XLOC_036753	-	chr9:20969049-20970292	wt	ele	OK	0.512723	1.27743	1.31699	1.9322	0.00885	0.0350715	yes
XLOC_028935	XLOC_028935	si:dkey-27p18.3	chr5:24189976-24208103	wt	ele	OK	0.770748	1.91824	1.31545	1.78086	0.0045	0.0203475	yes
XLOC_001307	XLOC_001307	-	chr1:13137923-13138715	wt	ele	OK	3.19658	7.94974	1.31438	1.95096	0.0021	0.0110272	yes
XLOC_034659	XLOC_034659	gins4	chr8:54694258-54710346	wt	ele	OK	8.15978	20.2863	1.31391	2.71717	5e-05	0.000441468	yes
XLOC_032457	XLOC_032457	AL935046.1	chr7:22489813-22794849	wt	ele	OK	0.500472	1.24373	1.31331	3.83624	5e-05	0.000441468	yes
XLOC_015537	XLOC_015537	si:dkeyp-7b3.1	chr2:24990340-24995543	wt	ele	OK	1.91182	4.74573	1.31169	2.38538	0.0002	0.00151135	yes
XLOC_027587	XLOC_027587	si:dkey-247i3.3	chr4:31296580-31391304	wt	ele	OK	1.70074	4.2169	1.31002	1.95568	0.0083	0.0333096	yes
XLOC_009640	XLOC_009640	brip1	chr15:26765058-26871694	wt	ele	OK	4.12949	10.2363	1.30965	3.52381	5e-05	0.000441468	yes
XLOC_013369	XLOC_013369	si:dkey-81n9.2	chr18:4246641-4250783	wt	ele	OK	2.23104	5.52676	1.30872	3.28114	5e-05	0.000441468	yes
XLOC_028874	XLOC_028874	si:dkey-119p2.1	chr5:17694746-17697332	wt	ele	OK	0.837055	2.07299	1.30832	1.6901	0.0096	0.0373319	yes
XLOC_005320	XLOC_005320	irf9	chr12:14388714-14412927	wt	ele	OK	2.72087	6.73383	1.30736	2.38157	0.0001	0.000822847	yes
XLOC_020476	XLOC_020476	sass6	chr22:10846058-10862635	wt	ele	OK	2.36079	5.83799	1.3062	4.02488	5e-05	0.000441468	yes
XLOC_036443	XLOC_036443	chaf1b	chr9:31576421-31589033	wt	ele	OK	10.4228	25.7676	1.30581	5.25794	5e-05	0.000441468	yes
XLOC_033024	XLOC_033024	ripk3l	chr7:1448125-1484122	wt	ele	OK	0.545836	1.34876	1.30509	1.62383	0.00655	0.0274632	yes
XLOC_031238	XLOC_031238	APITD1	chr6:45871907-45874184	wt	ele	OK	6.44603	15.9032	1.30284	4.28621	5e-05	0.000441468	yes
XLOC_027298	XLOC_027298	arhgef39	chr4:11477726-11541752	wt	ele	OK	3.82928	9.44678	1.30275	3.65183	5e-05	0.000441468	yes
XLOC_024119	XLOC_024119	-	chr25:5069554-5071259	wt	ele	OK	2.05406	5.05875	1.3003	3.38855	5e-05	0.000441468	yes
XLOC_007310	XLOC_007310	-	chr13:35332902-35357659	wt	ele	OK	0.391459	0.964062	1.30026	1.77101	0.012	0.0444615	yes
XLOC_035768	XLOC_035768	tnfaip6	chr9:23797579-23813158	wt	ele	OK	2.77051	6.81938	1.29949	3.4638	5e-05	0.000441468	yes
XLOC_009588	XLOC_009588	hmbsb	chr15:22864924-22895692	wt	ele	OK	11.8877	29.152	1.29413	4.3806	5e-05	0.000441468	yes
XLOC_014563	XLOC_014563	tcf19l	chr19:7453822-7466518	wt	ele	OK	1.40809	3.45257	1.29393	3.86143	5e-05	0.000441468	yes
XLOC_006980	XLOC_006980	CABZ01066734.1	chr13:2094952-2116488	wt	ele	OK	0.314485	0.770696	1.29317	1.78905	0.0093	0.0363922	yes
XLOC_019751	XLOC_019751	mibp	chr22:4759571-4850437	wt	ele	OK	7.43589	18.2159	1.29262	2.15977	0.0003	0.00215436	yes
XLOC_013224	XLOC_013224	si:ch211-282k23.2	chr18:38234577-38235624	wt	ele	OK	1.0872	2.66198	1.29188	2.136	0.0104	0.03979	yes
XLOC_014568	XLOC_014568	TAPBP (1 of 2)	chr19:7689029-7693227	wt	ele	OK	0.61084	1.49559	1.29185	1.53704	0.01205	0.0445841	yes
XLOC_025249	XLOC_025249	bckdhbl	chr3:15853950-15909807	wt	ele	OK	9.58153	23.396	1.28794	2.41485	0.00125	0.00714484	yes
XLOC_035612	XLOC_035612	CCDC108	chr9:7753327-7814821	wt	ele	OK	0.620704	1.51338	1.2858	1.92811	0.00105	0.00617442	yes
XLOC_027599	XLOC_027599	zgc:174698	chr4:32305259-32317114	wt	ele	OK	0.586143	1.42901	1.28569	1.57206	0.00905	0.0356435	yes
XLOC_022683	XLOC_022683	elovl2	chr24:8660761-8688086	wt	ele	OK	0.919442	2.24122	1.28545	3.20181	5e-05	0.000441468	yes
XLOC_036675	XLOC_036675	fancb	chr9:56962644-56990531	wt	ele	OK	1.15667	2.81597	1.28366	2.15507	0.00055	0.00359953	yes
XLOC_026409	XLOC_026409	CABZ01028403.1	chr4:29577232-29582343	wt	ele	OK	0.688383	1.67437	1.28234	1.45857	0.0137	0.0492286	yes
XLOC_016219	XLOC_016219	nebl	chr2:20872605-20878695	wt	ele	OK	0.327402	0.796059	1.28181	1.56954	0.01085	0.0410871	yes
XLOC_003758	XLOC_003758	mmp30	chr10:40051609-40071814	wt	ele	OK	6.9915	16.9955	1.28148	4.74884	5e-05	0.000441468	yes
XLOC_034412	XLOC_034412	fancc	chr8:30960661-31006382	wt	ele	OK	2.04827	4.97665	1.28077	2.97294	5e-05	0.000441468	yes
XLOC_002409	XLOC_002409	mhc1zba	chr1:47652530-47659103	wt	ele	OK	5.19544	12.6095	1.2792	4.75218	5e-05	0.000441468	yes
XLOC_022761	XLOC_022761	zgc:112332	chr24:18997212-19016169	wt	ele	OK	4.09877	9.9457	1.27888	3.1201	5e-05	0.000441468	yes
XLOC_034215	XLOC_034215	cenph	chr8:17687275-17703899	wt	ele	OK	6.27714	15.1987	1.27577	2.49768	0.00045	0.00304428	yes
XLOC_022983	XLOC_022983	metrn	chr24:39444648-39459007	wt	ele	OK	19.0632	46.1244	1.27474	5.86359	5e-05	0.000441468	yes
XLOC_012369	XLOC_012369	fas	chr17:23449750-23461238	wt	ele	OK	0.755978	1.82771	1.27362	1.49253	0.0042	0.0192406	yes
XLOC_017445	XLOC_017445	si:dkeyp-104f11.5	chr20:47523715-47525768	wt	ele	OK	2.46752	5.96159	1.27263	2.7877	0.0046	0.0207166	yes
XLOC_034702	XLOC_034702	znf367	chr8:1279022-1288619	wt	ele	OK	7.31697	17.6778	1.27262	3.87651	5e-05	0.000441468	yes
XLOC_035345	XLOC_035345	CABZ01074899.1	chr8:55150277-55161733	wt	ele	OK	0.777506	1.87689	1.27142	2.20369	0.00195	0.0103729	yes
XLOC_020626	XLOC_020626	chaf1a	chr22:22638356-22665386	wt	ele	OK	34.2135	82.5891	1.27138	5.39865	5e-05	0.000441468	yes
XLOC_033309	XLOC_033309	epo	chr7:23058664-23087629	wt	ele	OK	0.471564	1.13786	1.2708	1.61286	0.0091	0.0358107	yes
XLOC_017544	XLOC_017544	zgc:174972	chr20:17258-37643	wt	ele	OK	0.993036	2.39506	1.27014	2.34553	5e-05	0.000441468	yes
XLOC_025115	XLOC_025115	PKN1 (2 of 2)	chr3:6340297-6391294	wt	ele	OK	0.551047	1.32753	1.2685	2.29228	0.0008	0.00494223	yes
XLOC_007538	XLOC_007538	-	chr13:9636898-9640035	wt	ele	OK	0.35576	0.856679	1.26785	2.12386	0.00155	0.00858623	yes
XLOC_025737	XLOC_025737	dnmt1	chr3:55442889-55458870	wt	ele	OK	33.6316	80.9309	1.26688	4.69114	5e-05	0.000441468	yes
XLOC_026622	XLOC_026622	zgc:173702	chr4:42912614-42919296	wt	ele	OK	0.618264	1.48754	1.26663	1.71796	0.0053	0.0231094	yes
XLOC_006640	XLOC_006640	dna2	chr13:22961919-22979979	wt	ele	OK	4.73622	11.3868	1.26556	4.91249	5e-05	0.000441468	yes
XLOC_020353	XLOC_020353	PGBD4 (5 of 8)	chr22:5641319-5648374	wt	ele	OK	1.56395	3.75965	1.2654	3.22467	5e-05	0.000441468	yes
XLOC_020364	XLOC_020364	CU468041.1	chr22:5948658-5979143	wt	ele	OK	2.6823	6.44659	1.26506	3.43087	5e-05	0.000441468	yes
XLOC_020360	XLOC_020360	si:rp71-36a1.1	chr22:5832682-5842775	wt	ele	OK	1.89477	4.55228	1.26456	2.50307	0.0001	0.000822847	yes
XLOC_027927	XLOC_027927	si:dkey-54i3.3_2	chr4:40804359-40867939	wt	ele	OK	1.0458	2.51217	1.26432	2.12184	0.001	0.00592006	yes
XLOC_010698	XLOC_010698	trip13	chr16:56452411-56517756	wt	ele	OK	6.7604	16.2264	1.26317	2.47634	0.00015	0.00117124	yes
XLOC_024123	XLOC_024123	-	chr25:7322702-7324474	wt	ele	OK	1.24939	2.99786	1.26271	2.75395	5e-05	0.000441468	yes
XLOC_035355	XLOC_035355	-	chr8:55517648-55529000	wt	ele	OK	0.522484	1.25341	1.2624	1.85619	0.0118	0.043899	yes
XLOC_008754	XLOC_008754	-	chr14:17881860-17882758	wt	ele	OK	0.826061	1.98164	1.26237	1.9973	0.0114	0.0427194	yes
XLOC_034351	XLOC_034351	zgc:173994	chr8:26152011-26154745	wt	ele	OK	2.64807	6.35153	1.26216	3.48867	5e-05	0.000441468	yes
XLOC_032762	XLOC_032762	kcnq1	chr7:50012590-50114409	wt	ele	OK	0.317448	0.761345	1.26203	1.57255	0.005	0.0221105	yes
XLOC_027806	XLOC_027806	si:ch211-271g18.4	chr4:36569894-36578464	wt	ele	OK	1.82641	4.3766	1.2608	2.23569	0.0007	0.00440717	yes
XLOC_018490	XLOC_018490	agxt2	chr21:9082001-9111144	wt	ele	OK	4.76553	11.4129	1.25996	3.76375	5e-05	0.000441468	yes
XLOC_020259	XLOC_020259	-	chr22:5653-9079	wt	ele	OK	5.76837	13.8085	1.25932	4.02934	5e-05	0.000441468	yes
XLOC_000515	XLOC_000515	-	Zv9_NA827:10224-13419	wt	ele	OK	0.971478	2.32391	1.2583	3.02339	5e-05	0.000441468	yes
XLOC_002519	XLOC_002519	nanos3	chr1:55787172-55788301	wt	ele	OK	0.600704	1.43661	1.25794	1.83278	0.01355	0.0488229	yes
XLOC_024901	XLOC_024901	BX088708.1	chr3:56418580-56583147	wt	ele	OK	4.02858	9.62881	1.25709	3.25601	5e-05	0.000441468	yes
XLOC_017089	XLOC_017089	fam167ab	chr20:18812677-18829604	wt	ele	OK	1.46874	3.50989	1.25685	3.11127	5e-05	0.000441468	yes
XLOC_026548	XLOC_026548	si:ch211-229l10.10	chr4:37927052-37933631	wt	ele	OK	1.91266	4.56463	1.25492	2.29892	0.0001	0.000822847	yes
XLOC_018280	XLOC_018280	-	chr20:25169235-25170213	wt	ele	OK	1.38458	3.30335	1.25449	2.39199	0.0016	0.00880762	yes
XLOC_026423	XLOC_026423	CR388095.3	chr4:30153057-30153930	wt	ele	OK	1.50647	3.59056	1.25304	2.45968	0.00165	0.00902625	yes
XLOC_000941	XLOC_000941	-	Zv9_scaffold3498:212977-215126	wt	ele	OK	1.76553	4.2067	1.25259	3.27444	5e-05	0.000441468	yes
XLOC_026507	XLOC_026507	si:dkey-199m13.8	chr4:35655529-35664799	wt	ele	OK	0.429041	1.02206	1.25229	1.22163	0.0115	0.0430057	yes
XLOC_021698	XLOC_021698	ebp	chr23:19436446-19441928	wt	ele	OK	3.70963	8.83588	1.2521	3.05195	5e-05	0.000441468	yes
XLOC_021673	XLOC_021673	pm20d1.1,pm20d1.2	chr23:18164508-18202761	wt	ele	OK	1.62264	3.86354	1.25158	2.56866	5e-05	0.000441468	yes
XLOC_004054	XLOC_004054	gtpbp3	chr11:6044738-6072321	wt	ele	OK	0.829104	1.97403	1.25152	2.34908	0.0008	0.00494223	yes
XLOC_010423	XLOC_010423	glipr2l	chr16:29843227-29850422	wt	ele	OK	2.27612	5.41903	1.25146	3.15672	0.0001	0.000822847	yes
XLOC_031588	XLOC_031588	atad5b	chr6:19346305-19365609	wt	ele	OK	1.48695	3.53783	1.2505	2.27126	0.0002	0.00151135	yes
XLOC_001429	XLOC_001429	cbsa	chr1:27999244-28024172	wt	ele	OK	1.43356	3.4084	1.24949	2.67289	5e-05	0.000441468	yes
XLOC_021218	XLOC_021218	plekhn1	chr23:23526277-23547122	wt	ele	OK	2.28981	5.43132	1.24608	3.04861	5e-05	0.000441468	yes
XLOC_004566	XLOC_004566	ccl25b	chr11:6296248-6300315	wt	ele	OK	17.5052	41.5107	1.2457	4.30192	5e-05	0.000441468	yes
XLOC_028241	XLOC_028241	BX465205.1	chr4:52740751-52750683	wt	ele	OK	0.857833	2.03367	1.24532	2.07362	0.0009	0.00542979	yes
XLOC_019460	XLOC_019460	-	chr21:44155412-44160867	wt	ele	OK	4.59467	10.8821	1.24392	3.55187	5e-05	0.000441468	yes
XLOC_028921	XLOC_028921	si:dkey-13n15.11	chr5:23007695-23038588	wt	ele	OK	0.465095	1.10088	1.24306	2.23782	0.00045	0.00304428	yes
XLOC_031861	XLOC_031861	epha2	chr6:45811778-45846547	wt	ele	OK	10.7036	25.3238	1.2424	5.02688	5e-05	0.000441468	yes
XLOC_035862	XLOC_035862	zgc:113314	chr9:31454796-31460425	wt	ele	OK	3.92627	9.28488	1.24172	3.26812	5e-05	0.000441468	yes
XLOC_035668	XLOC_035668	si:ch211-67e16.2	chr9:14272449-14282105	wt	ele	OK	2.89415	6.84156	1.24119	2.73456	5e-05	0.000441468	yes
XLOC_014366	XLOC_014366	pogza	chr19:43953385-43976762	wt	ele	OK	3.97651	9.39382	1.24021	4.88403	5e-05	0.000441468	yes
XLOC_033209	XLOC_033209	e2f8	chr7:17351484-17373461	wt	ele	OK	12.8167	30.2614	1.23945	4.21974	5e-05	0.000441468	yes
XLOC_023701	XLOC_023701	fads2	chr25:4189904-4205135	wt	ele	OK	2.58949	6.11078	1.23869	3.03227	5e-05	0.000441468	yes
XLOC_010566	XLOC_010566	ccne2	chr16:43241773-43250825	wt	ele	OK	17.309	40.8415	1.23851	5.14582	5e-05	0.000441468	yes
XLOC_020460	XLOC_020460	stab1	chr22:10388195-10464509	wt	ele	OK	3.0766	7.25321	1.23728	1.44111	0.0106	0.0403273	yes
XLOC_026977	XLOC_026977	si:dkey-156j15.1	chr4:54000961-54008829	wt	ele	OK	2.48727	5.85969	1.23626	1.88463	0.0015	0.00835025	yes
XLOC_009052	XLOC_009052	-	chr15:20874923-20907130	wt	ele	OK	0.630219	1.48262	1.23422	2.05871	0.0007	0.00440717	yes
XLOC_000626	XLOC_000626	-	Zv9_NA92:5822-17558	wt	ele	OK	1.44872	3.40347	1.23222	2.85017	0.0001	0.000822847	yes
XLOC_024925	XLOC_024925	stra13	chr3:58639825-58643911	wt	ele	OK	17.5624	41.2497	1.2319	3.47666	5e-05	0.000441468	yes
XLOC_027701	XLOC_027701	CR759907.2	chr4:33631583-33640584	wt	ele	OK	0.457287	1.074	1.23182	1.5221	0.01125	0.0423246	yes
XLOC_011878	XLOC_011878	-	chr17:28881510-28890949	wt	ele	OK	0.646087	1.51643	1.23088	3.02633	5e-05	0.000441468	yes
XLOC_036492	XLOC_036492	si:ch211-125e6.8	chr9:34143776-34154996	wt	ele	OK	3.38913	7.95329	1.23064	2.1531	0.00015	0.00117124	yes
XLOC_031940	XLOC_031940	SPDEF	chr6:54232869-54264563	wt	ele	OK	1.05793	2.48041	1.22933	1.59931	0.0037	0.0174319	yes
XLOC_011524	XLOC_011524	-	chr16:53789521-53791252	wt	ele	OK	0.432432	1.01328	1.22849	1.79037	0.0096	0.0373319	yes
XLOC_024562	XLOC_024562	ENSDARG00000009313	chr3:25222422-25234511	wt	ele	OK	5.1628	12.0966	1.22837	4.04501	5e-05	0.000441468	yes
XLOC_000681	XLOC_000681	-	Zv9_NA95:35446-41137	wt	ele	OK	2.05885	4.81722	1.22636	2.41423	0.00055	0.00359953	yes
XLOC_030479	XLOC_030479	unga	chr5:70347705-70362252	wt	ele	OK	10.0264	23.4145	1.22359	4.00434	5e-05	0.000441468	yes
XLOC_017969	XLOC_017969	clu	chr20:39285087-39298696	wt	ele	OK	7.74792	18.0926	1.22352	3.41218	5e-05	0.000441468	yes
XLOC_026686	XLOC_026686	si:dkey-43f9.4	chr4:46575194-46817878	wt	ele	OK	4.06814	9.49934	1.22346	2.40772	5e-05	0.000441468	yes
XLOC_015893	XLOC_015893	-	chr2:52844973-52846824	wt	ele	OK	0.767931	1.79114	1.22183	1.73625	0.0063	0.0266555	yes
XLOC_008788	XLOC_008788	-	chr14:32887238-32927847	wt	ele	OK	0.803062	1.87154	1.22064	1.68008	0.0063	0.0266555	yes
XLOC_031237	XLOC_031237	rbp7b	chr6:45869489-45870404	wt	ele	OK	3.4561	8.04876	1.21962	3.00747	0.0017	0.00925703	yes
XLOC_025333	XLOC_025333	nfe2l1a	chr3:24362825-24384410	wt	ele	OK	0.745531	1.73537	1.2189	2.43661	0.00015	0.00117124	yes
XLOC_014681	XLOC_014681	si:dkey-170k13.3	chr19:16541626-16545637	wt	ele	OK	0.561617	1.30646	1.21801	1.86997	0.00995	0.0384469	yes
XLOC_000529	XLOC_000529	-	Zv9_NA848:0-460	wt	ele	OK	4.38639	10.169	1.21307	3.25691	0.0009	0.00542979	yes
XLOC_018650	XLOC_018650	chek1	chr21:21673130-21680885	wt	ele	OK	11.8432	27.4561	1.21306	4.27814	5e-05	0.000441468	yes
XLOC_036409	XLOC_036409	si:ch73-7i4.2	chr9:29642874-29651008	wt	ele	OK	0.397428	0.920986	1.21249	1.70669	0.00455	0.0205383	yes
XLOC_002136	XLOC_002136	si:ch211-134c9.2	chr1:20556617-20558296	wt	ele	OK	3.6769	8.51802	1.21203	3.06834	0.0009	0.00542979	yes
XLOC_026961	XLOC_026961	ZNF135 (6 of 10)	chr4:52705749-52708641	wt	ele	OK	0.829811	1.91871	1.20928	1.95559	0.00155	0.00858623	yes
XLOC_008517	XLOC_008517	mcf2a	chr14:33312030-33372996	wt	ele	OK	0.392423	0.906359	1.20767	1.32717	0.00445	0.0201598	yes
XLOC_015448	XLOC_015448	olfml2bb	chr2:20374318-20384987	wt	ele	OK	1.83233	4.22909	1.20667	2.08206	0.00065	0.00413522	yes
XLOC_032507	XLOC_032507	haus3,poln	chr7:25558029-25620844	wt	ele	OK	6.85605	15.8173	1.20606	4.27724	5e-05	0.000441468	yes
XLOC_023785	XLOC_023785	gins3	chr25:13831992-13835680	wt	ele	OK	8.34665	19.2441	1.20515	4.27386	5e-05	0.000441468	yes
XLOC_022444	XLOC_022444	CR376848.1,nceh1b	chr24:27757677-27772951	wt	ele	OK	1.50995	3.47984	1.20452	2.58755	5e-05	0.000441468	yes
XLOC_009275	XLOC_009275	CABZ01114098.1	chr15:43740023-43880951	wt	ele	OK	1.31132	3.02174	1.20436	2.27311	0.00015	0.00117124	yes
XLOC_035243	XLOC_035243	si:ch211-163b2.4	chr8:46529216-46536116	wt	ele	OK	2.87775	6.63048	1.20417	3.36945	5e-05	0.000441468	yes
XLOC_034822	XLOC_034822	RNF39	chr8:13678410-13701940	wt	ele	OK	0.416092	0.958648	1.2041	1.50002	0.0108	0.0409305	yes
XLOC_026584	XLOC_026584	PEG3 (50 of 51)	chr4:40483554-40573397	wt	ele	OK	0.70318	1.61992	1.20396	1.94357	0.0032	0.0155238	yes
XLOC_021238	XLOC_021238	arhgap4a	chr23:25276725-25302880	wt	ele	OK	0.891476	2.05248	1.2031	2.55414	0.00015	0.00117124	yes
XLOC_015819	XLOC_015819	CU467824.1	chr2:47745989-47756677	wt	ele	OK	1.0204	2.34895	1.20289	2.11737	0.0056	0.0241949	yes
XLOC_012948	XLOC_012948	tat	chr18:12640430-12657213	wt	ele	OK	0.718978	1.6547	1.20255	2.25421	0.0011	0.00641906	yes
XLOC_017512	XLOC_017512	dio3b	chr20:54157671-54165789	wt	ele	OK	1.14837	2.6426	1.20237	2.89847	5e-05	0.000441468	yes
XLOC_029690	XLOC_029690	chek2	chr5:10954244-10989846	wt	ele	OK	3.93932	9.05939	1.20147	3.00869	5e-05	0.000441468	yes
XLOC_018805	XLOC_018805	nsd1b	chr21:36679000-36724657	wt	ele	OK	1.43792	3.30673	1.20142	2.00211	0.00015	0.00117124	yes
XLOC_029637	XLOC_029637	zgc:73226	chr5:6243429-6270967	wt	ele	OK	0.549802	1.26264	1.19947	2.12327	0.002	0.0105913	yes
XLOC_023638	XLOC_023638	FANCA	chr25:38456031-38470483	wt	ele	OK	2.71049	6.22298	1.19905	3.90514	5e-05	0.000441468	yes
XLOC_024986	XLOC_024986	noxo1a	chr3:62820102-62831176	wt	ele	OK	2.39915	5.50198	1.19743	3.37184	5e-05	0.000441468	yes
XLOC_009826	XLOC_009826	ctsc	chr15:42362039-42383557	wt	ele	OK	6.15689	14.1192	1.19739	4.84342	5e-05	0.000441468	yes
XLOC_034119	XLOC_034119	gpd1a	chr8:7602675-7622142	wt	ele	OK	6.7459	15.466	1.19701	3.61867	5e-05	0.000441468	yes
XLOC_026516	XLOC_026516	si:dkey-176f19.6	chr4:36108512-36115984	wt	ele	OK	0.840937	1.92516	1.19491	2.55047	0.0002	0.00151135	yes
XLOC_009611	XLOC_009611	EXO5	chr15:24437849-24447815	wt	ele	OK	2.28305	5.22531	1.19456	2.61031	5e-05	0.000441468	yes
XLOC_024969	XLOC_024969	jmjd6	chr3:61192763-61208895	wt	ele	OK	3.29034	7.52313	1.1931	1.89175	0.0039	0.0181933	yes
XLOC_021021	XLOC_021021	ube2t	chr23:5244700-5248066	wt	ele	OK	13.494	30.8054	1.19086	4.84106	5e-05	0.000441468	yes
XLOC_029427	XLOC_029427	zswim7	chr5:65786714-65862125	wt	ele	OK	1.85971	4.24352	1.19018	1.94186	0.0086	0.0342641	yes
XLOC_028787	XLOC_028787	slc1a3a	chr5:8132017-8249687	wt	ele	OK	20.8806	47.583	1.18829	4.77688	5e-05	0.000441468	yes
XLOC_015352	XLOC_015352	gadd45aa	chr2:10071949-10075877	wt	ele	OK	3.83487	8.73406	1.18748	3.48858	5e-05	0.000441468	yes
XLOC_005156	XLOC_005156	-	chr11:46472038-46472441	wt	ele	OK	3.23423	7.36168	1.18661	2.8653	0.0092	0.0361142	yes
XLOC_028574	XLOC_028574	-	chr4:36938623-36941349	wt	ele	OK	0.412953	0.939282	1.18558	1.98826	0.0023	0.0118645	yes
XLOC_013038	XLOC_013038	si:ch73-94f11.5	chr18:19193807-19196521	wt	ele	OK	0.874085	1.98694	1.1847	1.44716	0.0065	0.0273067	yes
XLOC_026962	XLOC_026962	si:dkeyp-66a7.1	chr4:53050191-53055247	wt	ele	OK	1.06583	2.42212	1.18429	2.15293	0.0041	0.0188957	yes
XLOC_005275	XLOC_005275	C12H10orf107	chr12:8736822-8771779	wt	ele	OK	0.60672	1.37792	1.18339	1.42075	0.0075	0.0306334	yes
XLOC_012947	XLOC_012947	-	chr18:12611331-12635297	wt	ele	OK	1.13426	2.5759	1.18332	3.04536	5e-05	0.000441468	yes
XLOC_007010	XLOC_007010	-	chr13:5036594-5042467	wt	ele	OK	0.59221	1.34489	1.1833	1.96652	0.0018	0.00970567	yes
XLOC_013999	XLOC_013999	pdk2	chr19:6297799-6310636	wt	ele	OK	0.943669	2.14023	1.18141	1.51179	0.00645	0.0271303	yes
XLOC_004845	XLOC_004845	cflara	chr11:31207924-31216810	wt	ele	OK	2.39059	5.41254	1.17894	2.95747	5e-05	0.000441468	yes
XLOC_018972	XLOC_018972	-	chr21:2797171-2806796	wt	ele	OK	0.942359	2.13148	1.17751	2.0872	0.005	0.0221105	yes
XLOC_017633	XLOC_017633	ENSDARG00000039682	chr20:7245361-7255198	wt	ele	OK	21.7395	49.0745	1.17466	2.63375	5e-05	0.000441468	yes
XLOC_011478	XLOC_011478	-	chr16:31793243-31793962	wt	ele	OK	2.06437	4.65736	1.17381	2.50429	0.0031	0.0151253	yes
XLOC_014503	XLOC_014503	RECQL4	chr19:3230779-3327110	wt	ele	OK	2.4057	5.4252	1.17322	3.00071	5e-05	0.000441468	yes
XLOC_017190	XLOC_017190	si:dkey-177p2.18	chr20:27032959-27044110	wt	ele	OK	1.41291	3.18584	1.17301	1.72829	0.00255	0.0129234	yes
XLOC_009681	XLOC_009681	lgals9l1,zgc:92326	chr15:30329806-30365148	wt	ele	OK	3.63839	8.18502	1.16969	3.46163	5e-05	0.000441468	yes
XLOC_001395	XLOC_001395	DCTPP1	chr1:23377311-23415647	wt	ele	OK	8.42916	18.9473	1.16853	2.58915	0.00025	0.00183251	yes
XLOC_014653	XLOC_014653	FP236813.1	chr19:12591636-12600231	wt	ele	OK	2.9972	6.73667	1.16842	1.78033	0.0014	0.00787496	yes
XLOC_002799	XLOC_002799	ERAP1 (1 of 2)	chr10:2926133-2948580	wt	ele	OK	1.24898	2.80703	1.1683	2.72178	5e-05	0.000441468	yes
XLOC_027217	XLOC_027217	mcm10	chr4:7031280-7049883	wt	ele	OK	4.15705	9.34074	1.16798	3.95183	5e-05	0.000441468	yes
XLOC_002456	XLOC_002456	junba	chr1:52226931-52228476	wt	ele	OK	3.83459	8.61354	1.16753	2.83706	5e-05	0.000441468	yes
XLOC_001283	XLOC_001283	eif3bb	chr1:10871300-10890763	wt	ele	OK	0.402293	0.903141	1.16671	1.22293	0.0137	0.0492286	yes
XLOC_012569	XLOC_012569	tmem206	chr17:45546423-45554650	wt	ele	OK	3.30005	7.40844	1.16668	3.15911	5e-05	0.000441468	yes
XLOC_026562	XLOC_026562	si:dkeyp-109b10.4	chr4:38675067-38681730	wt	ele	OK	0.86028	1.93055	1.16613	1.98074	0.0014	0.00787496	yes
XLOC_012962	XLOC_012962	wfdc1	chr18:14181239-14203777	wt	ele	OK	8.85013	19.8576	1.16592	4.52112	5e-05	0.000441468	yes
XLOC_021499	XLOC_021499	CALCRL (3 of 3)	chr23:45713863-45731960	wt	ele	OK	0.469615	1.0525	1.16427	1.53385	0.01	0.0386087	yes
XLOC_000692	XLOC_000692	-	Zv9_NA961:35-692	wt	ele	OK	3.55887	7.96298	1.16189	2.91324	0.00795	0.032194	yes
XLOC_026258	XLOC_026258	ncaph2	chr4:17510114-17520422	wt	ele	OK	10.3894	23.2386	1.1614	4.55978	5e-05	0.000441468	yes
XLOC_018757	XLOC_018757	zgc:110224	chr21:29484786-29505906	wt	ele	OK	2.53273	5.66398	1.16112	3.36738	5e-05	0.000441468	yes
XLOC_007966	XLOC_007966	nkx2.5	chr14:25240904-25243698	wt	ele	OK	0.782331	1.74778	1.15967	2.07958	0.00305	0.0149121	yes
XLOC_027934	XLOC_027934	CR855306.1	chr4:41345255-41356796	wt	ele	OK	0.641532	1.43204	1.15848	1.88426	0.0067	0.0280029	yes
XLOC_025332	XLOC_025332	eve1	chr3:23933175-23943070	wt	ele	OK	0.631198	1.4086	1.15809	1.49119	0.0117	0.0436091	yes
XLOC_029006	XLOC_029006	hdr	chr5:29049082-29060730	wt	ele	OK	5.77538	12.8755	1.15664	3.46352	5e-05	0.000441468	yes
XLOC_032516	XLOC_032516	krcp	chr7:26048762-26055725	wt	ele	OK	21.6352	48.2062	1.15584	5.35061	5e-05	0.000441468	yes
XLOC_016531	XLOC_016531	ncapd2	chr2:44811403-44839093	wt	ele	OK	29.24	65.1413	1.15563	4.73988	5e-05	0.000441468	yes
XLOC_027157	XLOC_027157	e2f7	chr4:2401850-2416468	wt	ele	OK	5.81794	12.9587	1.15535	4.20047	5e-05	0.000441468	yes
XLOC_000840	XLOC_000840	-	Zv9_scaffold3471:42518-44644	wt	ele	OK	3.60281	8.02458	1.15531	2.88739	0.0023	0.0118645	yes
XLOC_028843	XLOC_028843	pole	chr5:13945797-14007252	wt	ele	OK	6.7112	14.9436	1.15489	4.93832	5e-05	0.000441468	yes
XLOC_032818	XLOC_032818	cdt1	chr7:56781781-56803068	wt	ele	OK	6.18761	13.7582	1.15284	3.20783	5e-05	0.000441468	yes
XLOC_016762	XLOC_016762	-	chr2:18567513-18570445	wt	ele	OK	0.624143	1.38772	1.15277	2.28552	0.0006	0.0038638	yes
XLOC_003488	XLOC_003488	mamdc2b	chr10:15677430-15729414	wt	ele	OK	0.595657	1.32417	1.15253	1.85784	0.0011	0.00641906	yes
XLOC_012316	XLOC_012316	ryr2b	chr17:19844085-19886575	wt	ele	OK	0.487569	1.08347	1.15198	1.4373	0.01035	0.0396499	yes
XLOC_003815	XLOC_003815	pcna	chr10:42187908-42192762	wt	ele	OK	328.153	728.818	1.15119	4.95729	5e-05	0.000441468	yes
XLOC_020309	XLOC_020309	GPR35 (1 of 3)	chr22:3236065-3244162	wt	ele	OK	0.692184	1.53547	1.14945	1.5463	0.007	0.0289454	yes
XLOC_027717	XLOC_027717	si:dkey-207m2.4	chr4:34217540-34252303	wt	ele	OK	0.528968	1.17224	1.14802	2.14778	0.00035	0.00245539	yes
XLOC_036115	XLOC_036115	marco	chr9:781712-799576	wt	ele	OK	0.901722	1.99741	1.14738	2.00828	0.00055	0.00359953	yes
XLOC_025237	XLOC_025237	mvp	chr3:15290374-15339124	wt	ele	OK	19.887	44.0191	1.14631	4.0974	5e-05	0.000441468	yes
XLOC_006875	XLOC_006875	si:ch211-62a1.1	chr13:46407833-46411346	wt	ele	OK	2.26212	5.00614	1.14602	2.08162	0.0009	0.00542979	yes
XLOC_020884	XLOC_020884	-	chr22:5946608-5948567	wt	ele	OK	2.0797	4.60199	1.14588	3.07095	5e-05	0.000441468	yes
XLOC_012865	XLOC_012865	dut	chr18:4729029-4735630	wt	ele	OK	107.048	236.815	1.1455	4.91478	5e-05	0.000441468	yes
XLOC_030989	XLOC_030989	trim25	chr6:19509768-19522258	wt	ele	OK	2.15031	4.75024	1.14346	2.14931	5e-05	0.000441468	yes
XLOC_015367	XLOC_015367	greb1l	chr2:11527102-11624584	wt	ele	OK	3.04799	6.7303	1.14281	3.16168	5e-05	0.000441468	yes
XLOC_012410	XLOC_012410	E2F2	chr17:27084115-27107678	wt	ele	OK	7.7518	17.1145	1.14262	4.55975	5e-05	0.000441468	yes
XLOC_023243	XLOC_023243	lcat	chr25:5055715-5069468	wt	ele	OK	4.11774	9.09083	1.14256	2.73711	5e-05	0.000441468	yes
XLOC_005897	XLOC_005897	MKI67	chr12:11445702-11460368	wt	ele	OK	71.0981	156.91	1.14206	4.23772	5e-05	0.000441468	yes
XLOC_029516	XLOC_029516	ugt2a6	chr5:72885679-72895599	wt	ele	OK	1.7204	3.79602	1.14174	2.10837	0.001	0.00592006	yes
XLOC_011603	XLOC_011603	MCM8	chr17:4092748-4132653	wt	ele	OK	2.15504	4.75269	1.14103	3.18214	5e-05	0.000441468	yes
XLOC_012310	XLOC_012310	cyp26c1	chr17:19353008-19365481	wt	ele	OK	6.72817	14.8359	1.1408	4.81492	5e-05	0.000441468	yes
XLOC_021270	XLOC_021270	wnt1	chr23:27892333-27901771	wt	ele	OK	1.96112	4.32237	1.14015	2.43364	5e-05	0.000441468	yes
XLOC_028158	XLOC_028158	si:dkey-222o15.4	chr4:47917590-47929080	wt	ele	OK	0.62146	1.36948	1.1399	1.66782	0.0065	0.0273067	yes
XLOC_032459	XLOC_032459	tmem88b	chr7:22955935-22974931	wt	ele	OK	7.62149	16.7909	1.13954	3.48025	5e-05	0.000441468	yes
XLOC_023412	XLOC_023412	sh3gl3b	chr25:20012968-20026403	wt	ele	OK	2.99376	6.58759	1.13779	2.54908	5e-05	0.000441468	yes
XLOC_023102	XLOC_023102	-	chr24:28588706-28590416	wt	ele	OK	0.875397	1.92541	1.13715	2.14326	0.00285	0.014106	yes
XLOC_023799	XLOC_023799	nav2b	chr25:14771449-14930303	wt	ele	OK	5.82588	12.8092	1.13664	4.13088	5e-05	0.000441468	yes
XLOC_013402	XLOC_013402	si:dkey-266m15.6	chr18:5984221-6068246	wt	ele	OK	3.61648	7.94758	1.13593	4.42667	5e-05	0.000441468	yes
XLOC_013395	XLOC_013395	ddx11	chr18:5565807-5620454	wt	ele	OK	2.29405	5.04024	1.13559	2.90316	5e-05	0.000441468	yes
XLOC_016000	XLOC_016000	dusp22b	chr2:1065669-1082702	wt	ele	OK	2.59593	5.70252	1.13535	2.35293	0.00015	0.00117124	yes
XLOC_013417	XLOC_013417	si:dkey-30c15.10,si:dkey-30c15.9	chr18:6890457-6911431	wt	ele	OK	12.0875	26.5487	1.13513	2.7154	5e-05	0.000441468	yes
XLOC_019258	XLOC_019258	zgc:110782	chr21:26587156-26589717	wt	ele	OK	1.65695	3.63822	1.1347	2.07132	0.00055	0.00359953	yes
XLOC_000625	XLOC_000625	-	Zv9_NA92:2604-3518	wt	ele	OK	2.21685	4.86286	1.1333	2.38727	0.007	0.0289454	yes
XLOC_016212	XLOC_016212	si:ch211-267e7.22	chr2:20468898-20473993	wt	ele	OK	2.14257	4.69821	1.13277	2.28642	0.00395	0.018376	yes
XLOC_010092	XLOC_010092	-	chr16:1674358-1681446	wt	ele	OK	0.551273	1.20815	1.13197	1.67981	0.00695	0.0287889	yes
XLOC_028797	XLOC_028797	C5H5orf34	chr5:9040289-9062012	wt	ele	OK	1.92687	4.21599	1.12961	1.98956	0.00065	0.00413522	yes
XLOC_020755	XLOC_020755	zgc:136895	chr22:33648999-33663058	wt	ele	OK	0.624571	1.36646	1.12951	1.76287	0.01155	0.043145	yes
XLOC_004596	XLOC_004596	eltd1	chr11:7529197-7557492	wt	ele	OK	1.43121	3.12955	1.12872	2.62605	5e-05	0.000441468	yes
XLOC_028528	XLOC_028528	-	chr4:29119682-29121656	wt	ele	OK	0.658447	1.43795	1.12687	2.0018	0.0033	0.0158982	yes
XLOC_010082	XLOC_010082	si:ch211-201o1.1	chr16:168363-191614	wt	ele	OK	0.336009	0.733751	1.12679	1.68072	0.00735	0.0301142	yes
XLOC_027596	XLOC_027596	BX324003.1	chr4:31941328-32042427	wt	ele	OK	2.15912	4.71345	1.12634	3.08994	5e-05	0.000441468	yes
XLOC_005589	XLOC_005589	birc5a	chr12:36887883-36893786	wt	ele	OK	18.4827	40.3406	1.12606	4.48974	5e-05	0.000441468	yes
XLOC_012076	XLOC_012076	odc1	chr17:52270217-52283861	wt	ele	OK	51.5287	112.422	1.12548	4.85682	5e-05	0.000441468	yes
XLOC_008173	XLOC_008173	si:ch211-89f22.1	chr14:49797992-49801740	wt	ele	OK	2.94688	6.42618	1.12478	2.75277	0.0007	0.00440717	yes
XLOC_026659	XLOC_026659	si:ch211-59m15.1	chr4:44577930-44579316	wt	ele	OK	3.19012	6.9516	1.12374	2.19729	0.00045	0.00304428	yes
XLOC_028176	XLOC_028176	si:dkey-14o6.7	chr4:48718444-48786306	wt	ele	OK	1.65127	3.59676	1.12312	2.31461	0.0007	0.00440717	yes
XLOC_009321	XLOC_009321	CU928854.1	chr15:54296-58832	wt	ele	OK	0.561965	1.22355	1.12252	1.73466	0.01265	0.0463696	yes
XLOC_001365	XLOC_001365	PRIMPOL	chr1:20345962-20355665	wt	ele	OK	9.1446	19.91	1.1225	4.1487	5e-05	0.000441468	yes
XLOC_034900	XLOC_034900	C8H1orf228	chr8:18733480-18748609	wt	ele	OK	0.963068	2.0949	1.12117	1.24113	0.00385	0.0179884	yes
XLOC_021583	XLOC_021583	phlda3	chr23:5806308-5809109	wt	ele	OK	5.50162	11.965	1.1209	3.82336	5e-05	0.000441468	yes
XLOC_014501	XLOC_014501	CDCA7L	chr19:2992291-3005973	wt	ele	OK	20.7772	45.1392	1.11938	4.43063	5e-05	0.000441468	yes
XLOC_008268	XLOC_008268	kazald2	chr14:5811096-5823208	wt	ele	OK	4.68581	10.1676	1.11761	3.0606	5e-05	0.000441468	yes
XLOC_027033	XLOC_027033	CR769782.1	chr4:57373272-57552077	wt	ele	OK	1.85578	4.02551	1.11715	2.20732	0.00425	0.0194283	yes
XLOC_034514	XLOC_034514	si:dkey-31n13.4	chr8:40822937-40835663	wt	ele	OK	0.433649	0.940399	1.11675	1.93674	0.0011	0.00641906	yes
XLOC_036038	XLOC_036038	CABZ01083696.1	chr9:51364353-51499700	wt	ele	OK	1.13027	2.45046	1.11639	2.27806	0.0001	0.000822847	yes
XLOC_022399	XLOC_022399	pola1	chr24:24445466-24540473	wt	ele	OK	12.8085	27.7507	1.11542	4.22258	5e-05	0.000441468	yes
XLOC_031890	XLOC_031890	ngf	chr6:49110019-49156545	wt	ele	OK	3.1295	6.77782	1.11489	2.52441	5e-05	0.000441468	yes
XLOC_008898	XLOC_008898	RNF14 (4 of 5)	chr15:3635133-3645721	wt	ele	OK	0.726304	1.57229	1.11422	2.21853	0.0001	0.000822847	yes
XLOC_034840	XLOC_034840	serping1	chr8:14366949-14489577	wt	ele	OK	1.64405	3.55646	1.11319	1.89153	0.0022	0.0114559	yes
XLOC_034899	XLOC_034899	mutyh	chr8:18723279-18731334	wt	ele	OK	3.87383	8.37877	1.11298	3.27229	5e-05	0.000441468	yes
XLOC_009825	XLOC_009825	rab38a	chr15:42326196-42361200	wt	ele	OK	5.40209	11.6823	1.11274	2.62792	5e-05	0.000441468	yes
XLOC_017166	XLOC_017166	aasdh	chr20:25675065-25688979	wt	ele	OK	1.89945	4.10718	1.11257	2.12972	0.00025	0.00183251	yes
XLOC_004493	XLOC_004493	nuf2	chr11:416540-425283	wt	ele	OK	21.4754	46.3918	1.11118	4.46123	5e-05	0.000441468	yes
XLOC_001011	XLOC_001011	-	Zv9_scaffold3524:77803-78977	wt	ele	OK	0.890823	1.92399	1.11089	1.89832	0.0089	0.0352225	yes
XLOC_019333	XLOC_019333	kif20a	chr21:33815222-33892436	wt	ele	OK	19.2597	41.5853	1.11049	4.25433	5e-05	0.000441468	yes
XLOC_002682	XLOC_002682	-	chr1:27792352-27796115	wt	ele	OK	0.593195	1.28065	1.1103	2.32773	0.00015	0.00117124	yes
XLOC_022724	XLOC_022724	terf1	chr24:13241243-13253660	wt	ele	OK	5.71578	12.3371	1.10998	2.98477	5e-05	0.000441468	yes
XLOC_002529	XLOC_002529	C3 (3 of 9)	chr1:56576601-56626806	wt	ele	OK	8.88656	19.1635	1.10867	4.37839	5e-05	0.000441468	yes
XLOC_003914	XLOC_003914	-	chr10:10820803-10822201	wt	ele	OK	0.714355	1.5375	1.10587	1.8435	0.0083	0.0333096	yes
XLOC_026893	XLOC_026893	ZNF768	chr4:51178371-51181301	wt	ele	OK	1.57784	3.3951	1.1055	2.1354	0.00085	0.00519023	yes
XLOC_002479	XLOC_002479	elmod2	chr1:53887035-53945782	wt	ele	OK	9.12365	19.6135	1.10416	1.62817	0.00455	0.0205383	yes
XLOC_032167	XLOC_032167	CABZ01101003.1	chr7:1613071-1619104	wt	ele	OK	3.16529	6.80162	1.10354	2.20126	0.0002	0.00151135	yes
XLOC_033698	XLOC_033698	haus6	chr7:65672242-65681470	wt	ele	OK	9.01039	19.3615	1.10353	4.03142	5e-05	0.000441468	yes
XLOC_035754	XLOC_035754	si:dkey-57a22.11,si:dkey-57a22.12	chr9:23010727-23019494	wt	ele	OK	6.44782	13.8393	1.10189	4.30316	5e-05	0.000441468	yes
XLOC_024743	XLOC_024743	psmc3ip	chr3:37107474-37143376	wt	ele	OK	5.38314	11.5508	1.10147	2.16757	0.0049	0.0217862	yes
XLOC_026518	XLOC_026518	ZNF135 (4 of 10)	chr4:36517251-36529640	wt	ele	OK	0.455542	0.97666	1.10027	1.96957	0.0026	0.0131123	yes
XLOC_023081	XLOC_023081	-	chr24:9071957-9075435	wt	ele	OK	0.689386	1.47644	1.09874	2.37456	0.0004	0.00274441	yes
XLOC_031537	XLOC_031537	arl6ip6	chr6:13254959-13286125	wt	ele	OK	3.0306	6.48596	1.09771	3.16961	5e-05	0.000441468	yes
XLOC_016274	XLOC_016274	hltf	chr2:24706354-24731591	wt	ele	OK	4.87809	10.4301	1.09637	2.47376	5e-05	0.000441468	yes
XLOC_001048	XLOC_001048	-	Zv9_scaffold3536:289795-291412	wt	ele	OK	0.883881	1.88847	1.09529	1.88731	0.00625	0.0264818	yes
XLOC_026789	XLOC_026789	si:dkey-30f3.2	chr4:47264877-47272137	wt	ele	OK	0.726862	1.55246	1.0948	1.55241	0.00785	0.0318762	yes
XLOC_019925	XLOC_019925	gtpbp1l	chr22:14981137-14996572	wt	ele	OK	4.61197	9.847	1.0943	3.80176	5e-05	0.000441468	yes
XLOC_035557	XLOC_035557	pde11a	chr9:1493595-1568692	wt	ele	OK	0.817283	1.74322	1.09285	2.8247	5e-05	0.000441468	yes
XLOC_022350	XLOC_022350	CSPP1	chr24:19224526-19281840	wt	ele	OK	1.57505	3.35946	1.09283	2.31987	0.00015	0.00117124	yes
XLOC_032807	XLOC_032807	ano1	chr7:54892544-55001626	wt	ele	OK	2.16914	4.62227	1.09148	3.0454	5e-05	0.000441468	yes
XLOC_028308	XLOC_028308	si:dkey-196n19.1	chr4:55631393-55644219	wt	ele	OK	0.755645	1.61017	1.09144	1.84365	0.0009	0.00542979	yes
XLOC_032610	XLOC_032610	ccnb2	chr7:31962885-31967624	wt	ele	OK	6.94993	14.8015	1.09067	3.48439	5e-05	0.000441468	yes
XLOC_023533	XLOC_023533	ticrr	chr25:31306092-31327621	wt	ele	OK	5.41333	11.5253	1.09021	4.48035	5e-05	0.000441468	yes
XLOC_009727	XLOC_009727	agmo	chr15:33630975-33714780	wt	ele	OK	1.11635	2.37644	1.09002	1.98479	0.0009	0.00542979	yes
XLOC_019822	XLOC_019822	CABZ01077217.1	chr22:8345938-8365483	wt	ele	OK	4.05696	8.63076	1.08909	2.89515	5e-05	0.000441468	yes
XLOC_014855	XLOC_014855	E2F3	chr19:29757139-29777212	wt	ele	OK	14.6169	31.0902	1.08883	4.60748	5e-05	0.000441468	yes
XLOC_012971	XLOC_012971	si:dkey-103i16.6	chr18:14858026-14915752	wt	ele	OK	1.62635	3.45841	1.08847	2.10577	0.0015	0.00835025	yes
XLOC_012172	XLOC_012172	si:ch73-340m8.2	chr17:5589343-5621997	wt	ele	OK	1.31054	2.78601	1.08804	2.31411	0.0001	0.000822847	yes
XLOC_009705	XLOC_009705	AL929092.1	chr15:30861582-30885608	wt	ele	OK	1.55839	3.31229	1.08777	2.52157	5e-05	0.000441468	yes
XLOC_021121	XLOC_021121	-	chr23:17583255-17591924	wt	ele	OK	1.31758	2.7999	1.08748	2.46506	0.0004	0.00274441	yes
XLOC_011060	XLOC_011060	RBM12B (1 of 2)	chr16:29789352-29809727	wt	ele	OK	3.9192	8.32775	1.08737	2.18514	0.0019	0.0101433	yes
XLOC_020352	XLOC_020352	si:ch73-353p21.5	chr22:5606721-5637880	wt	ele	OK	6.0624	12.8717	1.08624	2.05189	0.0002	0.00151135	yes
XLOC_022418	XLOC_022418	zgc:174160	chr24:25817943-25852597	wt	ele	OK	5.52262	11.7219	1.08579	2.82719	5e-05	0.000441468	yes
XLOC_026437	XLOC_026437	PEG3 (28 of 51),si:dkeyp-4f2.2,si:dkeyp-4f2.3	chr4:31296580-31391304	wt	ele	OK	5.90214	12.5271	1.08575	3.20708	5e-05	0.000441468	yes
XLOC_034814	XLOC_034814	phf19	chr8:12857498-12920609	wt	ele	OK	1.89582	4.02328	1.08555	2.55448	5e-05	0.000441468	yes
XLOC_034144	XLOC_034144	pim2	chr8:9472702-9478902	wt	ele	OK	7.90629	16.7767	1.08539	3.92113	5e-05	0.000441468	yes
XLOC_017278	XLOC_017278	C20H1orf112	chr20:34019172-34034843	wt	ele	OK	4.91703	10.4332	1.08532	3.86201	5e-05	0.000441468	yes
XLOC_022280	XLOC_022280	-	chr24:10198586-10207456	wt	ele	OK	1.54644	3.28123	1.08529	2.24069	0.00035	0.00245539	yes
XLOC_022452	XLOC_022452	ek1	chr24:28418662-28587234	wt	ele	OK	5.47167	11.6096	1.08526	3.72312	5e-05	0.000441468	yes
XLOC_024056	XLOC_024056	rbl2	chr25:37098858-37132094	wt	ele	OK	3.19207	6.77123	1.08493	4.19119	5e-05	0.000441468	yes
XLOC_020511	XLOC_020511	-	chr22:13420368-13489532	wt	ele	OK	1.35177	2.8663	1.08435	2.56851	0.0002	0.00151135	yes
XLOC_003346	XLOC_003346	KLHL35	chr10:298394-309850	wt	ele	OK	0.515873	1.09349	1.08386	1.63369	0.0059	0.0252516	yes
XLOC_008017	XLOC_008017	BX511227.1	chr14:32343766-32345652	wt	ele	OK	2.46992	5.23442	1.08357	2.04765	0.00065	0.00413522	yes
XLOC_011350	XLOC_011350	-	chr16:54499411-54501040	wt	ele	OK	1.89041	4.00577	1.08338	2.26226	0.00175	0.00947703	yes
XLOC_028692	XLOC_028692	-	chr4:58994439-58995213	wt	ele	OK	1.87498	3.9709	1.08259	2.10319	0.0083	0.0333096	yes
XLOC_022643	XLOC_022643	agtr1b,cpb1	chr24:4835110-4938409	wt	ele	OK	1.13268	2.39871	1.08252	1.72885	0.00175	0.00947703	yes
XLOC_007995	XLOC_007995	hmmr	chr14:29565319-29588274	wt	ele	OK	17.0559	36.1195	1.08251	4.62619	5e-05	0.000441468	yes
XLOC_025454	XLOC_025454	zgc:112484	chr3:32362171-32427074	wt	ele	OK	5.7809	12.2268	1.08069	3.55181	5e-05	0.000441468	yes
XLOC_029476	XLOC_029476	kntc1	chr5:69428448-69508975	wt	ele	OK	9.47496	20.0376	1.08052	3.64803	5e-05	0.000441468	yes
XLOC_014934	XLOC_014934	anln	chr19:36981398-36999022	wt	ele	OK	17.1414	36.2385	1.08004	4.24384	5e-05	0.000441468	yes
XLOC_007646	XLOC_007646	aurkb	chr14:2646-7578	wt	ele	OK	49.9516	105.526	1.07899	5.45113	5e-05	0.000441468	yes
XLOC_022294	XLOC_022294	fen1	chr24:11681047-11693950	wt	ele	OK	43.1955	91.2445	1.07885	4.6035	5e-05	0.000441468	yes
XLOC_034929	XLOC_034929	acer1	chr8:20770438-20783910	wt	ele	OK	2.97632	6.2847	1.07831	2.72872	5e-05	0.000441468	yes
XLOC_020649	XLOC_020649	si:rp71-23d18.2,vtg1,vtg4,vtg5,vtg7	chr22:25203434-25330520	wt	ele	OK	1.00444	2.12033	1.0779	1.28716	0.0004	0.00274441	yes
XLOC_028989	XLOC_028989	dhfr	chr5:27782861-27791037	wt	ele	OK	10.9217	23.0478	1.07743	4.03842	5e-05	0.000441468	yes
XLOC_023686	XLOC_023686	INCENP	chr25:3555052-3581419	wt	ele	OK	56.1135	118.406	1.07733	4.08081	5e-05	0.000441468	yes
XLOC_010836	XLOC_010836	CEP192	chr16:11691160-11878578	wt	ele	OK	4.5067	9.50806	1.07708	2.62849	0.0001	0.000822847	yes
XLOC_025172	XLOC_025172	zgc:165627	chr3:11259953-11297992	wt	ele	OK	1.74706	3.68043	1.07494	2.21528	0.00375	0.017608	yes
XLOC_008697	XLOC_008697	-	chr14:1768305-1769692	wt	ele	OK	3.99578	8.41632	1.07471	3.25454	5e-05	0.000441468	yes
XLOC_026493	XLOC_026493	si:dkey-16p19.5	chr4:34889963-34901070	wt	ele	OK	3.8355	8.07742	1.07448	1.94233	0.00205	0.0108054	yes
XLOC_013637	XLOC_013637	gins2	chr18:30425307-30443767	wt	ele	OK	10.8996	22.9467	1.07401	4.07939	5e-05	0.000441468	yes
XLOC_012497	XLOC_012497	myo6b	chr17:36853956-37009527	wt	ele	OK	3.3139	6.97601	1.07387	3.81523	5e-05	0.000441468	yes
XLOC_006876	XLOC_006876	olig4	chr13:46534585-46535661	wt	ele	OK	12.2851	25.8508	1.0733	4.34442	5e-05	0.000441468	yes
XLOC_010407	XLOC_010407	rad54b	chr16:28982869-29008433	wt	ele	OK	2.13159	4.48165	1.0721	3.29068	5e-05	0.000441468	yes
XLOC_033565	XLOC_033565	C7H19orf12 (1 of 4),C7H19orf12 (4 of 4)	chr7:47601149-47608820	wt	ele	OK	1.13455	2.38508	1.07191	1.5586	0.00425	0.0194283	yes
XLOC_028306	XLOC_028306	si:dkey-149m13.5	chr4:55566410-55574530	wt	ele	OK	3.38292	7.11008	1.0716	3.15557	5e-05	0.000441468	yes
XLOC_031725	XLOC_031725	nasp	chr6:33596045-33614433	wt	ele	OK	85.9204	180.343	1.06967	4.51544	5e-05	0.000441468	yes
XLOC_006849	XLOC_006849	cyp1b1	chr13:42664243-42673248	wt	ele	OK	2.2823	4.7901	1.06957	3.0467	5e-05	0.000441468	yes
XLOC_019599	XLOC_019599	ENSDARG00000035437,ENSDARG00000093467,ENSDARG00000095217	chr22:255794-311623	wt	ele	OK	0.757969	1.58971	1.06855	1.62424	0.0036	0.017066	yes
XLOC_035014	XLOC_035014	suv39h1b	chr8:26603138-26663886	wt	ele	OK	11.454	24.0168	1.06819	2.08684	0.0025	0.0127162	yes
XLOC_019528	XLOC_019528	-	chr21:22448786-22453089	wt	ele	OK	10.0432	21.0574	1.0681	4.68885	5e-05	0.000441468	yes
XLOC_031176	XLOC_031176	si:ch211-173n18.3	chr6:39422709-39439239	wt	ele	OK	1.90802	3.99962	1.06779	1.99291	0.009	0.0355115	yes
XLOC_022793	XLOC_022793	spice1	chr24:21931561-21952077	wt	ele	OK	2.36533	4.95528	1.06693	2.8206	5e-05	0.000441468	yes
XLOC_019213	XLOC_019213	zbtb16a	chr21:22491203-22585568	wt	ele	OK	11.2937	23.6418	1.06582	3.88056	5e-05	0.000441468	yes
XLOC_007186	XLOC_007186	rhoua	chr13:24592208-24603161	wt	ele	OK	4.14128	8.66625	1.06533	3.65133	5e-05	0.000441468	yes
XLOC_020561	XLOC_020561	si:ch211-197g15.9	chr22:17684632-17687922	wt	ele	OK	1.35543	2.83536	1.06478	2.18732	0.00015	0.00117124	yes
XLOC_016757	XLOC_016757	-	chr2:14794765-14798558	wt	ele	OK	0.373685	0.781482	1.06439	1.89151	0.00285	0.014106	yes
XLOC_011369	XLOC_011369	NOD1	chr16:57287827-57304363	wt	ele	OK	0.589217	1.23202	1.06415	1.91887	0.00065	0.00413522	yes
XLOC_006306	XLOC_006306	-	chr12:17080305-17087086	wt	ele	OK	1.07293	2.24238	1.06347	3.20994	5e-05	0.000441468	yes
XLOC_028960	XLOC_028960	ercc6l	chr5:25582519-25595454	wt	ele	OK	10.1606	21.2315	1.06322	4.72235	5e-05	0.000441468	yes
XLOC_018070	XLOC_018070	si:ch211-57i17.2	chr20:46987678-46990924	wt	ele	OK	0.963204	2.01261	1.06316	1.69973	0.0037	0.0174319	yes
XLOC_016525	XLOC_016525	LIG1	chr2:44362776-44405822	wt	ele	OK	25.5453	53.3656	1.06285	4.37621	5e-05	0.000441468	yes
XLOC_014722	XLOC_014722	snx10a	chr19:20253050-20264973	wt	ele	OK	1.90089	3.97068	1.06271	1.83085	0.0017	0.00925703	yes
XLOC_002210	XLOC_002210	poglut1	chr1:27805288-27820099	wt	ele	OK	12.2456	25.5723	1.06232	3.72483	5e-05	0.000441468	yes
XLOC_018727	XLOC_018727	cfb	chr21:26810677-26825806	wt	ele	OK	13.2118	27.5491	1.06018	4.28373	5e-05	0.000441468	yes
XLOC_028517	XLOC_028517	-	chr4:28491259-28492810	wt	ele	OK	1.17763	2.45263	1.05844	2.15082	0.00215	0.0112474	yes
XLOC_015994	XLOC_015994	wrnip1	chr2:394829-410278	wt	ele	OK	1.14297	2.37996	1.05815	2.38878	0.00025	0.00183251	yes
XLOC_021323	XLOC_021323	armc1l	chr23:32139928-32157923	wt	ele	OK	21.1984	44.1391	1.0581	3.51099	5e-05	0.000441468	yes
XLOC_017962	XLOC_017962	cad	chr20:38813027-38852588	wt	ele	OK	22.9161	47.7116	1.05798	3.99348	5e-05	0.000441468	yes
XLOC_019029	XLOC_019029	si:dkey-163m14.7	chr21:7270875-7277510	wt	ele	OK	0.839926	1.74837	1.05768	1.62054	0.00475	0.0212388	yes
XLOC_013754	XLOC_013754	kcnj1a.2,kcnj1a.3,kcnj1a.4,kcnj1a.5	chr18:47062019-47093833	wt	ele	OK	4.92603	10.2516	1.05736	3.15563	5e-05	0.000441468	yes
XLOC_016119	XLOC_016119	cdc7	chr2:10654924-10669092	wt	ele	OK	5.57471	11.5833	1.05508	2.96518	5e-05	0.000441468	yes
XLOC_034535	XLOC_034535	-	chr8:42695511-42715818	wt	ele	OK	2.04291	4.2397	1.05334	2.53965	5e-05	0.000441468	yes
XLOC_036620	XLOC_036620	dhrs9	chr9:49753357-49783501	wt	ele	OK	2.19144	4.54634	1.05282	2.48443	0.0007	0.00440717	yes
XLOC_022441	XLOC_022441	cldn11b	chr24:27229142-27238109	wt	ele	OK	5.60603	11.6289	1.05267	3.29982	5e-05	0.000441468	yes
XLOC_033158	XLOC_033158	AL935128.1	chr7:9807514-9808954	wt	ele	OK	8.56228	17.7611	1.05265	1.63334	0.0067	0.0280029	yes
XLOC_021342	XLOC_021342	si:ch211-210c8.6	chr23:33952885-33971760	wt	ele	OK	12.2379	25.3841	1.05257	3.21014	5e-05	0.000441468	yes
XLOC_030848	XLOC_030848	ccdc65	chr6:7338712-7345371	wt	ele	OK	1.17979	2.44713	1.05256	1.81216	0.0017	0.00925703	yes
XLOC_021203	XLOC_021203	dhrs3a	chr23:21957772-21968821	wt	ele	OK	2.99398	6.20768	1.05199	3.04532	0.0001	0.000822847	yes
XLOC_022237	XLOC_022237	zic4	chr24:5054609-5062137	wt	ele	OK	6.77905	14.0535	1.05177	3.72622	5e-05	0.000441468	yes
XLOC_034428	XLOC_034428	derl3	chr8:31769444-31777680	wt	ele	OK	2.47053	5.12054	1.05148	2.83285	0.0001	0.000822847	yes
XLOC_031669	XLOC_031669	dtymk	chr6:26799055-26817072	wt	ele	OK	14.8042	30.6645	1.05057	2.67623	5e-05	0.000441468	yes
XLOC_015918	XLOC_015918	loxl5b	chr2:56225102-56254977	wt	ele	OK	0.976611	2.01929	1.04799	1.87674	0.0021	0.0110272	yes
XLOC_007780	XLOC_007780	MLF1IP (2 of 2)	chr14:4616737-4630219	wt	ele	OK	2.0635	4.26643	1.04794	2.03178	0.0008	0.00494223	yes
XLOC_035053	XLOC_035053	prf1.5	chr8:30549413-30555250	wt	ele	OK	0.53938	1.11451	1.04704	1.48194	0.0129	0.0470097	yes
XLOC_006921	XLOC_006921	dyx1c1	chr13:52285610-52297590	wt	ele	OK	0.666086	1.37624	1.04695	1.70885	0.0118	0.043899	yes
XLOC_034885	XLOC_034885	pola2	chr8:17687275-17703899	wt	ele	OK	15.2329	31.4517	1.04595	3.85717	5e-05	0.000441468	yes
XLOC_017328	XLOC_017328	tatdn3	chr20:37845597-37851991	wt	ele	OK	1.00435	2.07333	1.04568	1.3428	0.01245	0.0457781	yes
XLOC_015064	XLOC_015064	ANXA9	chr19:50020045-50037660	wt	ele	OK	1.02105	2.1077	1.04561	2.07654	0.00285	0.014106	yes
XLOC_016431	XLOC_016431	-	chr2:37534686-37536097	wt	ele	OK	2.22009	4.58094	1.04503	2.44501	0.0007	0.00440717	yes
XLOC_030780	XLOC_030780	si:ch73-379f7.5	chr6:359735-397918	wt	ele	OK	0.616503	1.27204	1.04497	2.04825	0.0013	0.00738609	yes
XLOC_021987	XLOC_021987	cyp2aa9	chr23:42888155-42901803	wt	ele	OK	6.36013	13.1223	1.04489	3.71751	5e-05	0.000441468	yes
XLOC_023016	XLOC_023016	lyrm1	chr24:41016832-41108214	wt	ele	OK	4.75575	9.80624	1.04403	1.96063	0.0098	0.0379664	yes
XLOC_008871	XLOC_008871	smc4	chr15:1529849-1568335	wt	ele	OK	26.5356	54.5876	1.04065	4.53447	5e-05	0.000441468	yes
XLOC_001694	XLOC_001694	otx1a	chr1:51428666-51439475	wt	ele	OK	5.74219	11.8086	1.04017	3.10392	5e-05	0.000441468	yes
XLOC_009392	XLOC_009392	slc25a15a	chr15:3364312-3391454	wt	ele	OK	1.85082	3.80571	1.04	2.50271	0.0004	0.00274441	yes
XLOC_023993	XLOC_023993	CEP152,slc27a2b	chr25:33273359-33341953	wt	ele	OK	4.92016	10.1159	1.03984	3.94543	5e-05	0.000441468	yes
XLOC_023277	XLOC_023277	-	chr25:7339230-7347102	wt	ele	OK	4.05562	8.33404	1.03909	2.10005	0.0004	0.00274441	yes
XLOC_005308	XLOC_005308	top2a	chr12:11702255-11719558	wt	ele	OK	60.4971	124.159	1.03725	4.50554	5e-05	0.000441468	yes
XLOC_020068	XLOC_020068	cfhl5	chr22:24286453-24301215	wt	ele	OK	2.85146	5.85183	1.03719	2.65362	0.0004	0.00274441	yes
XLOC_013313	XLOC_013313	si:ch211-136a13.1	chr18:48076739-48099079	wt	ele	OK	4.27709	8.77154	1.0362	3.53771	5e-05	0.000441468	yes
XLOC_022202	XLOC_022202	si:dkey-225n22.4	chr24:541585-587862	wt	ele	OK	0.579097	1.18718	1.03567	2.07062	0.00105	0.00617442	yes
XLOC_026450	XLOC_026450	zgc:174654	chr4:32230629-32234210	wt	ele	OK	1.48599	3.04534	1.03518	2.25364	0.0003	0.00215436	yes
XLOC_002083	XLOC_002083	si:ch211-197n1.2,si:dkey-256e7.5	chr1:16359909-16416937	wt	ele	OK	1.27558	2.61232	1.03418	1.62676	0.01185	0.0440297	yes
XLOC_008815	XLOC_008815	-	chr14:46990931-46991620	wt	ele	OK	2.61828	5.36096	1.03387	2.35253	0.0038	0.0177969	yes
XLOC_024401	XLOC_024401	-	chr3:13949169-13981083	wt	ele	OK	5.65104	11.5694	1.03372	2.52054	0.0001	0.000822847	yes
XLOC_029016	XLOC_029016	ncaph	chr5:29904203-29915494	wt	ele	OK	19.4236	39.7634	1.03363	4.73189	5e-05	0.000441468	yes
XLOC_001927	XLOC_001927	pros1	chr1:217982-228857	wt	ele	OK	2.45293	5.01988	1.03315	2.67713	5e-05	0.000441468	yes
XLOC_006529	XLOC_006529	prepl	chr13:10186451-10213475	wt	ele	OK	1.76499	3.61095	1.03271	2.56787	5e-05	0.000441468	yes
XLOC_015553	XLOC_015553	efna2	chr2:26451796-26592673	wt	ele	OK	6.0876	12.4396	1.03099	3.98345	5e-05	0.000441468	yes
XLOC_021955	XLOC_021955	MDP1	chr23:41030005-41040760	wt	ele	OK	10.8722	22.2046	1.03022	3.88581	5e-05	0.000441468	yes
XLOC_023181	XLOC_023181	VWA5A (2 of 4)	chr25:290618-309837	wt	ele	OK	10.7589	21.9702	1.03002	3.40772	5e-05	0.000441468	yes
XLOC_032268	XLOC_032268	si:dkeyp-33e11.3	chr7:6670597-6671499	wt	ele	OK	2.24436	4.5829	1.02996	2.23837	0.00485	0.0216003	yes
XLOC_030474	XLOC_030474	cdca5	chr5:70170755-70176273	wt	ele	OK	15.3708	31.372	1.02929	4.53064	5e-05	0.000441468	yes
XLOC_011741	XLOC_011741	neurlb	chr17:20330438-20348778	wt	ele	OK	0.968063	1.97472	1.02847	2.25151	0.00055	0.00359953	yes
XLOC_017811	XLOC_017811	si:dkey-25e12.3	chr20:26573289-26580840	wt	ele	OK	1.79328	3.65685	1.028	1.92913	0.00025	0.00183251	yes
XLOC_031319	XLOC_031319	BX649282.1	chr6:52900364-52991541	wt	ele	OK	0.578663	1.17844	1.02608	1.7415	0.00395	0.018376	yes
XLOC_017293	XLOC_017293	mcm3	chr20:34794804-34893422	wt	ele	OK	6.4416	13.118	1.02606	2.31047	0.00055	0.00359953	yes
XLOC_002242	XLOC_002242	cenpk	chr1:30962710-30970084	wt	ele	OK	10.448	21.2527	1.02442	3.40354	5e-05	0.000441468	yes
XLOC_011654	XLOC_011654	TONSL	chr17:8645138-8699524	wt	ele	OK	3.58302	7.28728	1.02421	3.74156	5e-05	0.000441468	yes
XLOC_005547	XLOC_005547	cpn1	chr12:33296005-33318398	wt	ele	OK	30.786	62.5775	1.02337	4.28252	5e-05	0.000441468	yes
XLOC_013231	XLOC_013231	VWA7	chr18:38819903-38847567	wt	ele	OK	5.88955	11.9667	1.0228	3.58871	5e-05	0.000441468	yes
XLOC_026605	XLOC_026605	CR854899.1	chr4:41480492-41491655	wt	ele	OK	0.672009	1.36518	1.02254	2.09301	0.00165	0.00902625	yes
XLOC_028743	XLOC_028743	haus4	chr5:1813096-1834555	wt	ele	OK	10.0344	20.3814	1.0223	3.46334	5e-05	0.000441468	yes
XLOC_021111	XLOC_021111	zgc:173570	chr23:17001780-17020233	wt	ele	OK	1.26239	2.5621	1.02118	2.15857	0.0017	0.00925703	yes
XLOC_003147	XLOC_003147	CKAP2	chr10:33005696-33013085	wt	ele	OK	14.1746	28.7598	1.02074	4.21799	5e-05	0.000441468	yes
XLOC_005433	XLOC_005433	wnt3	chr12:23614307-23662752	wt	ele	OK	2.78321	5.64585	1.02044	3.19953	5e-05	0.000441468	yes
XLOC_021325	XLOC_021325	tmem194a	chr23:32180618-32192222	wt	ele	OK	6.47798	13.1362	1.01994	3.78871	5e-05	0.000441468	yes
XLOC_030684	XLOC_030684	-	chr5:47159650-47161500	wt	ele	OK	2.58101	5.23038	1.01898	2.86028	5e-05	0.000441468	yes
XLOC_006951	XLOC_006951	-	chr13:152937-155220	wt	ele	OK	2.71413	5.49845	1.01853	2.27726	0.01235	0.0454598	yes
XLOC_032988	XLOC_032988	ENSDARG00000088164	chr7:76310644-76325357	wt	ele	OK	0.557362	1.12902	1.01839	1.8671	0.0051	0.0224605	yes
XLOC_022246	XLOC_022246	mastl	chr24:5976512-5991620	wt	ele	OK	8.80558	17.8364	1.01834	3.2844	5e-05	0.000441468	yes
XLOC_020497	XLOC_020497	CABZ01044943.1	chr22:12326464-12381398	wt	ele	OK	3.0036	6.07907	1.01716	1.76513	0.0018	0.00970567	yes
XLOC_017120	XLOC_017120	jag2	chr20:21463355-21547780	wt	ele	OK	7.15429	14.4675	1.01594	4.20628	5e-05	0.000441468	yes
XLOC_010249	XLOC_010249	zgc:174888	chr16:15606382-15624321	wt	ele	OK	3.21864	6.50863	1.0159	1.65068	0.0116	0.0432977	yes
XLOC_012303	XLOC_012303	vrk1	chr17:18604113-18627398	wt	ele	OK	13.845	27.9906	1.01558	3.67669	5e-05	0.000441468	yes
XLOC_009325	XLOC_009325	KIAA1731	chr15:118416-120824	wt	ele	OK	10.1857	20.583	1.01491	2.32373	0.0001	0.000822847	yes
XLOC_027345	XLOC_027345	si:rp71-3c13.3	chr4:14200630-14205616	wt	ele	OK	1.58892	3.20915	1.01415	1.6689	0.00655	0.0274632	yes
XLOC_005917	XLOC_005917	ghdc	chr12:14633465-14655582	wt	ele	OK	0.592454	1.19646	1.01399	1.67461	0.0053	0.0231094	yes
XLOC_001706	XLOC_001706	etaa1	chr1:52046069-52054757	wt	ele	OK	2.86476	5.78252	1.01328	2.8952	5e-05	0.000441468	yes
XLOC_004476	XLOC_004476	sp1	chr11:87172-95396	wt	ele	OK	6.27086	12.6551	1.01299	3.56291	5e-05	0.000441468	yes
XLOC_011405	XLOC_011405	-	chr16:13623-14729	wt	ele	OK	3.10338	6.26285	1.01298	2.66959	0.0002	0.00151135	yes
XLOC_021407	XLOC_021407	sall4	chr23:39046101-39054442	wt	ele	OK	4.45967	8.9992	1.01286	4.10065	5e-05	0.000441468	yes
XLOC_017791	XLOC_017791	paics	chr20:25647720-25674757	wt	ele	OK	174.822	352.639	1.0123	4.17787	5e-05	0.000441468	yes
XLOC_025048	XLOC_025048	si:dkey-88j15.5	chr3:3187105-3191292	wt	ele	OK	4.96008	9.99479	1.01081	2.04053	0.00075	0.00467724	yes
XLOC_023324	XLOC_023324	CR384059.2	chr25:12762186-12767427	wt	ele	OK	2.14005	4.31217	1.01077	2.5187	0.0004	0.00274441	yes
XLOC_004466	XLOC_004466	NOTUM (3 of 3)	chr11:46406690-46430322	wt	ele	OK	1.93255	3.89048	1.00944	1.73554	0.0064	0.0269631	yes
XLOC_008170	XLOC_008170	CCNA2	chr14:49280470-49286571	wt	ele	OK	73.03	147.014	1.00939	3.46248	5e-05	0.000441468	yes
XLOC_017578	XLOC_017578	bub1	chr20:2638648-2669924	wt	ele	OK	16.0587	32.3243	1.00927	4.28844	5e-05	0.000441468	yes
XLOC_021660	XLOC_021660	dnmt5	chr23:17131888-17152704	wt	ele	OK	4.80136	9.65714	1.00815	2.72099	5e-05	0.000441468	yes
XLOC_001175	XLOC_001175	kpnb3	chr1:2017192-2056339	wt	ele	OK	52.5104	105.581	1.00767	4.0543	5e-05	0.000441468	yes
XLOC_022962	XLOC_022962	naglu	chr24:37800072-37813116	wt	ele	OK	3.09762	6.22524	1.00697	3.4034	5e-05	0.000441468	yes
XLOC_021046	XLOC_021046	RBBP8NL	chr23:7544636-7577597	wt	ele	OK	2.56756	5.15788	1.00638	3.27049	5e-05	0.000441468	yes
XLOC_034205	XLOC_034205	cdkn2c	chr8:16927283-16931529	wt	ele	OK	2.02289	4.06331	1.00624	2.19831	0.00065	0.00413522	yes
XLOC_024480	XLOC_024480	kri1,spc24	chr3:19158183-19185879	wt	ele	OK	31.5398	63.346	1.00608	3.98966	5e-05	0.000441468	yes
XLOC_023250	XLOC_023250	FP102808.1	chr25:5288957-5335354	wt	ele	OK	1.40195	2.81524	1.00583	1.52028	0.00855	0.034105	yes
XLOC_005476	XLOC_005476	C12H17orf70	chr12:28109891-28130681	wt	ele	OK	2.62502	5.2701	1.0055	2.88318	5e-05	0.000441468	yes
XLOC_030810	XLOC_030810	rad54l	chr6:3280973-3298674	wt	ele	OK	5.82823	11.6985	1.00519	3.86079	5e-05	0.000441468	yes
XLOC_003153	XLOC_003153	rad51c	chr10:33612286-33627299	wt	ele	OK	1.70252	3.41648	1.00484	1.52768	0.01095	0.0413931	yes
XLOC_015410	XLOC_015410	si:dkeyp-13a3.9	chr2:16347780-16349263	wt	ele	OK	1.2232	2.45371	1.00431	1.84075	0.01075	0.0407671	yes
XLOC_008650	XLOC_008650	ccna2	chr14:49305379-49310057	wt	ele	OK	52.698	105.684	1.00394	4.11668	5e-05	0.000441468	yes
XLOC_018191	XLOC_018191	PLCB1 (1 of 2)	chr20:55093814-55147355	wt	ele	OK	2.01001	4.03071	1.00383	1.85611	0.00245	0.0124941	yes
XLOC_006153	XLOC_006153	rnf213b	chr12:37723793-37931071	wt	ele	OK	6.5267	13.0856	1.00355	2.73361	5e-05	0.000441468	yes
XLOC_000946	XLOC_000946	-	Zv9_scaffold3503:26148-27410	wt	ele	OK	1.11154	2.22733	1.00276	1.89878	0.0063	0.0266555	yes
XLOC_007173	XLOC_007173	PRIM2	chr13:23712171-23836259	wt	ele	OK	17.584	35.2128	1.00184	3.9835	5e-05	0.000441468	yes
XLOC_003995	XLOC_003995	mybl2	chr11:1516848-1539928	wt	ele	OK	9.42366	18.8515	1.00032	3.90922	5e-05	0.000441468	yes
XLOC_020079	XLOC_020079	SSX2IP (2 of 3)	chr22:25186708-25198168	wt	ele	OK	4.72361	9.44567	0.999763	2.95713	5e-05	0.000441468	yes
XLOC_009268	XLOC_009268	NUMA1 (1 of 4)	chr15:42966019-42981892	wt	ele	OK	10.9616	21.9117	0.99924	4.10057	5e-05	0.000441468	yes
XLOC_023645	XLOC_023645	-	chr25:341206-344247	wt	ele	OK	0.98138	1.96152	0.999092	1.85232	0.00815	0.0328579	yes
XLOC_006905	XLOC_006905	EGLN1 (2 of 2)	chr13:50154055-50185317	wt	ele	OK	2.22657	4.44848	0.998488	2.01901	0.0011	0.00641906	yes
XLOC_033387	XLOC_033387	rerglb	chr7:29742428-29749529	wt	ele	OK	1.7304	3.45665	0.998269	1.50964	0.00995	0.0384469	yes
XLOC_033210	XLOC_033210	dbx1a	chr7:17799841-17803249	wt	ele	OK	21.9969	43.9396	0.998223	4.60286	5e-05	0.000441468	yes
XLOC_028367	XLOC_028367	zgc:173713	chr4:57703585-57716287	wt	ele	OK	0.460694	0.919729	0.997401	1.74921	0.0083	0.0333096	yes
XLOC_016966	XLOC_016966	TRAF3IP2 (1 of 3)	chr20:3442984-3455196	wt	ele	OK	2.91061	5.80901	0.996971	2.16913	0.00065	0.00413522	yes
XLOC_010607	XLOC_010607	ATAD2	chr16:46270341-46287229	wt	ele	OK	17.3623	34.6374	0.996378	4.35342	5e-05	0.000441468	yes
XLOC_018190	XLOC_018190	PLCB1 (1 of 2)	chr20:55093814-55147355	wt	ele	OK	2.51182	5.00496	0.994628	2.52302	0.00025	0.00183251	yes
XLOC_019960	XLOC_019960	axdnd1	chr22:17459110-17472794	wt	ele	OK	1.02455	2.04132	0.994519	1.62187	0.00385	0.0179884	yes
XLOC_009791	XLOC_009791	CCDC150	chr15:39774842-39816421	wt	ele	OK	0.911039	1.81506	0.99443	2.31925	0.0002	0.00151135	yes
XLOC_018104	XLOC_018104	nkx2.2b	chr20:49095817-49145612	wt	ele	OK	1.90879	3.80144	0.993888	2.23118	0.00065	0.00413522	yes
XLOC_011559	XLOC_011559	pole2	chr17:112-3745	wt	ele	OK	11.6183	23.1272	0.993196	3.12486	5e-05	0.000441468	yes
XLOC_006770	XLOC_006770	arg2	chr13:33248148-33257976	wt	ele	OK	2.27757	4.53367	0.993186	2.78668	5e-05	0.000441468	yes
XLOC_027041	XLOC_027041	si:ch211-238e22.2,si:ch211-238e22.5	chr4:58087273-58095042	wt	ele	OK	5.01243	9.97732	0.993141	3.06477	5e-05	0.000441468	yes
XLOC_017884	XLOC_017884	nr2e1	chr20:32476276-32485287	wt	ele	OK	7.95057	15.8256	0.993129	4.06292	5e-05	0.000441468	yes
XLOC_001141	XLOC_001141	cenpe	chr1:134700-170776	wt	ele	OK	20.8141	41.3884	0.991661	3.65635	5e-05	0.000441468	yes
XLOC_004530	XLOC_004530	cdk2	chr11:3281631-3288790	wt	ele	OK	21.4165	42.5567	0.990664	4.04647	5e-05	0.000441468	yes
XLOC_015771	XLOC_015771	zgc:152670	chr2:44409990-44424444	wt	ele	OK	1.40306	2.78538	0.989303	2.15857	0.0004	0.00274441	yes
XLOC_012997	XLOC_012997	chtf8	chr18:16680546-16696843	wt	ele	OK	5.69069	11.2913	0.988533	2.79841	0.00015	0.00117124	yes
XLOC_010602	XLOC_010602	dbf4	chr16:45981957-45993436	wt	ele	OK	5.86961	11.6442	0.988279	3.54438	5e-05	0.000441468	yes
XLOC_023847	XLOC_023847	poc1b	chr25:18854216-18923382	wt	ele	OK	4.06688	8.06321	0.987432	3.18637	5e-05	0.000441468	yes
XLOC_029440	XLOC_029440	TTF1 (4 of 6)	chr5:66575651-66587054	wt	ele	OK	3.33781	6.61548	0.986943	2.51685	5e-05	0.000441468	yes
XLOC_033268	XLOC_033268	-	chr7:19821514-19827398	wt	ele	OK	0.612814	1.2143	0.986603	1.91296	0.00285	0.014106	yes
XLOC_013096	XLOC_013096	si:ch211-39k3.2	chr18:25536286-25555248	wt	ele	OK	7.26844	14.4002	0.98637	2.88808	0.0004	0.00274441	yes
XLOC_007026	XLOC_007026	tnfaip2b	chr13:6779767-6791402	wt	ele	OK	4.30557	8.5281	0.986022	2.2422	0.00015	0.00117124	yes
XLOC_019447	XLOC_019447	oatx	chr21:42634170-42654794	wt	ele	OK	10.4148	20.6115	0.984814	2.36274	5e-05	0.000441468	yes
XLOC_028159	XLOC_028159	si:dkey-222o15.5	chr4:47976786-47989569	wt	ele	OK	0.846262	1.67368	0.983849	1.84794	0.0073	0.0299559	yes
XLOC_032806	XLOC_032806	ANO1 (2 of 3)	chr7:54805086-54861750	wt	ele	OK	0.89298	1.76492	0.982904	1.43456	0.0105	0.0400755	yes
XLOC_017538	XLOC_017538	-	chr20:55068357-55069366	wt	ele	OK	4.82262	9.52878	0.982474	2.65329	0.00675	0.0281622	yes
XLOC_028727	XLOC_028727	ass1	chr5:500765-544869	wt	ele	OK	17.744	35.0254	0.981073	3.00425	5e-05	0.000441468	yes
XLOC_015816	XLOC_015816	pax3a	chr2:47580838-47641979	wt	ele	OK	5.04792	9.95664	0.979969	3.43597	5e-05	0.000441468	yes
XLOC_026301	XLOC_026301	mdm2	chr4:22061378-22071816	wt	ele	OK	35.4795	69.9773	0.979901	3.43518	5e-05	0.000441468	yes
XLOC_005335	XLOC_005335	adprh	chr12:16028128-16075734	wt	ele	OK	5.12278	10.1028	0.979751	2.82413	5e-05	0.000441468	yes
XLOC_001166	XLOC_001166	atp1a1a.3	chr1:1562079-1572446	wt	ele	OK	8.8163	17.3783	0.979038	4.15213	5e-05	0.000441468	yes
XLOC_010108	XLOC_010108	foxi1	chr16:2302273-2304041	wt	ele	OK	1.77924	3.50688	0.978929	2.34061	0.00135	0.00762084	yes
XLOC_013482	XLOC_013482	rfx4	chr18:14918083-14959949	wt	ele	OK	8.05628	15.8784	0.978876	3.68678	5e-05	0.000441468	yes
XLOC_021750	XLOC_021750	her9	chr23:23693661-23695447	wt	ele	OK	32.9502	64.8268	0.976301	4.13179	5e-05	0.000441468	yes
XLOC_034661	XLOC_034661	nr6a1a	chr8:54781718-54804470	wt	ele	OK	1.56794	3.08249	0.975228	1.99368	0.0006	0.0038638	yes
XLOC_023507	XLOC_023507	cadps2	chr25:28804288-29136657	wt	ele	OK	1.6132	3.17041	0.974743	1.72656	0.00115	0.00665512	yes
XLOC_016648	XLOC_016648	tpm4b	chr2:55995982-56031817	wt	ele	OK	7.74474	15.2193	0.974613	3.18029	5e-05	0.000441468	yes
XLOC_007691	XLOC_007691	-	chr14:1757253-1768254	wt	ele	OK	4.95712	9.7398	0.974389	2.82155	0.0002	0.00151135	yes
XLOC_017745	XLOC_017745	si:ch211-253p18.2	chr20:20684055-20685744	wt	ele	OK	3.82611	7.51353	0.973611	2.46826	0.00375	0.017608	yes
XLOC_012461	XLOC_012461	vsx2	chr17:31709969-31719135	wt	ele	OK	14.2748	28.0317	0.973586	3.66252	5e-05	0.000441468	yes
XLOC_008278	XLOC_008278	eif4ebp3l	chr14:6939193-6953894	wt	ele	OK	19.9508	39.1771	0.973565	4.3713	5e-05	0.000441468	yes
XLOC_001380	XLOC_001380	GSG2	chr1:22263362-22332102	wt	ele	OK	6.90578	13.5489	0.972305	2.90388	5e-05	0.000441468	yes
XLOC_017442	XLOC_017442	si:ch73-21k16.5	chr20:47198897-47221523	wt	ele	OK	1.02912	2.01745	0.97113	1.93791	0.00225	0.0116701	yes
XLOC_010557	XLOC_010557	cenpw,rspo3	chr16:42798037-43005545	wt	ele	OK	14.6439	28.7071	0.971107	3.81168	5e-05	0.000441468	yes
XLOC_009324	XLOC_009324	-	chr15:112475-116105	wt	ele	OK	7.51168	14.7224	0.970803	2.809	5e-05	0.000441468	yes
XLOC_036151	XLOC_036151	cdca7a	chr9:2878270-2890758	wt	ele	OK	37.8062	74.0653	0.970172	4.09852	5e-05	0.000441468	yes
XLOC_028999	XLOC_028999	si:ch211-102c2.8	chr5:28400569-28429446	wt	ele	OK	1.8342	3.59328	0.970153	1.54863	0.00985	0.0381289	yes
XLOC_032337	XLOC_032337	fam154b	chr7:12959836-13204925	wt	ele	OK	1.9224	3.76588	0.970075	1.65617	0.00505	0.0222858	yes
XLOC_033274	XLOC_033274	-	chr7:20202918-20214548	wt	ele	OK	1.34974	2.64324	0.969623	2.32208	0.0002	0.00151135	yes
XLOC_018780	XLOC_018780	C21HXorf40A	chr21:33044886-33049876	wt	ele	OK	2.07073	4.05385	0.969153	2.40574	0.0005	0.0033237	yes
XLOC_004588	XLOC_004588	SNORD12	chr11:7383998-7385701	wt	ele	OK	12.87	25.1883	0.968738	2.46136	5e-05	0.000441468	yes
XLOC_029764	XLOC_029764	ranbp1	chr5:20790449-20798382	wt	ele	OK	144.53	282.852	0.968675	3.63779	5e-05	0.000441468	yes
XLOC_017263	XLOC_017263	mycn	chr20:33333308-33338265	wt	ele	OK	28.6618	56.0778	0.968301	4.12761	5e-05	0.000441468	yes
XLOC_033778	XLOC_033778	METTL4	chr7:75264027-75272814	wt	ele	OK	1.18736	2.32191	0.967559	2.2729	0.00035	0.00245539	yes
XLOC_003330	XLOC_003330	polm,ved	chr10:46328646-46360626	wt	ele	OK	1.92546	3.76514	0.967504	1.79843	0.00415	0.0190668	yes
XLOC_002408	XLOC_002408	mhc1zca	chr1:47637894-47648897	wt	ele	OK	1.20909	2.36373	0.967144	1.70181	0.00225	0.0116701	yes
XLOC_000669	XLOC_000669	-	Zv9_NA947:194282-196865	wt	ele	OK	0.660791	1.2914	0.966672	1.73946	0.00825	0.0331483	yes
XLOC_029285	XLOC_029285	msh3	chr5:52934994-53311893	wt	ele	OK	0.992856	1.93966	0.966147	2.17262	0.00015	0.00117124	yes
XLOC_022732	XLOC_022732	rttn	chr24:15036260-15167226	wt	ele	OK	1.61761	3.16013	0.966123	2.52257	0.00015	0.00117124	yes
XLOC_019247	XLOC_019247	zgc:110540	chr21:25879335-25883673	wt	ele	OK	26.4576	51.6816	0.965972	4.55138	5e-05	0.000441468	yes
XLOC_033204	XLOC_033204	btr04,btr06	chr7:16941961-16980218	wt	ele	OK	5.91685	11.5557	0.965699	2.6317	0.0001	0.000822847	yes
XLOC_006464	XLOC_006464	-	chr13:5129397-5165944	wt	ele	OK	1.50623	2.94166	0.965684	2.07115	0.0004	0.00274441	yes
XLOC_004387	XLOC_004387	AL929022.2	chr11:39072109-39090544	wt	ele	OK	1.02399	1.99905	0.965112	1.86586	0.00175	0.00947703	yes
XLOC_018832	XLOC_018832	-	chr21:38718301-38726231	wt	ele	OK	6.71656	13.1097	0.964836	3.93759	5e-05	0.000441468	yes
XLOC_032704	XLOC_032704	ncapg2	chr7:41598126-41620274	wt	ele	OK	11.0738	21.6001	0.963888	3.23867	5e-05	0.000441468	yes
XLOC_002334	XLOC_002334	bdh2	chr1:44096668-44110096	wt	ele	OK	9.79942	19.1064	0.963285	2.92675	5e-05	0.000441468	yes
XLOC_019218	XLOC_019218	rfc2	chr21:24484009-24491337	wt	ele	OK	14.0112	27.3019	0.962425	3.6335	5e-05	0.000441468	yes
XLOC_019034	XLOC_019034	si:dkey-163m14.2	chr21:7347432-7359201	wt	ele	OK	1.31881	2.56974	0.962382	2.07842	0.00055	0.00359953	yes
XLOC_016487	XLOC_016487	gbp1	chr2:42122032-42136425	wt	ele	OK	1.53735	2.99476	0.961991	1.96058	0.0003	0.00215436	yes
XLOC_001381	XLOC_001381	ncapg	chr1:22333571-22370015	wt	ele	OK	33.9378	66.0911	0.961564	3.08019	5e-05	0.000441468	yes
XLOC_016059	XLOC_016059	prdx1	chr2:5748880-5758078	wt	ele	OK	77.9633	151.775	0.961066	4.09363	5e-05	0.000441468	yes
XLOC_004879	XLOC_004879	traip	chr11:36003614-36011950	wt	ele	OK	6.31623	12.291	0.960468	3.60016	5e-05	0.000441468	yes
XLOC_005287	XLOC_005287	dnajc9	chr12:10235052-10264605	wt	ele	OK	26.9505	52.4237	0.959907	3.5344	5e-05	0.000441468	yes
XLOC_009870	XLOC_009870	chd	chr15:46135866-46173284	wt	ele	OK	1.2046	2.34253	0.959515	2.27758	0.00035	0.00245539	yes
XLOC_010531	XLOC_010531	map7d1a	chr16:39984863-40095968	wt	ele	OK	5.65142	10.9892	0.959397	2.19801	0.0001	0.000822847	yes
XLOC_034769	XLOC_034769	si:ch211-255g12.7	chr8:7449910-7467268	wt	ele	OK	15.6735	30.4696	0.959046	2.68248	5e-05	0.000441468	yes
XLOC_000168	XLOC_000168	-	Zv9_NA363:2472-24247	wt	ele	OK	16.4113	31.8921	0.958512	3.98405	5e-05	0.000441468	yes
XLOC_009355	XLOC_009355	CR478286.1	chr15:1572645-1579283	wt	ele	OK	2.01986	3.92419	0.958139	2.24568	0.00115	0.00665512	yes
XLOC_032655	XLOC_032655	tppp3	chr7:36684324-36696951	wt	ele	OK	3.46721	6.72755	0.956306	2.38922	5e-05	0.000441468	yes
XLOC_006749	XLOC_006749	gdf10a	chr13:31509179-31514306	wt	ele	OK	15.0522	29.2035	0.956165	3.80318	5e-05	0.000441468	yes
XLOC_023974	XLOC_023974	si:ch211-93f2.1	chr25:31352582-31419481	wt	ele	OK	5.36172	10.3978	0.955513	3.81571	5e-05	0.000441468	yes
XLOC_028229	XLOC_028229	si:ch211-234c11.1	chr4:51960657-51987490	wt	ele	OK	1.0047	1.94745	0.954827	1.71222	0.00445	0.0201598	yes
XLOC_008645	XLOC_008645	AL929007.2	chr14:49092114-49108283	wt	ele	OK	0.628081	1.21713	0.954466	1.758	0.0076	0.0310044	yes
XLOC_000792	XLOC_000792	-	Zv9_scaffold3460:63-2118	wt	ele	OK	0.550149	1.06538	0.953473	1.60327	0.01295	0.0471122	yes
XLOC_026465	XLOC_026465	CR407594.2	chr4:33168205-33177519	wt	ele	OK	2.96758	5.74553	0.953151	2.12031	0.00035	0.00245539	yes
XLOC_009170	XLOC_009170	brca2	chr15:31158344-31175009	wt	ele	OK	2.43991	4.72274	0.952799	3.69931	5e-05	0.000441468	yes
XLOC_004526	XLOC_004526	nab2	chr11:2549799-2572359	wt	ele	OK	0.630637	1.21935	0.951226	1.72878	0.00905	0.0356435	yes
XLOC_033144	XLOC_033144	f13a1b	chr7:9077450-9152613	wt	ele	OK	5.60652	10.8394	0.951107	3.2663	5e-05	0.000441468	yes
XLOC_024223	XLOC_024223	zgc:172253	chr3:1803617-1809683	wt	ele	OK	0.711439	1.37536	0.950992	1.71619	0.00935	0.0365698	yes
XLOC_028403	XLOC_028403	zgc:165515	chr4:59330119-59349465	wt	ele	OK	3.61835	6.99395	0.950776	2.75822	5e-05	0.000441468	yes
XLOC_024411	XLOC_024411	CR855387.1	chr3:14781893-14792027	wt	ele	OK	2.69679	5.21124	0.950381	2.05994	0.0003	0.00215436	yes
XLOC_005902	XLOC_005902	zgc:152977	chr12:11557433-11591997	wt	ele	OK	0.791991	1.53001	0.949989	1.3729	0.0054	0.0234763	yes
XLOC_008583	XLOC_008583	btk	chr14:40388025-40426337	wt	ele	OK	0.649874	1.25527	0.949765	1.57627	0.0058	0.0249091	yes
XLOC_016435	XLOC_016435	hbl4	chr2:37618222-37621667	wt	ele	OK	1.71764	3.31445	0.94834	1.9915	0.00475	0.0212388	yes
XLOC_020568	XLOC_020568	HMHA1 (3 of 3),hmha1	chr22:17835922-17877001	wt	ele	OK	0.776374	1.4977	0.947926	1.88131	0.0013	0.00738609	yes
XLOC_000372	XLOC_000372	-	Zv9_NA662:46-3333	wt	ele	OK	6.29065	12.1331	0.94767	2.20616	0.00035	0.00245539	yes
XLOC_009787	XLOC_009787	CR388129.1	chr15:38774825-38813030	wt	ele	OK	5.20323	10.0329	0.94726	2.94682	5e-05	0.000441468	yes
XLOC_026653	XLOC_026653	si:dkey-220a11.10	chr4:44285975-44295069	wt	ele	OK	2.18588	4.20852	0.945099	1.99591	0.001	0.00592006	yes
XLOC_008256	XLOC_008256	CU638740.3	chr14:4342244-4355012	wt	ele	OK	2.96071	5.69505	0.943765	2.20557	0.00035	0.00245539	yes
XLOC_035045	XLOC_035045	tuba8l	chr8:29198440-29202948	wt	ele	OK	302.79	582.124	0.943011	3.92421	5e-05	0.000441468	yes
XLOC_012074	XLOC_012074	zgc:113142	chr17:52153516-52205532	wt	ele	OK	2.28651	4.3946	0.942587	2.254	0.0011	0.00641906	yes
XLOC_036555	XLOC_036555	bard1	chr9:41705650-41756776	wt	ele	OK	2.16239	4.1558	0.942499	2.6105	5e-05	0.000441468	yes
XLOC_019376	XLOC_019376	-	chr21:38712869-38715504	wt	ele	OK	11.3159	21.7297	0.941315	3.65409	5e-05	0.000441468	yes
XLOC_034911	XLOC_034911	cpox	chr8:19121104-19137938	wt	ele	OK	10.2912	19.7598	0.941153	3.48909	5e-05	0.000441468	yes
XLOC_026799	XLOC_026799	si:ch211-223a21.1	chr4:47785525-47797181	wt	ele	OK	0.837405	1.60527	0.938818	1.38481	0.01235	0.0454598	yes
XLOC_019299	XLOC_019299	rrm1	chr21:29535096-29550709	wt	ele	OK	91.6829	175.742	0.938738	3.8955	5e-05	0.000441468	yes
XLOC_011849	XLOC_011849	acss1	chr17:25675691-25695147	wt	ele	OK	4.20749	8.06297	0.938353	3.34578	5e-05	0.000441468	yes
XLOC_027590	XLOC_027590	si:dkey-247i3.6	chr4:31497270-31510674	wt	ele	OK	0.408761	0.782883	0.93754	1.35639	0.01235	0.0454598	yes
XLOC_027781	XLOC_027781	si:dkey-26i24.1	chr4:35214865-35221590	wt	ele	OK	1.48921	2.85148	0.937166	1.56148	0.00785	0.0318762	yes
XLOC_012952	XLOC_012952	plcg2	chr18:12725623-12772003	wt	ele	OK	0.811323	1.55349	0.937161	1.47277	0.0052	0.0227655	yes
XLOC_036088	XLOC_036088	-	chr9:57919877-57950580	wt	ele	OK	3.17591	6.07725	0.936248	2.52967	0.0001	0.000822847	yes
XLOC_018308	XLOC_018308	-	chr20:47887354-47890376	wt	ele	OK	0.733115	1.40275	0.936147	1.95239	0.0022	0.0114559	yes
XLOC_000891	XLOC_000891	-	Zv9_scaffold3487:207751-220896	wt	ele	OK	0.465802	0.891022	0.935743	1.71436	0.0077	0.0313638	yes
XLOC_027586	XLOC_027586	zgc:171626	chr4:31273069-31281817	wt	ele	OK	1.95743	3.74375	0.935524	2.37386	0.0001	0.000822847	yes
XLOC_033339	XLOC_033339	ptgr1	chr7:25543156-25557970	wt	ele	OK	57.3814	109.682	0.934675	4.03699	5e-05	0.000441468	yes
XLOC_027206	XLOC_027206	foxm1	chr4:5671389-5708367	wt	ele	OK	9.73701	18.6095	0.93449	3.38689	5e-05	0.000441468	yes
XLOC_016170	XLOC_016170	atr	chr2:16204487-16270102	wt	ele	OK	3.37295	6.44569	0.934322	3.55244	5e-05	0.000441468	yes
XLOC_031217	XLOC_031217	gpx1b	chr6:42269718-42272629	wt	ele	OK	3.75063	7.16707	0.93425	2.4791	0.00125	0.00714484	yes
XLOC_020972	XLOC_020972	stxbp3	chr23:1684700-1721389	wt	ele	OK	10.7309	20.4999	0.933852	4.04861	5e-05	0.000441468	yes
XLOC_004057	XLOC_004057	nr2f6b	chr11:6150116-6168241	wt	ele	OK	17.0592	32.5883	0.933809	3.89847	5e-05	0.000441468	yes
XLOC_012186	XLOC_012186	cenpo	chr17:6291901-6299775	wt	ele	OK	3.53303	6.74851	0.933662	2.62298	0.0002	0.00151135	yes
XLOC_019509	XLOC_019509	-	chr21:9970631-9971665	wt	ele	OK	2.52441	4.82087	0.933347	2.2312	0.00245	0.0124941	yes
XLOC_028107	XLOC_028107	CR450785.2	chr4:45853745-45939686	wt	ele	OK	1.3697	2.61524	0.933085	1.74071	0.002	0.0105913	yes
XLOC_011259	XLOC_011259	thbs3a	chr16:45737484-45771384	wt	ele	OK	1.82024	3.47436	0.932615	2.74836	5e-05	0.000441468	yes
XLOC_017366	XLOC_017366	mcm9	chr20:41833643-41871798	wt	ele	OK	1.97914	3.77514	0.931652	2.70238	5e-05	0.000441468	yes
XLOC_015447	XLOC_015447	si:ch211-267e7.2	chr2:20308865-20325163	wt	ele	OK	1.00958	1.92559	0.931554	1.95344	0.00125	0.00714484	yes
XLOC_010616	XLOC_010616	dnase2	chr16:48401685-48421041	wt	ele	OK	2.30321	4.39242	0.931373	2.16764	0.0005	0.0033237	yes
XLOC_017508	XLOC_017508	bub1ba	chr20:53824766-53859791	wt	ele	OK	8.82975	16.8203	0.929759	3.29598	5e-05	0.000441468	yes
XLOC_012273	XLOC_012273	wdhd1	chr17:14991017-15030636	wt	ele	OK	11.797	22.4679	0.929443	3.74651	5e-05	0.000441468	yes
XLOC_021477	XLOC_021477	si:ch73-265d7.2	chr23:44747431-44758085	wt	ele	OK	5.38698	10.2574	0.929122	1.94722	0.0016	0.00880762	yes
XLOC_001253	XLOC_001253	chtf18	chr1:8275114-8304091	wt	ele	OK	6.63319	12.6271	0.928748	3.68495	5e-05	0.000441468	yes
XLOC_023281	XLOC_023281	CDKN1C (2 of 2)	chr25:7783604-7784647	wt	ele	OK	3.07882	5.85939	0.928372	2.30356	0.0024	0.0122682	yes
XLOC_018499	XLOC_018499	oacyl	chr21:9364146-9382247	wt	ele	OK	8.34262	15.8616	0.926962	3.48158	5e-05	0.000441468	yes
XLOC_034937	XLOC_034937	haus5	chr8:21415556-21452847	wt	ele	OK	6.31327	12.001	0.926701	2.73602	5e-05	0.000441468	yes
XLOC_032199	XLOC_032199	slc12a10.2	chr7:4504025-4550128	wt	ele	OK	2.651	5.03832	0.926405	2.87506	5e-05	0.000441468	yes
XLOC_002628	XLOC_002628	lpar2b	chr1:59937887-59962126	wt	ele	OK	9.25837	17.5933	0.926192	3.35415	5e-05	0.000441468	yes
XLOC_016384	XLOC_016384	cenpl	chr2:33829974-33891787	wt	ele	OK	3.69429	7.0198	0.926134	1.75351	0.0095	0.0370464	yes
XLOC_026056	XLOC_026056	CU694453.2	chr4:2126936-2143568	wt	ele	OK	1.38001	2.62096	0.925418	1.90718	0.00145	0.00810809	yes
XLOC_025357	XLOC_025357	socs1a	chr3:26202889-26204785	wt	ele	OK	1.42868	2.71297	0.925191	1.84721	0.0094	0.0367169	yes
XLOC_024638	XLOC_024638	si:dkey-66i24.9	chr3:31244573-31248649	wt	ele	OK	3.7439	7.10899	0.925101	3.09411	5e-05	0.000441468	yes
XLOC_007486	XLOC_007486	ss18l2	chr13:52334010-52336258	wt	ele	OK	17.254	32.7481	0.924485	3.96368	5e-05	0.000441468	yes
XLOC_012960	XLOC_012960	kcng4	chr18:14063809-14116703	wt	ele	OK	0.594504	1.12829	0.924379	1.49331	0.01105	0.0417178	yes
XLOC_019278	XLOC_019278	havcr1	chr21:28496782-28504565	wt	ele	OK	1.77205	3.36289	0.92428	1.49531	0.0072	0.0295968	yes
XLOC_025362	XLOC_025362	atad5a	chr3:26768642-26790755	wt	ele	OK	9.21883	17.4884	0.923745	3.74552	5e-05	0.000441468	yes
XLOC_025084	XLOC_025084	ZC3H7B (2 of 3),ZC3H7B (3 of 3)	chr3:4626878-5067806	wt	ele	OK	3.26697	6.19679	0.923568	1.99711	0.0006	0.0038638	yes
XLOC_029784	XLOC_029784	si:ch211-225b11.1	chr5:22570099-22597975	wt	ele	OK	3.52584	6.68486	0.922929	2.48608	5e-05	0.000441468	yes
XLOC_021745	XLOC_021745	ca6	chr23:22929074-22944810	wt	ele	OK	34.7179	65.7884	0.922153	3.95094	5e-05	0.000441468	yes
XLOC_018455	XLOC_018455	TAF1C	chr21:5780195-5818929	wt	ele	OK	3.46764	6.56734	0.921356	2.0182	0.0012	0.00689731	yes
XLOC_013486	XLOC_013486	si:dkey-103i16.2	chr18:15055072-15230530	wt	ele	OK	4.76139	9.0102	0.920178	1.75155	0.01335	0.0482637	yes
XLOC_004822	XLOC_004822	CASS4	chr11:28620058-28655621	wt	ele	OK	1.44863	2.73995	0.919465	2.36536	0.0001	0.000822847	yes
XLOC_029205	XLOC_029205	si:dkey-3h3.3	chr5:42460730-42465142	wt	ele	OK	0.752122	1.4224	0.919289	1.54715	0.0089	0.0352225	yes
XLOC_030440	XLOC_030440	ANXA1 (4 of 4)	chr5:67503836-67514158	wt	ele	OK	14.3225	27.0843	0.91918	2.9451	5e-05	0.000441468	yes
XLOC_002024	XLOC_002024	casc5	chr1:10270473-10301481	wt	ele	OK	10.8259	20.4606	0.918361	3.61861	5e-05	0.000441468	yes
XLOC_010439	XLOC_010439	nes	chr16:31271825-31282459	wt	ele	OK	10.7961	20.3946	0.91767	3.90636	5e-05	0.000441468	yes
XLOC_023240	XLOC_023240	CU459204.1,VWA5A (3 of 4)	chr25:4919984-4983254	wt	ele	OK	1.87162	3.53522	0.91751	1.75881	0.008	0.0323743	yes
XLOC_000707	XLOC_000707	-	Zv9_NA971:1834-2584	wt	ele	OK	2.87537	5.42981	0.917154	2.16736	0.0058	0.0249091	yes
XLOC_014219	XLOC_014219	jarid2b	chr19:26456714-26644445	wt	ele	OK	0.433516	0.818612	0.917093	1.91521	0.00195	0.0103729	yes
XLOC_034084	XLOC_034084	crb2b	chr8:2991886-3073643	wt	ele	OK	0.777691	1.46818	0.91676	2.29868	0.00025	0.00183251	yes
XLOC_024847	XLOC_024847	hs3st3b1a	chr3:50003389-50034716	wt	ele	OK	2.56372	4.83992	0.916743	1.81627	0.0021	0.0110272	yes
XLOC_019008	XLOC_019008	haus1	chr21:5305847-5317006	wt	ele	OK	8.75071	16.5167	0.916453	2.73063	5e-05	0.000441468	yes
XLOC_007466	XLOC_007466	b3galnt2	chr13:50772333-50805930	wt	ele	OK	6.90354	13.03	0.916426	2.76522	5e-05	0.000441468	yes
XLOC_000213	XLOC_000213	-	Zv9_NA426:10775-14335	wt	ele	OK	3.23946	6.11388	0.916334	2.44881	5e-05	0.000441468	yes
XLOC_005787	XLOC_005787	dcxr	chr12:3635049-3645698	wt	ele	OK	7.5492	14.2468	0.916238	2.74804	5e-05	0.000441468	yes
XLOC_029517	XLOC_029517	ugt2a5	chr5:72898762-72906166	wt	ele	OK	1.70061	3.20859	0.915883	1.96784	0.00035	0.00245539	yes
XLOC_016064	XLOC_016064	SMC6	chr2:5964012-6173674	wt	ele	OK	2.90825	5.48664	0.915773	3.14063	5e-05	0.000441468	yes
XLOC_006417	XLOC_006417	gstal,zgc:173961	chr13:701263-728427	wt	ele	OK	40.9547	77.2642	0.915772	4.29146	5e-05	0.000441468	yes
XLOC_003364	XLOC_003364	oep	chr10:1983897-1990349	wt	ele	OK	1.05676	1.99358	0.915706	1.56356	0.0078	0.0317112	yes
XLOC_035884	XLOC_035884	ENSDARG00000007077	chr9:33873421-33908876	wt	ele	OK	4.10149	7.73725	0.915671	3.37922	5e-05	0.000441468	yes
XLOC_030321	XLOC_030321	ccnb1	chr5:55149483-55153246	wt	ele	OK	60.1814	113.492	0.915206	3.69271	5e-05	0.000441468	yes
XLOC_025350	XLOC_025350	kpna2	chr3:25471233-25478284	wt	ele	OK	133.623	251.928	0.914844	3.77779	5e-05	0.000441468	yes
XLOC_018265	XLOC_018265	-	chr20:16266238-16269006	wt	ele	OK	0.592464	1.11698	0.9148	1.72016	0.00835	0.0334706	yes
XLOC_030847	XLOC_030847	sox21a	chr6:7331079-7332155	wt	ele	OK	5.92355	11.1663	0.914614	2.94375	5e-05	0.000441468	yes
XLOC_000775	XLOC_000775	-	Zv9_scaffold3459:276654-279302	wt	ele	OK	5.1122	9.63655	0.914573	2.43932	0.00165	0.00902625	yes
XLOC_016514	XLOC_016514	CU693495.1	chr2:43738380-43750519	wt	ele	OK	0.387113	0.729455	0.914062	1.45691	0.0125	0.0459264	yes
XLOC_023564	XLOC_023564	anxa2a	chr25:35058723-35074189	wt	ele	OK	38.0646	71.7052	0.913628	3.97661	5e-05	0.000441468	yes
XLOC_020013	XLOC_020013	rgmd	chr22:19914291-19964750	wt	ele	OK	36.7372	69.1712	0.91293	3.87328	5e-05	0.000441468	yes
XLOC_016243	XLOC_016243	ivns1abpb	chr2:22837432-22849680	wt	ele	OK	17.0965	32.1823	0.912561	3.88407	5e-05	0.000441468	yes
XLOC_027118	XLOC_027118	si:ch211-286m4.1	chr4:408348-441043	wt	ele	OK	2.52057	4.74437	0.912468	1.73308	0.0114	0.0427194	yes
XLOC_007106	XLOC_007106	whsc1	chr13:12863007-12900008	wt	ele	OK	15.0377	28.2993	0.912181	3.83458	5e-05	0.000441468	yes
XLOC_015955	XLOC_015955	CABZ01081294.1	chr2:58920242-58966661	wt	ele	OK	1.95421	3.67699	0.911942	1.66024	0.00435	0.0198014	yes
XLOC_019332	XLOC_019332	zgc:56585	chr21:33801627-33809876	wt	ele	OK	3.32628	6.25405	0.910881	2.54604	5e-05	0.000441468	yes
XLOC_005297	XLOC_005297	FAM117A (2 of 2)	chr12:10824210-10850807	wt	ele	OK	0.993355	1.86673	0.910129	1.74015	0.0035	0.016672	yes
XLOC_013491	XLOC_013491	plekhg7	chr18:15566905-15611780	wt	ele	OK	3.56212	6.69368	0.910063	2.6058	5e-05	0.000441468	yes
XLOC_013291	XLOC_013291	daw1	chr18:44790936-44802533	wt	ele	OK	2.92167	5.48579	0.908907	2.26761	0.0004	0.00274441	yes
XLOC_034228	XLOC_034228	CCDC181	chr8:19139999-19147879	wt	ele	OK	0.942779	1.76984	0.908627	1.6039	0.0047	0.0210709	yes
XLOC_012129	XLOC_012129	arhgap11a	chr17:734496-755944	wt	ele	OK	10.4621	19.6292	0.907827	3.78538	5e-05	0.000441468	yes
XLOC_021329	XLOC_021329	tpx2	chr23:32267023-32276800	wt	ele	OK	59.7686	112.101	0.907337	3.42584	5e-05	0.000441468	yes
XLOC_013927	XLOC_013927	TGFBR2 (2 of 2)	chr19:951686-969063	wt	ele	OK	1.01924	1.91155	0.907244	1.79934	0.0022	0.0114559	yes
XLOC_021080	XLOC_021080	HAUS8	chr23:12561494-12594968	wt	ele	OK	7.62368	14.2871	0.906158	2.45166	5e-05	0.000441468	yes
XLOC_013099	XLOC_013099	ctsh	chr18:26208477-26215014	wt	ele	OK	7.22968	13.5453	0.905789	2.77234	5e-05	0.000441468	yes
XLOC_023453	XLOC_023453	hexa	chr25:22940061-22964651	wt	ele	OK	8.86808	16.6104	0.90539	3.27644	5e-05	0.000441468	yes
XLOC_024116	XLOC_024116	-	chr25:3730985-3731369	wt	ele	OK	26.4298	49.4937	0.905078	4.49067	0.0001	0.000822847	yes
XLOC_015481	XLOC_015481	mknk2a	chr2:22451601-22482596	wt	ele	OK	3.17302	5.94018	0.90465	1.87865	0.0014	0.00787496	yes
XLOC_019612	XLOC_019612	elf3	chr22:636673-640308	wt	ele	OK	5.16438	9.66609	0.904338	2.4846	5e-05	0.000441468	yes
XLOC_006698	XLOC_006698	asrgl1	chr13:27992787-28006654	wt	ele	OK	3.49317	6.53689	0.904067	2.67836	5e-05	0.000441468	yes
XLOC_017901	XLOC_017901	sele	chr20:33973249-34001545	wt	ele	OK	1.27541	2.38669	0.904052	2.44806	5e-05	0.000441468	yes
XLOC_024555	XLOC_024555	zgc:113411	chr3:24919850-24941593	wt	ele	OK	2.50235	4.68178	0.903774	1.8974	0.00045	0.00304428	yes
XLOC_023709	XLOC_023709	pidd	chr25:4723102-4754166	wt	ele	OK	1.22036	2.28277	0.903476	2.28253	0.0001	0.000822847	yes
XLOC_015404	XLOC_015404	selj	chr2:15981488-15992851	wt	ele	OK	13.7088	25.6374	0.903152	3.0036	5e-05	0.000441468	yes
XLOC_012585	XLOC_012585	kcnk5a	chr17:48839341-48861566	wt	ele	OK	1.51111	2.82585	0.903074	2.11322	0.0016	0.00880762	yes
XLOC_034352	XLOC_034352	gstm3	chr8:26155114-26159957	wt	ele	OK	19.0276	35.558	0.902085	3.23831	5e-05	0.000441468	yes
XLOC_035504	XLOC_035504	-	chr8:54808910-54811548	wt	ele	OK	1.26057	2.35548	0.901946	2.16871	0.0011	0.00641906	yes
XLOC_016148	XLOC_016148	-	chr2:13840982-13843361	wt	ele	OK	1.14633	2.14096	0.901238	1.82189	0.00495	0.0219467	yes
XLOC_017972	XLOC_017972	pbk	chr20:39384437-39392715	wt	ele	OK	25.5364	47.684	0.90095	3.77729	5e-05	0.000441468	yes
XLOC_014359	XLOC_014359	tinagl1	chr19:43304941-43370810	wt	ele	OK	7.89858	14.7449	0.900555	2.83164	5e-05	0.000441468	yes
XLOC_035850	XLOC_035850	rnaseh2b	chr9:30704741-30712480	wt	ele	OK	30.076	56.1375	0.900354	3.256	5e-05	0.000441468	yes
XLOC_022445	XLOC_022445	tnfsf10	chr24:27802725-27807780	wt	ele	OK	12.4066	23.1495	0.89987	2.39635	5e-05	0.000441468	yes
XLOC_022923	XLOC_022923	rdh12l	chr24:33779346-33788188	wt	ele	OK	2.2461	4.19084	0.899815	1.68481	0.00455	0.0205383	yes
XLOC_013040	XLOC_013040	zwilch	chr18:19237358-19265406	wt	ele	OK	5.98221	11.1599	0.899577	2.62516	5e-05	0.000441468	yes
XLOC_013029	XLOC_013029	PLLP	chr18:18640480-18656019	wt	ele	OK	3.05239	5.6901	0.898516	1.81646	0.0093	0.0363922	yes
XLOC_017847	XLOC_017847	rrm2	chr20:29518376-29525282	wt	ele	OK	21.5056	40.0858	0.898379	4.05222	5e-05	0.000441468	yes
XLOC_025326	XLOC_025326	MSL1 (1 of 2)	chr3:23755956-23762235	wt	ele	OK	3.21384	5.99031	0.898335	2.53583	5e-05	0.000441468	yes
XLOC_015651	XLOC_015651	kif2c	chr2:33644785-33668583	wt	ele	OK	18.1438	33.8184	0.898328	3.17525	5e-05	0.000441468	yes
XLOC_009634	XLOC_009634	SLC47A1 (4 of 6)	chr15:25949949-25972953	wt	ele	OK	0.447715	0.834069	0.897585	1.78924	0.00435	0.0198014	yes
XLOC_035610	XLOC_035610	ptprna	chr9:7590048-7661140	wt	ele	OK	11.1105	20.698	0.897568	3.18023	5e-05	0.000441468	yes
XLOC_010681	XLOC_010681	serpinb1l1,serpinb1l4,si:ch73-303g23.4	chr16:54847384-54904343	wt	ele	OK	13.3056	24.779	0.897081	2.96555	5e-05	0.000441468	yes
XLOC_002106	XLOC_002106	si:ch211-42i9.4	chr1:18409841-18415795	wt	ele	OK	2.09361	3.89835	0.896875	1.52409	0.00905	0.0356435	yes
XLOC_002455	XLOC_002455	rnaseh2a	chr1:52206820-52214585	wt	ele	OK	24.7873	46.1363	0.896304	3.61304	5e-05	0.000441468	yes
XLOC_008521	XLOC_008521	-	chr14:33723452-33733219	wt	ele	OK	3.19764	5.95104	0.896133	2.92293	5e-05	0.000441468	yes
XLOC_022534	XLOC_022534	wdr90	chr24:38998044-39044924	wt	ele	OK	1.43989	2.67827	0.895344	2.8183	5e-05	0.000441468	yes
XLOC_003487	XLOC_003487	smc5	chr10:15646671-15673514	wt	ele	OK	8.40094	15.6217	0.89493	2.9113	5e-05	0.000441468	yes
XLOC_001862	XLOC_001862	trim35-1	chr1:58725920-58735885	wt	ele	OK	0.633568	1.17779	0.894505	1.82985	0.00415	0.0190668	yes
XLOC_023443	XLOC_023443	rad52	chr25:21769144-21785683	wt	ele	OK	5.99277	11.1399	0.894438	2.55045	5e-05	0.000441468	yes
XLOC_024589	XLOC_024589	hmox1	chr3:27017514-27035705	wt	ele	OK	15.989	29.71	0.893875	1.66638	0.0105	0.0400755	yes
XLOC_028943	XLOC_028943	C5HXorf57	chr5:24619660-24652072	wt	ele	OK	3.24887	6.03098	0.892454	1.94211	0.00175	0.00947703	yes
XLOC_010528	XLOC_010528	map7d1a	chr16:39635328-39727248	wt	ele	OK	3.25594	6.03992	0.891455	2.4865	5e-05	0.000441468	yes
XLOC_015046	XLOC_015046	cdca8	chr19:49493932-49508194	wt	ele	OK	40.1881	74.5132	0.890728	4.12822	5e-05	0.000441468	yes
XLOC_035370	XLOC_035370	trh	chr8:56091250-56094016	wt	ele	OK	1.00379	1.86011	0.889934	1.74271	0.00825	0.0331483	yes
XLOC_020515	XLOC_020515	s100b	chr22:13991170-14001512	wt	ele	OK	3.76058	6.96793	0.889775	2.16999	0.0005	0.0033237	yes
XLOC_029206	XLOC_029206	sub1b	chr5:42762144-42769912	wt	ele	OK	28.746	53.2473	0.889347	4.19821	5e-05	0.000441468	yes
XLOC_027807	XLOC_027807	si:ch211-209n20.57	chr4:36646516-36858020	wt	ele	OK	2.4946	4.61714	0.88819	2.78632	5e-05	0.000441468	yes
XLOC_022594	XLOC_022594	top1mt	chr24:43770845-43780260	wt	ele	OK	3.85655	7.13779	0.888167	2.32453	0.00265	0.0133022	yes
XLOC_009823	XLOC_009823	serpine2	chr15:42088813-42130944	wt	ele	OK	16.3975	30.3477	0.888116	3.45717	5e-05	0.000441468	yes
XLOC_008102	XLOC_008102	BX088707.1	chr14:40176965-40323945	wt	ele	OK	172.297	318.814	0.887811	3.70754	5e-05	0.000441468	yes
XLOC_015070	XLOC_015070	CLSPN (2 of 2)	chr19:50178199-50187870	wt	ele	OK	16.3512	30.2469	0.887391	3.5711	5e-05	0.000441468	yes
XLOC_010900	XLOC_010900	crabp2a	chr16:16678480-16692124	wt	ele	OK	15.4173	28.4981	0.886314	3.96566	5e-05	0.000441468	yes
XLOC_024790	XLOC_024790	il4r	chr3:42549884-42562959	wt	ele	OK	1.46006	2.69855	0.886158	1.53553	0.01115	0.0420017	yes
XLOC_008217	XLOC_008217	mcm7	chr14:201290-212779	wt	ele	OK	83.1955	153.559	0.884213	3.45754	5e-05	0.000441468	yes
XLOC_016663	XLOC_016663	HMHA1 (1 of 3)	chr2:57409922-57483531	wt	ele	OK	0.454123	0.837874	0.883652	1.56188	0.0093	0.0363922	yes
XLOC_008624	XLOC_008624	-	chr14:46992022-46995432	wt	ele	OK	4.46565	8.23732	0.883305	2.70779	0.00015	0.00117124	yes
XLOC_009259	XLOC_009259	NUMA1 (3 of 4)	chr15:42613843-42623200	wt	ele	OK	11.9484	22.0075	0.881178	2.85289	5e-05	0.000441468	yes
XLOC_019053	XLOC_019053	RTKN (2 of 2)	chr21:9677699-9751828	wt	ele	OK	2.16825	3.99333	0.881063	1.72518	0.0037	0.0174319	yes
XLOC_026954	XLOC_026954	CR293532.1	chr4:52103817-52112485	wt	ele	OK	2.89383	5.32712	0.880375	1.84414	0.0021	0.0110272	yes
XLOC_031059	XLOC_031059	BX957353.1	chr6:26627608-26653757	wt	ele	OK	1.13637	2.09183	0.880328	1.83344	0.00135	0.00762084	yes
XLOC_000716	XLOC_000716	-	Zv9_NA974:350-7895	wt	ele	OK	0.734472	1.35161	0.879895	1.68825	0.00805	0.03251	yes
XLOC_033588	XLOC_033588	FJX1	chr7:51256065-51257494	wt	ele	OK	1.71618	3.15784	0.87974	1.43687	0.0135	0.0486797	yes
XLOC_034563	XLOC_034563	fzd10	chr8:45837726-45912215	wt	ele	OK	16.4009	30.1663	0.879162	3.71508	5e-05	0.000441468	yes
XLOC_031182	XLOC_031182	itpr1a	chr6:39853915-39923244	wt	ele	OK	2.09604	3.85444	0.878857	3.32859	5e-05	0.000441468	yes
XLOC_018480	XLOC_018480	nr6a1b	chr21:7716739-7761767	wt	ele	OK	1.3785	2.53339	0.877963	1.88757	0.00225	0.0116701	yes
XLOC_001071	XLOC_001071	-	Zv9_scaffold3545:5289-112230	wt	ele	OK	1.64962	3.03147	0.877882	2.72789	5e-05	0.000441468	yes
XLOC_017712	XLOC_017712	si:dkey-5n18.1	chr20:17080254-17082377	wt	ele	OK	8.42313	15.4782	0.877808	2.99283	0.0001	0.000822847	yes
XLOC_021885	XLOC_021885	racgap1	chr23:33973417-33988915	wt	ele	OK	19.2259	35.322	0.877514	3.48669	5e-05	0.000441468	yes
XLOC_024690	XLOC_024690	hspb9	chr3:33437531-33438196	wt	ele	OK	7.77832	14.2808	0.876543	2.75756	0.0006	0.0038638	yes
XLOC_009742	XLOC_009742	zgc:55413,zgc:77118	chr15:34398713-34422613	wt	ele	OK	2.61343	4.79805	0.876505	1.88927	0.00165	0.00902625	yes
XLOC_006468	XLOC_006468	ppm1g	chr13:5866273-5883082	wt	ele	OK	36.6156	67.184	0.875659	4.08482	5e-05	0.000441468	yes
XLOC_018985	XLOC_018985	setx	chr21:4204681-4251075	wt	ele	OK	3.72794	6.83228	0.873991	2.82485	5e-05	0.000441468	yes
XLOC_006056	XLOC_006056	OGFOD3	chr12:29778775-29897237	wt	ele	OK	4.07473	7.46645	0.873716	1.91078	0.00145	0.00810809	yes
XLOC_000256	XLOC_000256	-	Zv9_NA470:52694-84836	wt	ele	OK	8.93374	16.3634	0.87314	3.59117	5e-05	0.000441468	yes
XLOC_021988	XLOC_021988	cyp2aa8	chr23:42910749-42919521	wt	ele	OK	12.1707	22.2755	0.872043	3.64308	5e-05	0.000441468	yes
XLOC_013614	XLOC_013614	si:dkey-77f17.1	chr18:26623104-26659531	wt	ele	OK	2.23948	4.09849	0.871929	2.25209	0.00025	0.00183251	yes
XLOC_036453	XLOC_036453	zic5	chr9:32307415-32347632	wt	ele	OK	8.30021	15.1902	0.871924	2.27156	0.00065	0.00413522	yes
XLOC_020125	XLOC_020125	wu:fu71h07	chr22:28429497-28445539	wt	ele	OK	3.01347	5.51047	0.87075	1.66382	0.00255	0.0129234	yes
XLOC_031101	XLOC_031101	SHROOM2 (2 of 2)	chr6:30116301-30143220	wt	ele	OK	9.07059	16.5768	0.869898	3.53752	5e-05	0.000441468	yes
XLOC_018440	XLOC_018440	phyhd1	chr21:4766981-4783103	wt	ele	OK	8.90179	16.2614	0.869282	2.78974	5e-05	0.000441468	yes
XLOC_000722	XLOC_000722	-	Zv9_NA979:2-1346	wt	ele	OK	12.6806	23.1613	0.869089	3.31477	0.0012	0.00689731	yes
XLOC_019182	XLOC_019182	skp2	chr21:21281860-21311207	wt	ele	OK	9.93943	18.1534	0.869006	2.67942	5e-05	0.000441468	yes
XLOC_033777	XLOC_033777	ACER2	chr7:75204064-75219611	wt	ele	OK	2.27232	4.14797	0.868238	1.78679	0.00335	0.0160933	yes
XLOC_028840	XLOC_028840	rfc5	chr5:13731092-13762969	wt	ele	OK	19.9206	36.3528	0.867804	3.75083	5e-05	0.000441468	yes
XLOC_023375	XLOC_023375	CECR2	chr25:16958894-17045622	wt	ele	OK	7.21746	13.1616	0.866767	2.9824	5e-05	0.000441468	yes
XLOC_007456	XLOC_007456	msh6	chr13:49329285-49402601	wt	ele	OK	12.4905	22.7619	0.865782	2.276	0.00015	0.00117124	yes
XLOC_015068	XLOC_015068	-	chr19:50167812-50170349	wt	ele	OK	12.8871	23.4725	0.865039	3.2884	0.0006	0.0038638	yes
XLOC_012551	XLOC_012551	egr2a	chr17:43708290-43722258	wt	ele	OK	1.24407	2.26587	0.865004	1.49921	0.01025	0.0393878	yes
XLOC_029969	XLOC_029969	dab2	chr5:33961389-33976481	wt	ele	OK	11.0767	20.1725	0.864869	3.39801	5e-05	0.000441468	yes
XLOC_031822	XLOC_031822	sfi1	chr6:40830922-40852662	wt	ele	OK	3.16208	5.75443	0.863799	2.88209	5e-05	0.000441468	yes
XLOC_005351	XLOC_005351	CABZ01044814.2	chr12:17583550-17586054	wt	ele	OK	7.82917	14.2465	0.863676	3.10393	5e-05	0.000441468	yes
XLOC_013484	XLOC_013484	si:dkey-103i16.2	chr18:15045356-15053405	wt	ele	OK	2.99857	5.4527	0.862696	2.35739	0.00065	0.00413522	yes
XLOC_029413	XLOC_029413	CR759879.1	chr5:64901388-64921106	wt	ele	OK	0.862327	1.56798	0.862601	1.54724	0.00535	0.0233059	yes
XLOC_033665	XLOC_033665	mad2l1	chr7:58874320-58882730	wt	ele	OK	48.1571	87.5384	0.862169	4.44084	5e-05	0.000441468	yes
XLOC_034760	XLOC_034760	si:ch211-165l15.1	chr8:6740457-6743626	wt	ele	OK	4.37863	7.95639	0.861635	1.68272	0.00285	0.014106	yes
XLOC_033648	XLOC_033648	galns	chr7:56805951-56896738	wt	ele	OK	6.22152	11.3042	0.861518	2.89893	5e-05	0.000441468	yes
XLOC_023047	XLOC_023047	acvr2b	chr24:42910646-42967441	wt	ele	OK	5.25094	9.53982	0.861386	1.43061	0.0106	0.0403273	yes
XLOC_020422	XLOC_020422	CABZ01077218.1	chr22:8332619-8344636	wt	ele	OK	2.83279	5.1419	0.860076	2.05787	0.0037	0.0174319	yes
XLOC_030508	XLOC_030508	psat1	chr5:72352360-72365894	wt	ele	OK	62.6376	113.683	0.859911	4.18983	5e-05	0.000441468	yes
XLOC_013095	XLOC_013095	si:ch211-13k12.1	chr18:25437069-25529331	wt	ele	OK	1.76166	3.19711	0.859831	1.58562	0.007	0.0289454	yes
XLOC_029377	XLOC_029377	-	chr5:62750290-62762191	wt	ele	OK	13.8571	25.1481	0.859824	2.03382	0.00065	0.00413522	yes
XLOC_000373	XLOC_000373	-	Zv9_NA662:3897-4957	wt	ele	OK	4.26404	7.73761	0.859669	2.46371	0.0004	0.00274441	yes
XLOC_005604	XLOC_005604	azi1,st6galnac	chr12:37723793-37931071	wt	ele	OK	8.16821	14.815	0.858962	2.22852	5e-05	0.000441468	yes
XLOC_025643	XLOC_025643	nudt1	chr3:42115947-42120531	wt	ele	OK	3.5362	6.41288	0.858773	2.02691	0.0009	0.00542979	yes
XLOC_031784	XLOC_031784	espl1	chr6:39599714-39632024	wt	ele	OK	9.62053	17.4366	0.857933	3.73134	5e-05	0.000441468	yes
XLOC_035838	XLOC_035838	zgc:162780	chr9:29726899-29730321	wt	ele	OK	3.45293	6.25064	0.856182	1.90462	0.00155	0.00858623	yes
XLOC_018517	XLOC_018517	glrx	chr21:10200336-10244703	wt	ele	OK	43.8104	79.2402	0.854961	4.1289	5e-05	0.000441468	yes
XLOC_012341	XLOC_012341	gb:bc139653	chr17:21120680-21198790	wt	ele	OK	2.05195	3.70978	0.854337	1.79514	0.00265	0.0133022	yes
XLOC_033527	XLOC_033527	shcbp1	chr7:42230705-42254717	wt	ele	OK	6.21718	11.2384	0.854099	3.09784	5e-05	0.000441468	yes
XLOC_031848	XLOC_031848	lrrn1	chr6:43007816-43023475	wt	ele	OK	60.3739	109.044	0.85291	3.53211	5e-05	0.000441468	yes
XLOC_029250	XLOC_029250	ADAMTS3	chr5:46941323-47159464	wt	ele	OK	2.72599	4.92324	0.852831	2.82962	5e-05	0.000441468	yes
XLOC_027303	XLOC_027303	helb	chr4:11834474-11845706	wt	ele	OK	1.56547	2.8263	0.852318	2.09884	0.0003	0.00215436	yes
XLOC_021863	XLOC_021863	ENSDARG00000060394	chr23:32139928-32157923	wt	ele	OK	8.56923	15.4639	0.85167	2.08671	0.00145	0.00810809	yes
XLOC_031067	XLOC_031067	BX890577.1	chr6:27070550-27159321	wt	ele	OK	0.817556	1.47526	0.851579	2.28546	0.0002	0.00151135	yes
XLOC_022723	XLOC_022723	rdh10a	chr24:13155612-13177308	wt	ele	OK	27.2834	49.2118	0.850981	3.65729	5e-05	0.000441468	yes
XLOC_028354	XLOC_028354	ZNF337 (11 of 39),si:ch211-207e19.13	chr4:57045956-57077191	wt	ele	OK	3.66367	6.60719	0.850748	2.51442	0.00025	0.00183251	yes
XLOC_030635	XLOC_030635	-	chr5:15957776-15961816	wt	ele	OK	0.541732	0.976345	0.849813	1.62582	0.00885	0.0350715	yes
XLOC_002533	XLOC_002533	c3a	chr1:56676992-56723747	wt	ele	OK	52.9888	95.4978	0.84978	3.47005	5e-05	0.000441468	yes
XLOC_023777	XLOC_023777	OLFM4 (1 of 8),OLFM4 (3 of 8),OLFM4 (8 of 8)	chr25:12740802-12761654	wt	ele	OK	2.13795	3.85284	0.849694	1.78108	0.0026	0.0131123	yes
XLOC_036055	XLOC_036055	smarcal1	chr9:53943696-54120230	wt	ele	OK	2.9945	5.39405	0.849056	2.43322	5e-05	0.000441468	yes
XLOC_019875	XLOC_019875	cenpp	chr22:10551123-10649330	wt	ele	OK	6.65418	11.9859	0.848999	1.5987	0.01085	0.0410871	yes
XLOC_001801	XLOC_001801	asf1bb	chr1:56450236-56461094	wt	ele	OK	23.7883	42.8337	0.848491	3.52636	5e-05	0.000441468	yes
XLOC_013349	XLOC_013349	DHDH (1 of 2)	chr18:756211-768393	wt	ele	OK	12.0401	21.6596	0.847152	2.66195	5e-05	0.000441468	yes
XLOC_017078	XLOC_017078	nfkbiaa	chr20:16922346-16925201	wt	ele	OK	6.51493	11.7196	0.847097	2.44882	5e-05	0.000441468	yes
XLOC_007793	XLOC_007793	BSCL2 (1 of 2)	chr14:6165183-6182148	wt	ele	OK	9.42323	16.9507	0.847049	2.98926	5e-05	0.000441468	yes
XLOC_029915	XLOC_029915	noxa1	chr5:30767335-30790954	wt	ele	OK	0.752686	1.35339	0.846454	1.15815	0.0106	0.0403273	yes
XLOC_035494	XLOC_035494	-	chr8:52568252-52570974	wt	ele	OK	0.644641	1.15872	0.845959	1.5844	0.01255	0.0460743	yes
XLOC_017621	XLOC_017621	cep128	chr20:6009003-6087735	wt	ele	OK	1.72546	3.10096	0.845731	2.21388	5e-05	0.000441468	yes
XLOC_001926	XLOC_001926	gas6	chr1:187474-213136	wt	ele	OK	10.7305	19.2766	0.845128	3.62511	5e-05	0.000441468	yes
XLOC_010467	XLOC_010467	phc1	chr16:34257007-34274883	wt	ele	OK	7.47909	13.4326	0.844809	3.41471	5e-05	0.000441468	yes
XLOC_017314	XLOC_017314	ephx1	chr20:36652666-36663973	wt	ele	OK	2.6458	4.74995	0.844206	2.326	5e-05	0.000441468	yes
XLOC_019905	XLOC_019905	zranb3	chr22:12387932-12414329	wt	ele	OK	2.4012	4.31032	0.844038	1.47696	0.0117	0.0436091	yes
XLOC_035663	XLOC_035663	als2a	chr9:13904886-13949546	wt	ele	OK	1.20839	2.16684	0.8425	1.66284	0.0041	0.0188957	yes
XLOC_014367	XLOC_014367	si:dkey-166k12.1	chr19:43989818-44009130	wt	ele	OK	1.58876	2.84772	0.841908	1.67688	0.0041	0.0188957	yes
XLOC_034315	XLOC_034315	mapre1a	chr8:24234891-24243160	wt	ele	OK	12.1995	21.8652	0.841818	2.97375	5e-05	0.000441468	yes
XLOC_011356	XLOC_011356	CABZ01081897.1,slc39a3	chr16:54802882-54809327	wt	ele	OK	2.73971	4.9103	0.841787	1.53682	0.0084	0.0336369	yes
XLOC_018459	XLOC_018459	fpgs	chr21:6034592-6054858	wt	ele	OK	7.03989	12.614	0.841406	3.08039	5e-05	0.000441468	yes
XLOC_013126	XLOC_013126	cenpn	chr18:29848421-29855499	wt	ele	OK	7.30261	13.0839	0.841307	2.88709	5e-05	0.000441468	yes
XLOC_026293	XLOC_026293	acss3	chr4:20802887-21165875	wt	ele	OK	2.93347	5.25444	0.840927	1.54001	0.01365	0.0490787	yes
XLOC_035972	XLOC_035972	IKZF2	chr9:41029556-41040651	wt	ele	OK	2.0996	3.76038	0.840766	1.97948	0.00095	0.00567796	yes
XLOC_007940	XLOC_007940	ccng1	chr14:23132060-23143178	wt	ele	OK	359.605	643.874	0.840365	2.99169	5e-05	0.000441468	yes
XLOC_029591	XLOC_029591	si:ch211-160e1.5	chr5:2107091-2108816	wt	ele	OK	26.2703	47.0038	0.839345	3.9327	5e-05	0.000441468	yes
XLOC_020597	XLOC_020597	zbtb7a	chr22:20686538-20707328	wt	ele	OK	1.04342	1.86398	0.837069	1.90241	0.00115	0.00665512	yes
XLOC_007919	XLOC_007919	lygl1	chr14:21894202-21899766	wt	ele	OK	5.70346	10.1874	0.836873	1.96596	0.0008	0.00494223	yes
XLOC_029155	XLOC_029155	cdc42ep2	chr5:39313743-39335914	wt	ele	OK	4.79868	8.57012	0.836679	2.33031	0.0001	0.000822847	yes
XLOC_008038	XLOC_008038	sox3	chr14:33703956-33705712	wt	ele	OK	58.6486	104.74	0.836642	3.95794	5e-05	0.000441468	yes
XLOC_029600	XLOC_029600	CIT (2 of 2)	chr5:2523876-2756443	wt	ele	OK	5.81261	10.3793	0.836457	3.48954	5e-05	0.000441468	yes
XLOC_003825	XLOC_003825	ggt1b	chr10:42988105-43029256	wt	ele	OK	1.36984	2.44549	0.836119	1.67793	0.00515	0.0226134	yes
XLOC_014173	XLOC_014173	nutf2l	chr19:21260307-21266055	wt	ele	OK	39.957	71.3049	0.835554	4.20036	5e-05	0.000441468	yes
XLOC_025255	XLOC_025255	pold1	chr3:16307810-16339225	wt	ele	OK	17.6503	31.4958	0.835464	3.60839	5e-05	0.000441468	yes
XLOC_003968	XLOC_003968	-	chr11:8515-18015	wt	ele	OK	5.7676	10.2889	0.835041	1.51935	0.0111	0.0418599	yes
XLOC_000624	XLOC_000624	-	Zv9_NA918:43133-47276	wt	ele	OK	1.9316	3.44445	0.834479	2.61766	5e-05	0.000441468	yes
XLOC_003514	XLOC_003514	ska1	chr10:17573495-17581151	wt	ele	OK	9.95661	17.7532	0.834354	2.70222	5e-05	0.000441468	yes
XLOC_007653	XLOC_007653	msxe	chr14:169035-171057	wt	ele	OK	3.32574	5.92996	0.834346	1.85453	0.0021	0.0110272	yes
XLOC_002522	XLOC_002522	dnajb1b	chr1:56270007-56290011	wt	ele	OK	16.9378	30.1984	0.834227	3.25332	5e-05	0.000441468	yes
XLOC_024111	XLOC_024111	-	chr25:1755672-1757003	wt	ele	OK	1.46054	2.60382	0.834133	1.72824	0.0118	0.043899	yes
XLOC_036229	XLOC_036229	umps	chr9:11852733-11863302	wt	ele	OK	17.5607	31.2929	0.833482	3.32865	5e-05	0.000441468	yes
XLOC_008946	XLOC_008946	CABZ01072853.1	chr15:9554446-9567961	wt	ele	OK	3.09307	5.50862	0.832654	1.68184	0.00375	0.017608	yes
XLOC_013244	XLOC_013244	tsen34	chr18:39882843-39887688	wt	ele	OK	4.89202	8.71186	0.832551	2.21856	0.0001	0.000822847	yes
XLOC_006190	XLOC_006190	-	chr12:46100714-46117903	wt	ele	OK	1.26621	2.25403	0.831982	1.94609	0.00095	0.00567796	yes
XLOC_004860	XLOC_004860	-	chr11:34697254-34705136	wt	ele	OK	1.97039	3.50595	0.831322	1.9024	0.0016	0.00880762	yes
XLOC_003871	XLOC_003871	gnsb	chr10:46306140-46326302	wt	ele	OK	3.49948	6.22611	0.831191	1.80107	0.001	0.00592006	yes
XLOC_028215	XLOC_028215	si:ch211-187d1.1	chr4:50917294-50926233	wt	ele	OK	3.05834	5.44075	0.831058	1.74913	0.00295	0.014507	yes
XLOC_011354	XLOC_011354	mcm3	chr16:54766748-54780384	wt	ele	OK	11.2748	20.0501	0.830506	3.50017	5e-05	0.000441468	yes
XLOC_022514	XLOC_022514	rbbp8	chr24:37701128-37720957	wt	ele	OK	3.67647	6.53473	0.829807	2.55936	5e-05	0.000441468	yes
XLOC_027153	XLOC_027153	nap1l1	chr4:2213916-2241486	wt	ele	OK	183.342	325.546	0.828326	2.51574	5e-05	0.000441468	yes
XLOC_035937	XLOC_035937	slc15a2	chr9:38372186-38392583	wt	ele	OK	2.25428	4.0019	0.828016	2.27758	5e-05	0.000441468	yes
XLOC_001733	XLOC_001733	rnf150a	chr1:53775546-53797386	wt	ele	OK	1.03589	1.83843	0.827605	1.49677	0.01175	0.0437542	yes
XLOC_027374	XLOC_027374	parpbp	chr4:16395887-16438607	wt	ele	OK	8.87043	15.7313	0.82656	2.69712	5e-05	0.000441468	yes
XLOC_034755	XLOC_034755	diabloa	chr8:5862378-5865902	wt	ele	OK	7.37894	13.0861	0.826552	2.62475	5e-05	0.000441468	yes
XLOC_000640	XLOC_000640	-	Zv9_NA926:8197-42541	wt	ele	OK	2.78444	4.93629	0.826038	2.22837	0.0007	0.00440717	yes
XLOC_020774	XLOC_020774	TERF2IP	chr22:37449284-37464978	wt	ele	OK	4.93914	8.75594	0.826001	2.6058	5e-05	0.000441468	yes
XLOC_027182	XLOC_027182	CABZ01020840.1	chr4:4474960-4485224	wt	ele	OK	2.59669	4.60316	0.825952	2.04252	0.0042	0.0192406	yes
XLOC_021359	XLOC_021359	tuba1b	chr23:35765100-35768063	wt	ele	OK	73.8636	130.932	0.82588	3.42821	5e-05	0.000441468	yes
XLOC_034970	XLOC_034970	si:dkey-16n15.3	chr8:24234891-24243160	wt	ele	OK	2.48258	4.39816	0.82506	1.58841	0.00695	0.0287889	yes
XLOC_006005	XLOC_006005	eme1	chr12:23027492-23043505	wt	ele	OK	7.3506	13.0198	0.82477	2.28958	0.0004	0.00274441	yes
XLOC_010444	XLOC_010444	ctsk	chr16:31753227-31762840	wt	ele	OK	17.5519	31.072	0.823988	3.66735	5e-05	0.000441468	yes
XLOC_035577	XLOC_035577	hat1	chr9:3278942-3310741	wt	ele	OK	40.4845	71.6563	0.823723	4.01059	5e-05	0.000441468	yes
XLOC_005694	XLOC_005694	anxa11b	chr12:50249466-50270603	wt	ele	OK	62.7181	110.979	0.823337	3.53717	5e-05	0.000441468	yes
XLOC_005783	XLOC_005783	ubtd1b	chr12:3348262-3379151	wt	ele	OK	4.1724	7.37861	0.822471	1.68463	0.00245	0.0124941	yes
XLOC_020670	XLOC_020670	pdgfaa	chr22:26672329-26687102	wt	ele	OK	9.92152	17.5406	0.822062	3.2413	5e-05	0.000441468	yes
XLOC_016078	XLOC_016078	-	chr2:7355257-7359811	wt	ele	OK	3.93591	6.95831	0.822041	1.74937	0.00355	0.0168728	yes
XLOC_019253	XLOC_019253	banf1	chr21:26103287-26108757	wt	ele	OK	119.113	210.57	0.821966	4.28229	5e-05	0.000441468	yes
XLOC_017913	XLOC_017913	si:ch211-63o20.7	chr20:34727017-34758981	wt	ele	OK	3.56025	6.29374	0.821939	2.38546	0.0001	0.000822847	yes
XLOC_002516	XLOC_002516	C1H7orf55	chr1:55708457-55722433	wt	ele	OK	14.569	25.7451	0.821397	3.52029	5e-05	0.000441468	yes
XLOC_030353	XLOC_030353	si:dkey-189h5.6	chr5:57384164-57390543	wt	ele	OK	2.69728	4.76627	0.821356	1.46641	0.0133	0.0481123	yes
XLOC_029063	XLOC_029063	ftr83	chr5:32380720-32388510	wt	ele	OK	10.7537	19.0011	0.821254	2.74704	5e-05	0.000441468	yes
XLOC_010392	XLOC_010392	NSMCE2	chr16:27903361-27912154	wt	ele	OK	7.39834	13.0627	0.820178	2.08442	0.0004	0.00274441	yes
XLOC_005350	XLOC_005350	kif20bb	chr12:17524008-17550720	wt	ele	OK	9.3527	16.5014	0.819129	3.49251	5e-05	0.000441468	yes
XLOC_022885	XLOC_022885	nrros	chr24:29333487-29341969	wt	ele	OK	0.834415	1.47179	0.818735	1.63798	0.0111	0.0418599	yes
XLOC_029222	XLOC_029222	tbx6l	chr5:43898907-43916073	wt	ele	OK	1.06925	1.88595	0.818693	1.78719	0.0022	0.0114559	yes
XLOC_021417	XLOC_021417	tmco4	chr23:39841552-39876451	wt	ele	OK	1.96141	3.45702	0.817642	1.84661	0.00095	0.00567796	yes
XLOC_035018	XLOC_035018	si:dkey-72l14.3	chr8:26826093-26833637	wt	ele	OK	0.953843	1.68072	0.817254	1.41731	0.01235	0.0454598	yes
XLOC_036537	XLOC_036537	hspbap1	chr9:38393547-38419190	wt	ele	OK	1.59663	2.81145	0.816287	1.64546	0.0053	0.0231094	yes
XLOC_010418	XLOC_010418	invs	chr16:29670787-29730941	wt	ele	OK	1.89495	3.33633	0.816103	2.31917	5e-05	0.000441468	yes
XLOC_021662	XLOC_021662	dnmt4	chr23:17181579-17272160	wt	ele	OK	9.75998	17.1838	0.816102	3.40925	5e-05	0.000441468	yes
XLOC_011286	XLOC_011286	AL844567.1	chr16:47741411-47780476	wt	ele	OK	1.30127	2.29011	0.815502	2.02665	0.0005	0.0033237	yes
XLOC_008466	XLOC_008466	zgc:113355	chr14:29445131-29452821	wt	ele	OK	1.30087	2.28883	0.81513	1.61102	0.0048	0.0214018	yes
XLOC_016324	XLOC_016324	cnpy1	chr2:29701086-29762469	wt	ele	OK	16.4862	29.0025	0.814916	3.37173	5e-05	0.000441468	yes
XLOC_003306	XLOC_003306	fgfr1b	chr10:43954583-44028930	wt	ele	OK	6.17161	10.8502	0.813996	2.38549	0.00015	0.00117124	yes
XLOC_011745	XLOC_011745	cdk1	chr17:20753843-20759613	wt	ele	OK	65.5897	115.221	0.81286	4.07406	5e-05	0.000441468	yes
XLOC_003685	XLOC_003685	rfc3	chr10:35052535-35061737	wt	ele	OK	23.8895	41.9589	0.8126	3.23279	5e-05	0.000441468	yes
XLOC_036024	XLOC_036024	ccdc173	chr9:49206674-49218545	wt	ele	OK	1.661	2.91654	0.812205	1.60874	0.00565	0.0243887	yes
XLOC_016916	XLOC_016916	SLC22A15,si:dkey-119m7.4,tube1	chr20:283758-344230	wt	ele	OK	7.57845	13.3039	0.811871	1.81211	0.00235	0.0120699	yes
XLOC_000869	XLOC_000869	-	Zv9_scaffold3482:152742-157243	wt	ele	OK	0.647663	1.13676	0.81161	1.79241	0.00415	0.0190668	yes
XLOC_009595	XLOC_009595	rad1	chr15:23133413-23138148	wt	ele	OK	5.34735	9.38147	0.810988	2.45354	5e-05	0.000441468	yes
XLOC_011874	XLOC_011874	MIS18BP1	chr17:28670880-28682464	wt	ele	OK	6.30235	11.0531	0.810487	3.11854	5e-05	0.000441468	yes
XLOC_024992	XLOC_024992	-	chr3:63095102-63154389	wt	ele	OK	9.25361	16.2222	0.809881	1.75899	0.00325	0.0157181	yes
XLOC_013979	XLOC_013979	btr27,bty	chr19:4854822-4879273	wt	ele	OK	1.25842	2.20396	0.808478	1.39348	0.0104	0.03979	yes
XLOC_035338	XLOC_035338	gpr144	chr8:54858765-54902643	wt	ele	OK	2.4249	4.24315	0.807208	2.49096	5e-05	0.000441468	yes
XLOC_000295	XLOC_000295	-	Zv9_NA51:19074-21155	wt	ele	OK	1.13309	1.98253	0.807083	1.69838	0.00905	0.0356435	yes
XLOC_025613	XLOC_025613	BX640398.1	chr3:39611685-39622139	wt	ele	OK	0.923412	1.6155	0.806935	2.19174	0.00015	0.00117124	yes
XLOC_011625	XLOC_011625	ADCK3 (2 of 2)	chr17:6231231-6251894	wt	ele	OK	1.95834	3.42294	0.805607	1.96071	0.0013	0.00738609	yes
XLOC_002461	XLOC_002461	rab3da	chr1:52671554-52696394	wt	ele	OK	5.0628	8.8484	0.805481	1.76819	0.0027	0.0135017	yes
XLOC_024476	XLOC_024476	il12rb2l	chr3:19038406-19064947	wt	ele	OK	2.53607	4.43106	0.805059	2.49574	5e-05	0.000441468	yes
XLOC_035058	XLOC_035058	C8H9orf3	chr8:31007117-31168590	wt	ele	OK	3.61551	6.31656	0.804942	1.86109	0.00315	0.0153157	yes
XLOC_017496	XLOC_017496	si:dkey-235d18.5	chr20:52925927-53067403	wt	ele	OK	1.53068	2.67375	0.804695	2.47117	0.00015	0.00117124	yes
XLOC_000335	XLOC_000335	-	Zv9_NA584:153-7846	wt	ele	OK	7.58312	13.246	0.804689	1.89097	0.00135	0.00762084	yes
XLOC_020615	XLOC_020615	cks2	chr22:21635105-21636634	wt	ele	OK	9.30338	16.244	0.804077	2.15448	0.0005	0.0033237	yes
XLOC_008914	XLOC_008914	ENSDARG00000060312	chr15:5473358-5531796	wt	ele	OK	5.47729	9.56271	0.803958	3.20308	5e-05	0.000441468	yes
XLOC_035655	XLOC_035655	glb1l	chr9:13110645-13161437	wt	ele	OK	5.97356	10.4289	0.803931	2.33462	0.0002	0.00151135	yes
XLOC_031258	XLOC_031258	SLC16A1 (1 of 2)	chr6:48917903-48989777	wt	ele	OK	1.42102	2.47995	0.803389	1.79699	0.0021	0.0110272	yes
XLOC_031558	XLOC_031558	cxcr7b	chr6:15651809-15657695	wt	ele	OK	38.7064	67.5471	0.80332	3.85389	5e-05	0.000441468	yes
XLOC_031773	XLOC_031773	arhgef25b	chr6:39185354-39206926	wt	ele	OK	7.58569	13.2334	0.802831	2.71972	5e-05	0.000441468	yes
XLOC_003953	XLOC_003953	-	chr10:44029038-44029838	wt	ele	OK	7.26038	12.66	0.802157	2.59114	0.00075	0.00467724	yes
XLOC_007852	XLOC_007852	-	chr14:11630642-11636659	wt	ele	OK	3.82882	6.66804	0.800363	2.80398	5e-05	0.000441468	yes
XLOC_015247	XLOC_015247	FP236168.1	chr2:2392164-2425599	wt	ele	OK	1.85447	3.22933	0.800225	2.20978	0.00035	0.00245539	yes
XLOC_036020	XLOC_036020	CU855890.3	chr9:49011562-49027423	wt	ele	OK	10.0992	17.5844	0.800058	2.80371	0.00085	0.00519023	yes
XLOC_034326	XLOC_034326	fance	chr8:24584425-24590313	wt	ele	OK	3.02152	5.25978	0.799724	2.31115	0.00055	0.00359953	yes
XLOC_021001	XLOC_021001	arl6ip5b	chr23:4305031-4310787	wt	ele	OK	10.7349	18.6808	0.799247	3.12198	5e-05	0.000441468	yes
XLOC_032760	XLOC_032760	crabp1b	chr7:49776902-49799738	wt	ele	OK	17.7944	30.9546	0.798731	2.75135	5e-05	0.000441468	yes
XLOC_036152	XLOC_036152	zak	chr9:2891150-2943470	wt	ele	OK	1.35209	2.35203	0.798716	1.61164	0.00705	0.0290862	yes
XLOC_014140	XLOC_014140	cratb	chr19:18394541-18408473	wt	ele	OK	6.2069	10.7873	0.797384	2.78579	5e-05	0.000441468	yes
XLOC_036028	XLOC_036028	si:ch211-278b7.8,spc25	chr9:49866598-49912261	wt	ele	OK	14.6663	25.4857	0.797183	3.27692	5e-05	0.000441468	yes
XLOC_018168	XLOC_018168	gata4	chr20:53586036-53602069	wt	ele	OK	2.35654	4.09463	0.797064	1.68039	0.0045	0.0203475	yes
XLOC_009488	XLOC_009488	zgc:114130	chr15:14067248-14071222	wt	ele	OK	12.1344	21.078	0.796634	3.19819	5e-05	0.000441468	yes
XLOC_001884	XLOC_001884	CD97 (2 of 4)	chr1:59215334-59226459	wt	ele	OK	2.25606	3.91791	0.796277	2.1435	0.0003	0.00215436	yes
XLOC_018742	XLOC_018742	ADRA1B (1 of 2)	chr21:28621517-28645626	wt	ele	OK	1.36926	2.37784	0.796254	1.53618	0.0077	0.0313638	yes
XLOC_004071	XLOC_004071	klhl26	chr11:6963685-6974009	wt	ele	OK	1.11466	1.93566	0.796227	1.65769	0.0053	0.0231094	yes
XLOC_007897	XLOC_007897	FHDC1 (4 of 5)	chr14:18706784-18728469	wt	ele	OK	1.42452	2.47305	0.795815	1.77945	0.00145	0.00810809	yes
XLOC_022597	XLOC_022597	CABZ01090980.1	chr24:43818170-43829275	wt	ele	OK	3.26386	5.66472	0.795424	1.58405	0.0058	0.0249091	yes
XLOC_033614	XLOC_033614	-	chr7:53207577-53212398	wt	ele	OK	2.06041	3.57533	0.795144	2.33015	0.00055	0.00359953	yes
XLOC_024957	XLOC_024957	CR352258.1	chr3:60440656-60513024	wt	ele	OK	3.94422	6.84378	0.795053	1.64132	0.0093	0.0363922	yes
XLOC_033548	XLOC_033548	mylk3	chr7:44551780-44587973	wt	ele	OK	1.28103	2.22223	0.794701	1.65874	0.0058	0.0249091	yes
XLOC_032406	XLOC_032406	eml3	chr7:19051977-19151607	wt	ele	OK	1.95662	3.39412	0.794671	1.68283	0.0037	0.0174319	yes
XLOC_001350	XLOC_001350	si:dkey-245p14.4,smc2	chr1:18277014-18304105	wt	ele	OK	38.8556	67.3438	0.793423	2.96755	5e-05	0.000441468	yes
XLOC_007655	XLOC_007655	-	chr14:182871-185076	wt	ele	OK	2.37315	4.11153	0.79287	1.81433	0.01295	0.0471122	yes
XLOC_015069	XLOC_015069	-	chr19:50172852-50177244	wt	ele	OK	27.754	48.0718	0.792493	3.92525	0.00045	0.00304428	yes
XLOC_031236	XLOC_031236	h6pd	chr6:45856164-45866649	wt	ele	OK	4.36486	7.55956	0.792369	1.97815	0.00035	0.00245539	yes
XLOC_035524	XLOC_035524	si:ch211-166e11.1	chr9:235157-240182	wt	ele	OK	2.57221	4.45472	0.792325	1.7935	0.0104	0.03979	yes
XLOC_028834	XLOC_028834	tesca	chr5:12929284-12952804	wt	ele	OK	2.29592	3.9758	0.79217	2.22116	0.0006	0.0038638	yes
XLOC_014280	XLOC_014280	fabp11a	chr19:33411581-33414040	wt	ele	OK	17.9129	31.0104	0.791754	3.28563	5e-05	0.000441468	yes
XLOC_016265	XLOC_016265	csrnp1a	chr2:24059005-24073303	wt	ele	OK	3.14798	5.44946	0.791685	2.02171	0.0005	0.0033237	yes
XLOC_007320	XLOC_007320	tacc3	chr13:36282171-36293842	wt	ele	OK	34.5171	59.7516	0.791663	3.45594	5e-05	0.000441468	yes
XLOC_018592	XLOC_018592	rai14	chr21:18375724-18436486	wt	ele	OK	6.0699	10.5056	0.791417	3.14381	5e-05	0.000441468	yes
XLOC_029705	XLOC_029705	nos1	chr5:13184044-13317863	wt	ele	OK	5.76182	9.96107	0.789776	2.93163	5e-05	0.000441468	yes
XLOC_032805	XLOC_032805	ccnd1	chr7:54575138-54584737	wt	ele	OK	76.2381	131.738	0.789089	2.50166	0.0001	0.000822847	yes
XLOC_017327	XLOC_017327	atf3	chr20:37819240-37825345	wt	ele	OK	4.85511	8.38934	0.789054	2.65432	5e-05	0.000441468	yes
XLOC_021529	XLOC_021529	CDH26	chr23:985400-1027343	wt	ele	OK	5.86019	10.1258	0.789016	2.84607	5e-05	0.000441468	yes
XLOC_019058	XLOC_019058	rfesd	chr21:10253844-10258461	wt	ele	OK	4.41002	7.62001	0.789007	2.17956	0.0029	0.0143056	yes
XLOC_025624	XLOC_025624	shmt1	chr3:40255710-40270853	wt	ele	OK	42.0608	72.6686	0.788853	3.28531	5e-05	0.000441468	yes
XLOC_001366	XLOC_001366	pax5	chr1:20560787-20660555	wt	ele	OK	2.16834	3.74408	0.788023	1.54822	0.00995	0.0384469	yes
XLOC_021979	XLOC_021979	-	chr23:42592413-42629413	wt	ele	OK	0.803475	1.38699	0.787633	1.68636	0.00405	0.0187309	yes
XLOC_009025	XLOC_009025	alcamb	chr15:18800039-18840632	wt	ele	OK	44.6747	77.0904	0.787092	3.4894	5e-05	0.000441468	yes
XLOC_030998	XLOC_030998	glulb	chr6:19951105-19955767	wt	ele	OK	135.096	233.097	0.786949	3.0634	5e-05	0.000441468	yes
XLOC_034789	XLOC_034789	tsr2	chr8:8836309-8894486	wt	ele	OK	16.3877	28.2721	0.786769	2.21031	0.0004	0.00274441	yes
XLOC_002515	XLOC_002515	pane1	chr1:55700410-55705939	wt	ele	OK	11.7949	20.3384	0.786047	2.39092	5e-05	0.000441468	yes
XLOC_008035	XLOC_008035	inppl1b	chr14:33618221-33651058	wt	ele	OK	1.17887	2.03222	0.785652	1.98233	0.0006	0.0038638	yes
XLOC_019941	XLOC_019941	stil	chr22:16106164-16118685	wt	ele	OK	3.66749	6.32134	0.785437	3.00334	5e-05	0.000441468	yes
XLOC_034492	XLOC_034492	csf1b	chr8:38280720-38314568	wt	ele	OK	2.34509	4.04143	0.785222	1.71353	0.00315	0.0153157	yes
XLOC_000262	XLOC_000262	-	Zv9_NA478:4920-5925	wt	ele	OK	14.9801	25.8027	0.784476	3.15501	5e-05	0.000441468	yes
XLOC_029699	XLOC_029699	nf2a	chr5:12815550-12897853	wt	ele	OK	2.19056	3.7718	0.783953	1.98269	0.0007	0.00440717	yes
XLOC_006484	XLOC_006484	hells	chr13:7617614-7634176	wt	ele	OK	17.524	30.1727	0.783912	3.35597	5e-05	0.000441468	yes
XLOC_029407	XLOC_029407	lrwd1	chr5:64537964-64567750	wt	ele	OK	6.40033	11.0152	0.783271	1.76477	0.0019	0.0101433	yes
XLOC_007064	XLOC_007064	CPXM1 (1 of 2)	chr13:8940879-8974224	wt	ele	OK	7.65222	13.169	0.783199	2.84064	5e-05	0.000441468	yes
XLOC_029439	XLOC_029439	TTF1 (1 of 6)	chr5:66559467-66573658	wt	ele	OK	3.32187	5.71591	0.78299	2.37797	0.0004	0.00274441	yes
XLOC_029347	XLOC_029347	CCDC15	chr5:59888148-59917195	wt	ele	OK	2.27413	3.91283	0.782897	1.76493	0.00275	0.0137026	yes
XLOC_000398	XLOC_000398	-	Zv9_NA681:79580-83776	wt	ele	OK	1.64617	2.83221	0.782811	2.2894	0.00025	0.00183251	yes
XLOC_018336	XLOC_018336	-	chr20:53578324-53579299	wt	ele	OK	2.2923	3.94304	0.782511	1.77061	0.0126	0.0462293	yes
XLOC_010904	XLOC_010904	dscc1	chr16:16867026-16882351	wt	ele	OK	6.28881	10.8174	0.782497	2.66851	5e-05	0.000441468	yes
XLOC_012884	XLOC_012884	lmf2a	chr18:5792076-5828332	wt	ele	OK	2.11687	3.6382	0.781289	1.69931	0.0057	0.0245687	yes
XLOC_012650	XLOC_012650	C17H15orf41	chr17:53472697-53545687	wt	ele	OK	2.84066	4.88141	0.78107	1.4774	0.0133	0.0481123	yes
XLOC_030922	XLOC_030922	CABZ01039235.1	chr6:12991547-13003187	wt	ele	OK	2.66197	4.57416	0.781013	1.97649	0.00105	0.00617442	yes
XLOC_030324	XLOC_030324	si:dkey-267k7.4	chr5:55231319-55236346	wt	ele	OK	2.25937	3.88088	0.78046	1.83224	0.00825	0.0331483	yes
XLOC_028942	XLOC_028942	npas2	chr5:24491327-24618339	wt	ele	OK	0.887029	1.52321	0.780056	1.78122	0.00245	0.0124941	yes
XLOC_015378	XLOC_015378	zgc:66475	chr2:13740465-13773965	wt	ele	OK	14.3893	24.7026	0.779664	3.08496	5e-05	0.000441468	yes
XLOC_024972	XLOC_024972	tsen54	chr3:61353769-61409029	wt	ele	OK	2.94747	5.05946	0.779508	2.11914	0.0002	0.00151135	yes
XLOC_028406	XLOC_028406	ptprb	chr4:59499478-59598889	wt	ele	OK	8.32762	14.2888	0.778905	1.80198	0.00175	0.00947703	yes
XLOC_008167	XLOC_008167	mgst2	chr14:49151751-49155148	wt	ele	OK	19.5443	33.5163	0.778115	2.79522	5e-05	0.000441468	yes
XLOC_033155	XLOC_033155	-	chr7:9642024-9649187	wt	ele	OK	0.898012	1.53986	0.777988	1.67634	0.0067	0.0280029	yes
XLOC_008580	XLOC_008580	gsr	chr14:40349420-40369597	wt	ele	OK	13.5844	23.2878	0.77763	3.03035	5e-05	0.000441468	yes
XLOC_034150	XLOC_034150	kcnd1	chr8:10395575-10533600	wt	ele	OK	1.29596	2.22152	0.77753	1.56185	0.0065	0.0273067	yes
XLOC_017432	XLOC_017432	rad51	chr20:46678959-46693134	wt	ele	OK	12.4315	21.2997	0.776839	2.78852	5e-05	0.000441468	yes
XLOC_015010	XLOC_015010	sesn2	chr19:45226142-45242485	wt	ele	OK	7.83298	13.4179	0.776522	2.28346	0.0001	0.000822847	yes
XLOC_011134	XLOC_011134	FAM26E (1 of 2)	chr16:34520578-34523272	wt	ele	OK	2.47173	4.2334	0.776293	1.44808	0.01375	0.0493858	yes
XLOC_010736	XLOC_010736	IQGAP3	chr16:58602555-58758637	wt	ele	OK	14.5809	24.971	0.77617	2.94463	5e-05	0.000441468	yes
XLOC_025224	XLOC_025224	hirip3	chr3:14798114-14815085	wt	ele	OK	14.2322	24.3629	0.775529	3.38219	5e-05	0.000441468	yes
XLOC_008197	XLOC_008197	nfkb1	chr14:53152968-53200986	wt	ele	OK	6.31426	10.8086	0.775496	1.77802	0.0022	0.0114559	yes
XLOC_034439	XLOC_034439	c7a	chr8:32720979-32767666	wt	ele	OK	4.93729	8.45	0.775232	2.57932	5e-05	0.000441468	yes
XLOC_026291	XLOC_026291	myf5	chr4:20676900-20680797	wt	ele	OK	2.94059	5.03254	0.775182	1.79128	0.0022	0.0114559	yes
XLOC_020779	XLOC_020779	arhgap19	chr22:37796304-37818548	wt	ele	OK	12.353	21.134	0.774704	2.1994	0.0001	0.000822847	yes
XLOC_033594	XLOC_033594	prc1b	chr7:51810284-51824630	wt	ele	OK	11.7921	20.1715	0.774495	2.83908	5e-05	0.000441468	yes
XLOC_018379	XLOC_018379	CABZ01100267.1	chr21:1801208-1811717	wt	ele	OK	3.35931	5.74245	0.773504	1.48467	0.0081	0.0326952	yes
XLOC_011984	XLOC_011984	-	chr17:43640451-43653779	wt	ele	OK	1.2562	2.14734	0.773479	1.54652	0.0094	0.0367169	yes
XLOC_002850	XLOC_002850	vasa	chr10:6548794-6570347	wt	ele	OK	0.765927	1.3092	0.773403	1.40519	0.00635	0.0268096	yes
XLOC_029849	XLOC_029849	sox19a	chr5:25868114-25870432	wt	ele	OK	42.2726	72.2555	0.773384	3.11386	5e-05	0.000441468	yes
XLOC_033363	XLOC_033363	serpine1	chr7:27391451-27395882	wt	ele	OK	3.17444	5.42526	0.773188	2.24696	0.00065	0.00413522	yes
XLOC_018128	XLOC_018128	nfkbie	chr20:51608937-51644431	wt	ele	OK	4.38103	7.48472	0.772677	2.48268	0.00035	0.00245539	yes
XLOC_035987	XLOC_035987	tmem194b	chr9:42532801-42554693	wt	ele	OK	8.92039	15.2397	0.772658	2.19352	0.0003	0.00215436	yes
XLOC_020071	XLOC_020071	crb1	chr22:24353971-24517404	wt	ele	OK	2.88586	4.93017	0.772637	1.72475	0.00515	0.0226134	yes
XLOC_029522	XLOC_029522	CABZ01089223.1	chr5:73405777-73584257	wt	ele	OK	0.486231	0.830487	0.772316	1.88315	0.0012	0.00689731	yes
XLOC_008212	XLOC_008212	LYAR	chr14:150581-154835	wt	ele	OK	18.1932	31.0681	0.77203	2.7923	5e-05	0.000441468	yes
XLOC_009290	XLOC_009290	CABZ01067657.1	chr15:45620395-45637018	wt	ele	OK	5.62491	9.60425	0.771841	1.49207	0.00895	0.0353554	yes
XLOC_017021	XLOC_017021	rad51b	chr20:9653102-9748060	wt	ele	OK	1.87279	3.19753	0.771766	1.58075	0.0061	0.0259576	yes
XLOC_024478	XLOC_024478	ldlr	chr3:19121065-19145587	wt	ele	OK	0.757616	1.29162	0.769646	1.766	0.0018	0.00970567	yes
XLOC_015738	XLOC_015738	gbp2	chr2:42106227-42118894	wt	ele	OK	1.13493	1.93378	0.76882	1.5707	0.0068	0.028321	yes
XLOC_006462	XLOC_006462	psap	chr13:4681537-4705600	wt	ele	OK	187.188	318.861	0.76844	2.97487	5e-05	0.000441468	yes
XLOC_015054	XLOC_015054	kpnb1	chr19:49796245-49809511	wt	ele	OK	46.8359	79.752	0.767906	3.28749	5e-05	0.000441468	yes
XLOC_029088	XLOC_029088	c9	chr5:33982801-33992904	wt	ele	OK	60.2358	102.546	0.767584	3.24698	5e-05	0.000441468	yes
XLOC_017615	XLOC_017615	CYP46A1 (4 of 5),cyp46a2,cyp46a4	chr20:5277149-5331032	wt	ele	OK	2.92551	4.97933	0.76726	2.09711	0.0006	0.0038638	yes
XLOC_029125	XLOC_029125	eda	chr5:38039567-38102959	wt	ele	OK	1.32949	2.26274	0.7672	1.83051	0.0016	0.00880762	yes
XLOC_004460	XLOC_004460	-	chr11:46298879-46301497	wt	ele	OK	10.8811	18.5157	0.766921	2.78388	0.00035	0.00245539	yes
XLOC_018467	XLOC_018467	CENPT	chr21:6351084-6374255	wt	ele	OK	8.69749	14.7943	0.76637	2.96919	5e-05	0.000441468	yes
XLOC_028270	XLOC_028270	zgc:173619	chr4:53183631-53188911	wt	ele	OK	3.69901	6.2918	0.766331	2.06127	0.0033	0.0158982	yes
XLOC_015709	XLOC_015709	homez	chr2:37974005-37979417	wt	ele	OK	11.1554	18.9691	0.765918	2.95258	5e-05	0.000441468	yes
XLOC_011580	XLOC_011580	siva1	chr17:986636-995920	wt	ele	OK	14.2124	24.1609	0.765525	2.29775	0.0002	0.00151135	yes
XLOC_033486	XLOC_033486	nod2	chr7:38947674-38956130	wt	ele	OK	1.0269	1.74528	0.765169	1.41814	0.01395	0.0499603	yes
XLOC_035301	XLOC_035301	fam110a	chr8:51464536-51476947	wt	ele	OK	2.44822	4.15997	0.764838	1.88473	0.0008	0.00494223	yes
XLOC_035080	XLOC_035080	RNF180 (2 of 2)	chr8:32770544-32786481	wt	ele	OK	2.07653	3.52805	0.764693	1.43832	0.01245	0.0457781	yes
XLOC_030750	XLOC_030750	-	chr5:74753312-74759761	wt	ele	OK	1.26933	2.15582	0.764168	2.37172	0.00025	0.00183251	yes
XLOC_003881	XLOC_003881	elovl7b	chr10:46571957-46575202	wt	ele	OK	8.70443	14.776	0.763436	1.70849	0.00365	0.0172616	yes
XLOC_026422	XLOC_026422	si:dkey-57k17.1	chr4:29987294-29999211	wt	ele	OK	4.23219	7.18187	0.762956	2.69332	5e-05	0.000441468	yes
XLOC_004607	XLOC_004607	ect2	chr11:10452630-10520389	wt	ele	OK	9.12911	15.4898	0.762771	3.08531	5e-05	0.000441468	yes
XLOC_005674	XLOC_005674	lzts2b	chr12:48951484-48990463	wt	ele	OK	1.30868	2.22018	0.762572	1.4461	0.01305	0.0474178	yes
XLOC_032747	XLOC_032747	plekhf1	chr7:47585059-47586479	wt	ele	OK	5.23514	8.8792	0.762201	2.37635	0.00085	0.00519023	yes
XLOC_009592	XLOC_009592	zgc:154093	chr15:23047061-23053285	wt	ele	OK	2.29637	3.89412	0.761941	2.24075	0.0005	0.0033237	yes
XLOC_004428	XLOC_004428	sult6b1	chr11:44488332-44500653	wt	ele	OK	43.5662	73.8708	0.761794	3.78811	5e-05	0.000441468	yes
XLOC_007174	XLOC_007174	si:ch211-120p12.3	chr13:23857799-23890416	wt	ele	OK	4.03251	6.83559	0.761386	2.7783	5e-05	0.000441468	yes
XLOC_009865	XLOC_009865	-	chr15:45714881-45721801	wt	ele	OK	17.0587	28.9091	0.761018	3.1427	0.0001	0.000822847	yes
XLOC_031805	XLOC_031805	tspo	chr6:40509085-40514065	wt	ele	OK	38.6065	65.3758	0.759914	3.79711	5e-05	0.000441468	yes
XLOC_034198	XLOC_034198	si:dkey-7o6.3	chr8:15600632-15767567	wt	ele	OK	2.92386	4.94928	0.759342	1.50896	0.00715	0.0294219	yes
XLOC_026991	XLOC_026991	si:ch211-241n15.1	chr4:55100104-55318522	wt	ele	OK	2.03722	3.44681	0.758661	1.68917	0.0049	0.0217862	yes
XLOC_006883	XLOC_006883	fbxo5	chr13:47400087-47413346	wt	ele	OK	11.901	20.1347	0.758603	2.61912	5e-05	0.000441468	yes
XLOC_004540	XLOC_004540	zgc:110377	chr11:3676433-3691325	wt	ele	OK	7.72207	13.0645	0.758599	1.84642	0.0014	0.00787496	yes
XLOC_033157	XLOC_033157	C7H20orf27 (1 of 2)	chr7:9697047-9768574	wt	ele	OK	4.72153	7.98803	0.758586	1.97401	0.0015	0.00835025	yes
XLOC_029274	XLOC_029274	-	chr5:52057688-52122993	wt	ele	OK	1.75285	2.96461	0.758136	1.52757	0.0061	0.0259576	yes
XLOC_032542	XLOC_032542	BX005022.1	chr7:27173900-27186381	wt	ele	OK	4.50037	7.61136	0.758109	2.25714	0.00015	0.00117124	yes
XLOC_034870	XLOC_034870	ttc39a	chr8:16985869-17034527	wt	ele	OK	3.79278	6.41453	0.75809	2.16319	5e-05	0.000441468	yes
XLOC_007325	XLOC_007325	si:dkey-157l19.2	chr13:36391864-36436237	wt	ele	OK	2.86038	4.8338	0.75695	2.04723	0.0009	0.00542979	yes
XLOC_034401	XLOC_034401	par1	chr8:29441748-29443533	wt	ele	OK	3.65154	6.17004	0.756777	2.01971	0.00465	0.0208823	yes
XLOC_032749	XLOC_032749	ccne1	chr7:47629354-47639396	wt	ele	OK	4.4465	7.51004	0.756151	1.97407	0.00095	0.00567796	yes
XLOC_000114	XLOC_000114	-	Zv9_NA276:74312-76419	wt	ele	OK	3.78801	6.39704	0.755965	2.42728	0.0003	0.00215436	yes
XLOC_000261	XLOC_000261	-	Zv9_NA478:14-2640	wt	ele	OK	8.76945	14.8083	0.755853	2.38874	5e-05	0.000441468	yes
XLOC_017430	XLOC_017430	flvcr2b	chr20:46562238-46600087	wt	ele	OK	3.07662	5.19435	0.755598	2.22317	0.0001	0.000822847	yes
XLOC_024723	XLOC_024723	scpep1	chr3:36126404-36152092	wt	ele	OK	15.2122	25.6584	0.754196	2.74218	5e-05	0.000441468	yes
XLOC_017893	XLOC_017893	rock2b	chr20:33595779-33729816	wt	ele	OK	9.50277	16.0252	0.753918	2.47673	0.0001	0.000822847	yes
XLOC_018647	XLOC_018647	si:dkey-163i6.7	chr21:21319182-21326877	wt	ele	OK	1.29471	2.18156	0.752734	1.44587	0.01255	0.0460743	yes
XLOC_008417	XLOC_008417	PMF1	chr14:23112440-23116613	wt	ele	OK	13.2723	22.3616	0.752609	2.33092	0.0001	0.000822847	yes
XLOC_007050	XLOC_007050	HTRA2 (10 of 31),HTRA2 (14 of 31),HTRA2 (20 of 31),HTRA2 (22 of 31),HTRA2 (24 of 31),HTRA2 (28 of 31),HTRA2 (4 of 31)	chr13:8415364-8665656	wt	ele	OK	6.01657	10.1334	0.752101	1.64871	0.00105	0.00617442	yes
XLOC_024575	XLOC_024575	pigq	chr3:26210728-26225297	wt	ele	OK	8.20062	13.8087	0.751775	2.87291	5e-05	0.000441468	yes
XLOC_023866	XLOC_023866	GTSE1	chr25:20084371-20098520	wt	ele	OK	11.215	18.8839	0.751724	2.37668	0.0001	0.000822847	yes
XLOC_029134	XLOC_029134	dlb	chr5:38294021-38301923	wt	ele	OK	47.1872	79.4488	0.751629	3.25742	5e-05	0.000441468	yes
XLOC_016312	XLOC_016312	dhcr7	chr2:27967559-27989080	wt	ele	OK	6.67185	11.23	0.7512	2.58628	5e-05	0.000441468	yes
XLOC_025768	XLOC_025768	syngr2a	chr3:58580517-58593709	wt	ele	OK	4.19569	7.05987	0.750733	1.90593	0.0008	0.00494223	yes
XLOC_023845	XLOC_023845	BX323796.1	chr25:18671086-18752530	wt	ele	OK	2.25823	3.79947	0.750609	1.83542	0.00145	0.00810809	yes
XLOC_004980	XLOC_004980	gli2b	chr11:44900468-45196292	wt	ele	OK	5.24352	8.82061	0.750343	2.35137	0.00015	0.00117124	yes
XLOC_024725	XLOC_024725	dus1l	chr3:36221906-36232061	wt	ele	OK	6.31864	10.6268	0.750022	2.18847	0.0001	0.000822847	yes
XLOC_001945	XLOC_001945	gart	chr1:989263-1021620	wt	ele	OK	18.667	31.3935	0.749977	3.22648	5e-05	0.000441468	yes
XLOC_001962	XLOC_001962	fn1b	chr1:4326543-4432293	wt	ele	OK	24.051	40.4468	0.749928	2.02043	0.00075	0.00467724	yes
XLOC_005972	XLOC_005972	zdhhc4	chr12:19597419-19683200	wt	ele	OK	10.4913	17.6413	0.74976	2.22825	0.00135	0.00762084	yes
XLOC_024509	XLOC_024509	RDM1	chr3:22548090-22554504	wt	ele	OK	2.56664	4.31554	0.749658	1.69994	0.0041	0.0188957	yes
XLOC_008432	XLOC_008432	cxcl14	chr14:25400462-25410337	wt	ele	OK	27.5672	46.3127	0.748455	3.52168	5e-05	0.000441468	yes
XLOC_002156	XLOC_002156	rfc1	chr1:22017138-22042663	wt	ele	OK	12.3232	20.7022	0.748415	2.95182	5e-05	0.000441468	yes
XLOC_009631	XLOC_009631	rpa1	chr15:25834679-25875330	wt	ele	OK	55.4765	93.1804	0.748151	3.50298	5e-05	0.000441468	yes
XLOC_006253	XLOC_006253	CABZ01102230.1	chr12:50312815-50328793	wt	ele	OK	6.9673	11.702	0.748078	2.83705	5e-05	0.000441468	yes
XLOC_014812	XLOC_014812	asns	chr19:26139932-26163864	wt	ele	OK	14.6867	24.6572	0.747497	3.048	5e-05	0.000441468	yes
XLOC_023739	XLOC_023739	prdm11	chr25:7955530-7972949	wt	ele	OK	2.05835	3.45567	0.747475	1.14679	0.0094	0.0367169	yes
XLOC_007209	XLOC_007209	rel	chr13:26019400-26043715	wt	ele	OK	3.70342	6.21661	0.747271	2.38582	0.0005	0.0033237	yes
XLOC_034526	XLOC_034526	hps4	chr8:41720551-41745001	wt	ele	OK	2.4047	4.03561	0.746934	1.97352	0.0006	0.0038638	yes
XLOC_006122	XLOC_006122	MYO15B	chr12:35156688-35201634	wt	ele	OK	0.498901	0.837184	0.746793	1.50641	0.0087	0.0346159	yes
XLOC_036097	XLOC_036097	bzw1b	chr9:50227-57751	wt	ele	OK	51.1835	85.8829	0.746692	3.26494	5e-05	0.000441468	yes
XLOC_001495	XLOC_001495	nsun3	chr1:33329850-33355823	wt	ele	OK	2.52558	4.23637	0.746215	1.88126	0.0029	0.0143056	yes
XLOC_018973	XLOC_018973	-	chr21:2818097-2824205	wt	ele	OK	1.5579	2.61256	0.745864	1.88329	0.00165	0.00902625	yes
XLOC_017564	XLOC_017564	ankrd6b	chr20:1223616-1262933	wt	ele	OK	4.23329	7.09499	0.745022	2.3568	5e-05	0.000441468	yes
XLOC_020506	XLOC_020506	nab1a	chr22:13009567-13032785	wt	ele	OK	1.52459	2.55516	0.744994	1.52452	0.0096	0.0373319	yes
XLOC_010569	XLOC_010569	dek	chr16:43680737-43696209	wt	ele	OK	27.5265	46.1023	0.744017	3.21154	5e-05	0.000441468	yes
XLOC_017549	XLOC_017549	si:ch211-241j12.3	chr20:180046-203611	wt	ele	OK	3.27511	5.48348	0.743548	2.7096	5e-05	0.000441468	yes
XLOC_027128	XLOC_027128	naga	chr4:756762-762909	wt	ele	OK	14.4192	24.1362	0.743205	2.8908	5e-05	0.000441468	yes
XLOC_018227	XLOC_018227	-	chr20:4712732-4713841	wt	ele	OK	4.12578	6.90581	0.743143	2.09139	0.0026	0.0131123	yes
XLOC_002513	XLOC_002513	sertad2a	chr1:55651721-55658202	wt	ele	OK	5.93158	9.92803	0.743091	1.93539	0.001	0.00592006	yes
XLOC_014297	XLOC_014297	triqk	chr19:34829335-34879757	wt	ele	OK	15.7939	26.4294	0.742772	1.82873	0.0018	0.00970567	yes
XLOC_020421	XLOC_020421	-	chr22:8322944-8331716	wt	ele	OK	3.54667	5.93492	0.742765	1.98764	0.00115	0.00665512	yes
XLOC_017167	XLOC_017167	cep135	chr20:25741324-25764922	wt	ele	OK	6.3758	10.668	0.742617	2.94416	5e-05	0.000441468	yes
XLOC_035708	XLOC_035708	crfb1	chr9:19713075-19739029	wt	ele	OK	2.45208	4.10151	0.742147	1.72105	0.0035	0.016672	yes
XLOC_003574	XLOC_003574	slc43a2b	chr10:24803924-24823482	wt	ele	OK	44.6204	74.632	0.74209	2.11411	0.0003	0.00215436	yes
XLOC_033480	XLOC_033480	lpcat2	chr7:36840731-36863298	wt	ele	OK	4.785	8.00315	0.742048	2.28689	0.0001	0.000822847	yes
XLOC_012550	XLOC_012550	rtkn2	chr17:43655002-43668157	wt	ele	OK	5.51612	9.21952	0.741039	2.6559	5e-05	0.000441468	yes
XLOC_018069	XLOC_018069	fos	chr20:46803307-46805437	wt	ele	OK	6.82235	11.3999	0.740675	2.38138	5e-05	0.000441468	yes
XLOC_005805	XLOC_005805	si:ch211-136m16.8	chr12:4661858-4673352	wt	ele	OK	0.48978	0.818352	0.740588	1.59191	0.0067	0.0280029	yes
XLOC_005938	XLOC_005938	si:dkey-239j18.3	chr12:17701393-17703579	wt	ele	OK	12.529	20.9307	0.740352	2.96944	5e-05	0.000441468	yes
XLOC_011667	XLOC_011667	kiaa0586	chr17:10866416-10965484	wt	ele	OK	1.82417	3.04644	0.739884	1.55896	0.0059	0.0252516	yes
XLOC_002360	XLOC_002360	cryba1l2	chr1:44877081-44890219	wt	ele	OK	5.44393	9.09151	0.739872	2.08063	0.0002	0.00151135	yes
XLOC_020164	XLOC_020164	TRIM14 (15 of 27),TRIM14 (2 of 27)	chr22:33192229-33247578	wt	ele	OK	3.69184	6.16536	0.739843	2.05174	0.002	0.0105913	yes
XLOC_012242	XLOC_012242	adpgk2	chr17:11305194-11329798	wt	ele	OK	0.745393	1.24455	0.739551	2.03337	0.0008	0.00494223	yes
XLOC_021009	XLOC_021009	nup210	chr23:4534281-4608696	wt	ele	OK	16.2976	27.21	0.739482	3.26313	5e-05	0.000441468	yes
XLOC_036240	XLOC_036240	sumo3b	chr9:12924936-12929216	wt	ele	OK	84.0289	140.174	0.73826	3.7528	5e-05	0.000441468	yes
XLOC_012544	XLOC_012544	plk4	chr17:43455539-43473184	wt	ele	OK	9.49132	15.8309	0.738062	3.15835	5e-05	0.000441468	yes
XLOC_005982	XLOC_005982	tefa	chr12:20241114-20249499	wt	ele	OK	20.7176	34.5407	0.73744	2.89808	5e-05	0.000441468	yes
XLOC_035660	XLOC_035660	FAM117B (1 of 2)	chr9:13396477-13494362	wt	ele	OK	4.19106	6.98731	0.737422	1.96348	0.00035	0.00245539	yes
XLOC_011353	XLOC_011353	AGO1	chr16:54638334-54708249	wt	ele	OK	7.11128	11.8535	0.737131	2.68271	5e-05	0.000441468	yes
XLOC_025794	XLOC_025794	foxj1a	chr3:61262544-61278874	wt	ele	OK	2.4645	4.10677	0.73671	2.4009	0.0002	0.00151135	yes
XLOC_019142	XLOC_019142	ppp1r3b	chr21:18744330-18747809	wt	ele	OK	11.6219	19.3649	0.736597	2.29949	0.0001	0.000822847	yes
XLOC_031921	XLOC_031921	sdc4	chr6:52615762-52628296	wt	ele	OK	41.857	69.7258	0.736223	3.24769	5e-05	0.000441468	yes
XLOC_011265	XLOC_011265	wu:fb12e11	chr16:45866127-45879478	wt	ele	OK	16.9541	28.2301	0.735601	2.75983	5e-05	0.000441468	yes
XLOC_021188	XLOC_021188	pax7b	chr23:21151524-21229061	wt	ele	OK	5.59664	9.31889	0.735598	2.34095	5e-05	0.000441468	yes
XLOC_015977	XLOC_015977	CABZ01090951.1	chr2:50560-53808	wt	ele	OK	2.78551	4.63723	0.73532	1.88612	0.0046	0.0207166	yes
XLOC_027290	XLOC_027290	si:dkey-222f8.3	chr4:11096496-11104869	wt	ele	OK	9.95785	16.5758	0.735174	1.79505	0.00195	0.0103729	yes
XLOC_029514	XLOC_029514	setd8b	chr5:72609226-72823649	wt	ele	OK	17.5131	29.1445	0.73479	1.56445	0.00605	0.0257865	yes
XLOC_031132	XLOC_031132	serbp1a	chr6:34817956-34825058	wt	ele	OK	14.573	24.2506	0.734724	2.97156	5e-05	0.000441468	yes
XLOC_001459	XLOC_001459	bora	chr1:29779636-29791053	wt	ele	OK	5.36463	8.9203	0.733613	2.14174	0.0002	0.00151135	yes
XLOC_031392	XLOC_031392	-	chr6:109305-111203	wt	ele	OK	2.23855	3.72093	0.733096	1.89425	0.0039	0.0181933	yes
XLOC_009029	XLOC_009029	zgc:112083	chr15:18951710-18965512	wt	ele	OK	3.73657	6.21001	0.732881	2.18536	0.00015	0.00117124	yes
XLOC_023668	XLOC_023668	-	chr25:2485421-2487302	wt	ele	OK	6.0925	10.1218	0.732353	2.36311	0.00055	0.00359953	yes
XLOC_000997	XLOC_000997	-	Zv9_scaffold3519:148653-159402	wt	ele	OK	2.92165	4.85342	0.732218	1.5539	0.00745	0.0304449	yes
XLOC_018932	XLOC_018932	depdc1b	chr21:64249-117779	wt	ele	OK	14.9126	24.7716	0.732161	2.09413	0.0027	0.0135017	yes
XLOC_035679	XLOC_035679	crfb4	chr9:16524496-16653925	wt	ele	OK	1.82992	3.03879	0.731719	1.58781	0.0057	0.0245687	yes
XLOC_008151	XLOC_008151	CR847510.1	chr14:48346481-48362906	wt	ele	OK	2.01812	3.34999	0.731142	1.57462	0.0058	0.0249091	yes
XLOC_029380	XLOC_029380	alad	chr5:62950449-62964793	wt	ele	OK	16.6844	27.6937	0.731058	2.38089	0.0001	0.000822847	yes
XLOC_023064	XLOC_023064	pigm	chr24:43873342-43881265	wt	ele	OK	3.12745	5.18949	0.730603	1.83689	0.00235	0.0120699	yes
XLOC_014920	XLOC_014920	C19H18orf21 (1 of 2)	chr19:35644369-35670600	wt	ele	OK	6.02468	9.99656	0.730547	1.71475	0.00365	0.0172616	yes
XLOC_007420	XLOC_007420	CR376783.1	chr13:45512871-45616805	wt	ele	OK	0.940967	1.56111	0.730357	1.74428	0.00295	0.014507	yes
XLOC_006578	XLOC_006578	fignl1	chr13:15887130-15897901	wt	ele	OK	3.45641	5.7323	0.72984	2.08967	0.00065	0.00413522	yes
XLOC_010753	XLOC_010753	cdcp1a	chr16:3451522-3474480	wt	ele	OK	1.23473	2.04763	0.729768	1.58683	0.00745	0.0304449	yes
XLOC_003165	XLOC_003165	mis18a	chr10:34616996-34622392	wt	ele	OK	5.69145	9.43805	0.729693	2.36876	0.00045	0.00304428	yes
XLOC_009864	XLOC_009864	CU914813.1	chr15:45693650-45700086	wt	ele	OK	18.2706	30.292	0.729411	3.10218	5e-05	0.000441468	yes
XLOC_013779	XLOC_013779	cd276	chr18:49297701-49386782	wt	ele	OK	21.1164	34.9979	0.728904	2.49019	0.00015	0.00117124	yes
XLOC_018351	XLOC_018351	-	chr20:55636997-55643138	wt	ele	OK	0.583283	0.966704	0.728879	1.67859	0.0069	0.0286418	yes
XLOC_013496	XLOC_013496	ampd3b	chr18:16421560-16455985	wt	ele	OK	3.49772	5.79029	0.72722	2.0784	0.00015	0.00117124	yes
[truncated: 34,839 more rows]
