# Supplementary material for: Abrogation of Stem Loop Binding Protein (Slbp) function leads to a failure of cells to transition from proliferation to differentiation, retinal coloboma and midline axon guidance deficits
Source: PLoS One. 2019 Jan 29;14(1):e0211073. doi: 10.1371/journal.pone.0211073 (PMC6350959; doi:10.1371/journal.pone.0211073)
Supplement: S3 Table — (Sheet 1) Downregulated genes sorted by q value. (Sheet 2). Downregulated genes sorted by log2(fold change). (Sheet 3) List of GO terms related to “Biological Process” generated using the AmiGO2 tool (The Gene Ontology Consortium) manually grouped into 14 categories (Listed in Fig 6B). (Sheet 4) Manual categories used to generate the GO term pie chart in Fig 6B”. (XLSX) [file pone.0211073.s006.xlsx]

## Sheet: q value sorted
test_id	gene_id	gene	locus	sample_1	sample_2	status	value_1	value_2	log2(fold_change)	test_stat	p_value	q_value	significant
XLOC_032791	XLOC_032791	got2b	chr7:53223522-53249061	wt	ele	OK	107.696	76.0577	-0.501795	-2.21102	5e-05	0.000441468	yes
XLOC_021520	XLOC_021520	col9a3	chr23:511729-540996	wt	ele	OK	73.7602	51.9794	-0.504903	-2.33586	5e-05	0.000441468	yes
XLOC_024542	XLOC_024542	atf4b2	chr3:24489174-24492060	wt	ele	OK	142.115	99.4948	-0.51437	-2.44906	5e-05	0.000441468	yes
XLOC_008430	XLOC_008430	fam13b	chr14:25316434-25391171	wt	ele	OK	22.2677	15.4717	-0.525317	-2.25933	5e-05	0.000441468	yes
XLOC_014008	XLOC_014008	flot1a	chr19:7560801-7578756	wt	ele	OK	45.2903	31.3858	-0.529092	-2.30519	5e-05	0.000441468	yes
XLOC_005572	XLOC_005572	trim8b	chr12:35413174-35431758	wt	ele	OK	23.0494	15.8076	-0.544113	-2.3026	5e-05	0.000441468	yes
XLOC_012885	XLOC_012885	dnaja2l	chr18:5943007-5958521	wt	ele	OK	63.535	43.4992	-0.546563	-2.56203	5e-05	0.000441468	yes
XLOC_024528	XLOC_024528	hoxb9a	chr3:23968591-23973677	wt	ele	OK	20.2625	13.8442	-0.549526	-2.23894	5e-05	0.000441468	yes
XLOC_022753	XLOC_022753	ptgdsb	chr24:17576414-17578479	wt	ele	OK	128.583	87.5161	-0.555083	-2.91827	5e-05	0.000441468	yes
XLOC_029956	XLOC_029956	CORO1C	chr5:33520723-33542177	wt	ele	OK	56.7406	38.5967	-0.555902	-2.24747	5e-05	0.000441468	yes
XLOC_010463	XLOC_010463	mlf2	chr16:34048855-34058667	wt	ele	OK	100.176	68.087	-0.557089	-2.44509	5e-05	0.000441468	yes
XLOC_007179	XLOC_007179	galnt2	chr13:24292466-24442685	wt	ele	OK	11.4939	7.78192	-0.562664	-2.27479	5e-05	0.000441468	yes
XLOC_002364	XLOC_002364	si:dkey 28b4.8	chr1:45107204-45159739	wt	ele	OK	15.0045	10.1399	-0.565357	-2.37701	5e-05	0.000441468	yes
XLOC_003657	XLOC_003657	robo3	chr10:32312903-32518467	wt	ele	OK	26.4782	17.8897	-0.565674	-2.47224	5e-05	0.000441468	yes
XLOC_014691	XLOC_014691	lrp12	chr19:17177833-17199291	wt	ele	OK	17.4631	11.7944	-0.566207	-2.52852	5e-05	0.000441468	yes
XLOC_024685	XLOC_024685	TBC1D10B	chr3:32926544-32948336	wt	ele	OK	7.69197	5.19439	-0.566399	-2.23112	5e-05	0.000441468	yes
XLOC_036338	XLOC_036338	zgc:162402	chr9:23245585-23246693	wt	ele	OK	170.422	115.01	-0.567357	-2.46402	5e-05	0.000441468	yes
XLOC_015306	XLOC_015306	XPR1	chr2:6704015-6762154	wt	ele	OK	11.7394	7.91431	-0.568828	-2.2679	5e-05	0.000441468	yes
XLOC_006873	XLOC_006873	tmem57b	chr13:46144583-46192246	wt	ele	OK	23.8719	16.0896	-0.569188	-2.37088	5e-05	0.000441468	yes
XLOC_003610	XLOC_003610	dchs1b	chr10:26903501-27064590	wt	ele	OK	8.32665	5.60761	-0.57035	-2.192	5e-05	0.000441468	yes
XLOC_007347	XLOC_007347	pygl	chr13:37248652-37264905	wt	ele	OK	17.9607	12.0769	-0.572595	-2.26363	5e-05	0.000441468	yes
XLOC_004844	XLOC_004844	SCML2	chr11:30981570-31033666	wt	ele	OK	31.7284	21.2956	-0.575221	-2.51005	5e-05	0.000441468	yes
XLOC_011767	XLOC_011767	LTBP1	chr17:22786451-22947344	wt	ele	OK	6.70779	4.49853	-0.576384	-2.27453	5e-05	0.000441468	yes
XLOC_013681	XLOC_013681	scg3	chr18:37871877-37910344	wt	ele	OK	22.0116	14.7614	-0.57643	-2.53765	5e-05	0.000441468	yes
XLOC_010862	XLOC_010862	LENG8	chr16:14006531-14026232	wt	ele	OK	37.5451	25.0149	-0.585834	-2.41853	5e-05	0.000441468	yes
XLOC_020485	XLOC_020485	tspan7b	chr22:11550854-11603386	wt	ele	OK	28.2697	18.8321	-0.586064	-2.67408	5e-05	0.000441468	yes
XLOC_001648	XLOC_001648	arhgef7b	chr1:46429124-46517387	wt	ele	OK	16.8448	11.2183	-0.586451	-2.36078	5e-05	0.000441468	yes
XLOC_036344	XLOC_036344	si:ch211 212n6.16	chr9:23331590-23332757	wt	ele	OK	168.047	111.913	-0.586486	-2.50348	5e-05	0.000441468	yes
XLOC_034872	XLOC_034872	calrl2	chr8:17085176-17111948	wt	ele	OK	96.6877	64.3692	-0.586961	-2.40327	5e-05	0.000441468	yes
XLOC_013115	XLOC_013115	tspan18b	chr18:27680991-27762072	wt	ele	OK	28.1324	18.7225	-0.587456	-2.36675	5e-05	0.000441468	yes
XLOC_035747	XLOC_035747	arhgef7a	chr9:22569160-22600414	wt	ele	OK	18.8545	12.5048	-0.592429	-2.37941	5e-05	0.000441468	yes
XLOC_006629	XLOC_006629	myoz1a	chr13:22405125-22418627	wt	ele	OK	24.9184	16.5102	-0.593851	-2.60492	5e-05	0.000441468	yes
XLOC_012532	XLOC_012532	CR361541.1	chr17:41591186-41914505	wt	ele	OK	5.47318	3.62398	-0.594803	-2.30898	5e-05	0.000441468	yes
XLOC_014862	XLOC_014862	sh3bgrl3	chr19:30390928-30401410	wt	ele	OK	34.4476	22.7748	-0.596964	-2.75791	5e-05	0.000441468	yes
XLOC_006540	XLOC_006540	gng2	chr13:11799454-11842830	wt	ele	OK	46.2213	30.5343	-0.598128	-2.43069	5e-05	0.000441468	yes
XLOC_036340	XLOC_036340	crygm2d9	chr9:23272357-23273397	wt	ele	OK	82.9746	54.74	-0.600074	-2.42554	5e-05	0.000441468	yes
XLOC_004382	XLOC_004382	hp1bp3	chr11:38778050-38795066	wt	ele	OK	228.605	150.581	-0.602316	-2.47995	5e-05	0.000441468	yes
XLOC_004048	XLOC_004048	r3hdm4	chr11:5756102-5766792	wt	ele	OK	20.0164	13.1812	-0.602698	-2.30951	5e-05	0.000441468	yes
XLOC_008412	XLOC_008412	IM:7163548	chr14:22624149-22661855	wt	ele	OK	27.4428	18.0478	-0.604607	-2.63388	5e-05	0.000441468	yes
XLOC_030037	XLOC_030037	si:ch211 284e13.6	chr5:39710831-39722635	wt	ele	OK	17.2865	11.3624	-0.605379	-2.28598	5e-05	0.000441468	yes
XLOC_027211	XLOC_027211	ifrd1	chr4:6188679-6198209	wt	ele	OK	58.8817	38.6697	-0.606616	-2.55434	5e-05	0.000441468	yes
XLOC_010085	XLOC_010085	irx1a	chr16:820640-824806	wt	ele	OK	19.0832	12.5317	-0.606723	-2.28074	5e-05	0.000441468	yes
XLOC_022621	XLOC_022621	nrp1a	chr24:1172122-1332366	wt	ele	OK	21.7771	14.2546	-0.61139	-2.61353	5e-05	0.000441468	yes
XLOC_034124	XLOC_034124	pcsk1nl	chr8:7895925-7916023	wt	ele	OK	7.27317	4.75871	-0.612012	-2.3426	5e-05	0.000441468	yes
XLOC_024645	XLOC_024645	dcaf7	chr3:31854236-31863925	wt	ele	OK	83.5417	54.6574	-0.612078	-2.68743	5e-05	0.000441468	yes
XLOC_014586	XLOC_014586	znf687b	chr19:8442012-8454975	wt	ele	OK	9.30956	6.08965	-0.612353	-2.49862	5e-05	0.000441468	yes
XLOC_007171	XLOC_007171	kbp	chr13:23224069-23235218	wt	ele	OK	16.646	10.8614	-0.615965	-2.58417	5e-05	0.000441468	yes
XLOC_013598	XLOC_013598	si:ch211 196l7.4	chr18:24773962-24780342	wt	ele	OK	62.7195	40.9005	-0.616794	-2.2248	5e-05	0.000441468	yes
XLOC_028886	XLOC_028886	pgam5	chr5:20709090-20719984	wt	ele	OK	23.1293	15.0786	-0.617212	-2.55237	5e-05	0.000441468	yes
XLOC_031738	XLOC_031738	lrp8	chr6:35013404-35311477	wt	ele	OK	8.29623	5.40562	-0.617996	-2.46635	5e-05	0.000441468	yes
XLOC_013066	XLOC_013066	suv420h1	chr18:20893900-20900929	wt	ele	OK	24.1952	15.7616	-0.618305	-2.65656	5e-05	0.000441468	yes
XLOC_002504	XLOC_002504	pgam1b	chr1:55247076-55258273	wt	ele	OK	24.1651	15.7304	-0.619367	-2.34273	5e-05	0.000441468	yes
XLOC_005467	XLOC_005467	prkcea	chr12:27167786-27297884	wt	ele	OK	7.96872	5.18638	-0.619619	-2.40875	5e-05	0.000441468	yes
XLOC_027194	XLOC_027194	atp6v1e1b cecr1b	chr4:5098800-5120584	wt	ele	OK	73.2375	47.6297	-0.620722	-2.65974	5e-05	0.000441468	yes
XLOC_012206	XLOC_012206	ahi1	chr17:8052036-8108455	wt	ele	OK	6.56986	4.27062	-0.621418	-2.09249	5e-05	0.000441468	yes
XLOC_019742	XLOC_019742	kdm4b	chr22:3888477-3981093	wt	ele	OK	23.9285	15.5391	-0.62283	-2.72993	5e-05	0.000441468	yes
XLOC_029242	XLOC_029242	dapk1	chr5:46273720-46414488	wt	ele	OK	6.1736	4.00472	-0.624413	-2.35254	5e-05	0.000441468	yes
XLOC_001476	XLOC_001476	kal1a	chr1:31396932-31433902	wt	ele	OK	12.9081	8.36132	-0.626476	-2.33954	5e-05	0.000441468	yes
XLOC_018521	XLOC_018521	ubap2	chr21:10340725-10379345	wt	ele	OK	52.7552	34.1463	-0.627586	-2.74379	5e-05	0.000441468	yes
XLOC_004824	XLOC_004824	EIF4G3	chr11:28705685-28794503	wt	ele	OK	11.5889	7.49505	-0.62873	-2.66936	5e-05	0.000441468	yes
XLOC_036345	XLOC_036345	crygm2d10	chr9:23343182-23344647	wt	ele	OK	426.363	275.738	-0.628785	-2.61567	5e-05	0.000441468	yes
XLOC_015489	XLOC_015489	znf644a	chr2:23014595-23039220	wt	ele	OK	8.91088	5.75771	-0.630072	-2.45895	5e-05	0.000441468	yes
XLOC_033708	XLOC_033708	dennd5a	chr7:66833960-66954135	wt	ele	OK	5.43281	3.50895	-0.630659	-2.52234	5e-05	0.000441468	yes
XLOC_016349	XLOC_016349	and2	chr2:31480048-31484526	wt	ele	OK	282.166	182.091	-0.631885	-2.5755	5e-05	0.000441468	yes
XLOC_025553	XLOC_025553	TNRC6C	chr3:34344027-34423275	wt	ele	OK	10.7345	6.91781	-0.63387	-2.65319	5e-05	0.000441468	yes
XLOC_036331	XLOC_036331	zgc:165347	chr9:23161846-23163133	wt	ele	OK	295.884	190.362	-0.636285	-3.85286	5e-05	0.000441468	yes
XLOC_033568	XLOC_033568	TSHZ3	chr7:48338820-48392951	wt	ele	OK	11.5949	7.45395	-0.637417	-2.47397	5e-05	0.000441468	yes
XLOC_027312	XLOC_027312	grip1	chr4:12097927-12457488	wt	ele	OK	10.9845	7.04361	-0.641088	-2.27323	5e-05	0.000441468	yes
XLOC_020628	XLOC_020628	camsap2	chr22:22708018-22780184	wt	ele	OK	10.2801	6.58881	-0.641769	-2.62888	5e-05	0.000441468	yes
XLOC_017739	XLOC_017739	hif1ab	chr20:20398770-20427737	wt	ele	OK	38.9574	24.9475	-0.643004	-2.54252	5e-05	0.000441468	yes
XLOC_004250	XLOC_004250	pnp4a	chr11:25223686-25231258	wt	ele	OK	24.9436	15.9669	-0.643585	-2.81087	5e-05	0.000441468	yes
XLOC_020484	XLOC_020484	mid1ip1b	chr22:11546596-11548777	wt	ele	OK	19.0887	12.2074	-0.644965	-2.46581	5e-05	0.000441468	yes
XLOC_030261	XLOC_030261	slc4a4a	chr5:47358053-47488310	wt	ele	OK	6.7056	4.28573	-0.645825	-2.20417	5e-05	0.000441468	yes
XLOC_020540	XLOC_020540	eps15l1a	chr22:16053658-16103206	wt	ele	OK	17.0528	10.8863	-0.647496	-2.71642	5e-05	0.000441468	yes
XLOC_012234	XLOC_012234	irf2bpl	chr17:11042666-11231894	wt	ele	OK	30.3312	19.3594	-0.64777	-2.5994	5e-05	0.000441468	yes
XLOC_006625	XLOC_006625	CAMK2G	chr13:22259894-22383511	wt	ele	OK	28.702	18.293	-0.649863	-2.83833	5e-05	0.000441468	yes
XLOC_024000	XLOC_024000	TLN2	chr25:33983332-34104360	wt	ele	OK	2.6276	1.67097	-0.653062	-2.47726	5e-05	0.000441468	yes
XLOC_015567	XLOC_015567	zswim5	chr2:27632542-27692112	wt	ele	OK	35.7714	22.6764	-0.657614	-2.85965	5e-05	0.000441468	yes
XLOC_012267	XLOC_012267	PTP4A2	chr17:14535981-14546314	wt	ele	OK	48.3286	30.6325	-0.657814	-3.14012	5e-05	0.000441468	yes
XLOC_015845	XLOC_015845	sema4e stap2a	chr2:50092351-50173978	wt	ele	OK	22.2488	14.1021	-0.657818	-2.6871	5e-05	0.000441468	yes
XLOC_004262	XLOC_004262	kdm5ba	chr11:25752941-25785015	wt	ele	OK	24.3759	15.4449	-0.658323	-2.87638	5e-05	0.000441468	yes
XLOC_023793	XLOC_023793	zgc:101566	chr25:14293521-14348054	wt	ele	OK	6.78964	4.29989	-0.659035	-2.50214	5e-05	0.000441468	yes
XLOC_005355	XLOC_005355	pank1b	chr12:18020366-18033699	wt	ele	OK	29.485	18.6581	-0.660181	-2.84265	5e-05	0.000441468	yes
XLOC_007042	XLOC_007042	calm2b	chr13:8143118-8150867	wt	ele	OK	123.609	78.1495	-0.66147	-2.55357	5e-05	0.000441468	yes
XLOC_003418	XLOC_003418	ewsr1a	chr10:7004084-7016917	wt	ele	OK	183.029	115.7	-0.661686	-2.53886	5e-05	0.000441468	yes
XLOC_004855	XLOC_004855	pcdh17	chr11:33389198-33537125	wt	ele	OK	9.6749	6.11261	-0.662457	-2.67583	5e-05	0.000441468	yes
XLOC_006420	XLOC_006420	pcsk2	chr13:783802-852966	wt	ele	OK	3.79524	2.39686	-0.663047	-2.2639	5e-05	0.000441468	yes
XLOC_013946	XLOC_013946	sh3bp5a	chr19:2087409-2123865	wt	ele	OK	8.62605	5.44656	-0.663355	-2.67549	5e-05	0.000441468	yes
XLOC_002788	XLOC_002788	SPIN4	chr10:2583606-2607516	wt	ele	OK	18.3787	11.5924	-0.664856	-2.91223	5e-05	0.000441468	yes
XLOC_033556	XLOC_033556	nae1	chr7:45761858-45782260	wt	ele	OK	24.6925	15.556	-0.666602	-2.9168	5e-05	0.000441468	yes
XLOC_010376	XLOC_010376		chr16:27376773-27402475	wt	ele	OK	8.44314	5.3188	-0.666677	-2.76726	5e-05	0.000441468	yes
XLOC_012492	XLOC_012492	sox11a	chr17:36055471-36058769	wt	ele	OK	87.2085	54.8306	-0.669488	-3.06965	5e-05	0.000441468	yes
XLOC_036341	XLOC_036341	crygm2d4	chr9:23277881-23278917	wt	ele	OK	157.065	98.661	-0.670808	-3.67922	5e-05	0.000441468	yes
XLOC_011928	XLOC_011928	CU929408.1	chr17:34205349-34351054	wt	ele	OK	6.62553	4.16029	-0.671352	-2.37066	5e-05	0.000441468	yes
XLOC_007975	XLOC_007975	thoc3	chr14:26515020-26520508	wt	ele	OK	19.5858	12.2941	-0.671838	-2.75746	5e-05	0.000441468	yes
XLOC_031377	XLOC_031377	CASK	chr6:59516587-59551293	wt	ele	OK	18.1892	11.4161	-0.672014	-2.4243	5e-05	0.000441468	yes
XLOC_023886	XLOC_023886	CR354611.2	chr25:21785802-21827088	wt	ele	OK	25.1013	15.7322	-0.674039	-2.86408	5e-05	0.000441468	yes
XLOC_024523	XLOC_024523	AL929222.1	chr3:23539962-23618862	wt	ele	OK	11.213	7.027	-0.674189	-2.90716	5e-05	0.000441468	yes
XLOC_003093	XLOC_003093	synj1	chr10:27150375-27203780	wt	ele	OK	7.28709	4.55893	-0.676648	-2.59011	5e-05	0.000441468	yes
XLOC_007164	XLOC_007164	rufy2	chr13:23016424-23047502	wt	ele	OK	15.9842	9.98527	-0.678777	-2.57555	5e-05	0.000441468	yes
XLOC_036303	XLOC_036303	IGSF3	chr9:21107490-21406782	wt	ele	OK	9.87931	6.16778	-0.679659	-2.66822	5e-05	0.000441468	yes
XLOC_032483	XLOC_032483	pygmb	chr7:23990979-24019264	wt	ele	OK	19.2647	12.0267	-0.679718	-2.43742	5e-05	0.000441468	yes
XLOC_019366	XLOC_019366	unc119b	chr21:37956315-38012427	wt	ele	OK	10.1782	6.34112	-0.682667	-2.55951	5e-05	0.000441468	yes
XLOC_036343	XLOC_036343	crygm2d3	chr9:23313815-23315199	wt	ele	OK	181.199	112.867	-0.682948	-2.80581	5e-05	0.000441468	yes
XLOC_012598	XLOC_012598	znf292a	chr17:49570963-49594852	wt	ele	OK	13.725	8.54696	-0.683326	-2.85387	5e-05	0.000441468	yes
XLOC_017102	XLOC_017102	znf513	chr20:19495982-19505035	wt	ele	OK	8.95598	5.57501	-0.683878	-2.38781	5e-05	0.000441468	yes
XLOC_013730	XLOC_013730	SPTBN4	chr18:44499548-44556731	wt	ele	OK	5.34755	3.32648	-0.68488	-2.37136	5e-05	0.000441468	yes
XLOC_029150	XLOC_029150	KLHL13	chr5:38943782-39040661	wt	ele	OK	13.5353	8.41932	-0.684951	-2.67538	5e-05	0.000441468	yes
XLOC_015830	XLOC_015830	hes6	chr2:48398576-48420960	wt	ele	OK	52.7242	32.7566	-0.686678	-2.34881	5e-05	0.000441468	yes
XLOC_023059	XLOC_023059	CABZ01090303.1	chr24:43658966-43699390	wt	ele	OK	9.18682	5.70695	-0.686845	-2.45635	5e-05	0.000441468	yes
XLOC_031426	XLOC_031426	TRAK2	chr6:4048341-4098665	wt	ele	OK	5.36226	3.327	-0.68862	-2.79788	5e-05	0.000441468	yes
XLOC_020981	XLOC_020981	ENSDARG00000089986	chr23:2550965-2563972	wt	ele	OK	30.9012	19.1689	-0.688899	-2.62079	5e-05	0.000441468	yes
XLOC_004861	XLOC_004861	PHKA2	chr11:34706629-34755962	wt	ele	OK	4.81873	2.98658	-0.690157	-2.58779	5e-05	0.000441468	yes
XLOC_024477	XLOC_024477	smarca4	chr3:19067701-19103776	wt	ele	OK	79.6927	49.3752	-0.690661	-2.88569	5e-05	0.000441468	yes
XLOC_027450	XLOC_027450	celf2	chr4:22817286-23054090	wt	ele	OK	57.0227	35.3126	-0.691355	-2.35766	5e-05	0.000441468	yes
XLOC_010369	XLOC_010369	BX539313.4	chr16:27306177-27312198	wt	ele	OK	12.5654	7.77393	-0.692743	-2.76771	5e-05	0.000441468	yes
XLOC_027333	XLOC_027333	nell2b twf1b	chr4:13257858-13407025	wt	ele	OK	29.1194	18.0067	-0.693444	-2.75257	5e-05	0.000441468	yes
XLOC_001643	XLOC_001643	si:ch211 214c7.4	chr1:46177906-46222954	wt	ele	OK	12.0517	7.44548	-0.6948	-2.80946	5e-05	0.000441468	yes
XLOC_001889	XLOC_001889	si:ch211 233g6.8	chr1:59387146-59406072	wt	ele	OK	26.8076	16.5537	-0.695492	-3.02087	5e-05	0.000441468	yes
XLOC_036332	XLOC_036332	crygm2d8	chr9:23168075-23168921	wt	ele	OK	506.493	312.647	-0.69601	-4.14989	5e-05	0.000441468	yes
XLOC_001411	XLOC_001411	tet2	chr1:25238945-25269848	wt	ele	OK	18.6545	11.5038	-0.697415	-3.05905	5e-05	0.000441468	yes
XLOC_001361	XLOC_001361	spock3	chr1:19416493-19487600	wt	ele	OK	20.6973	12.7555	-0.698324	-2.49196	5e-05	0.000441468	yes
XLOC_030926	XLOC_030926	ino80db	chr6:13142443-13164826	wt	ele	OK	5.90763	3.64045	-0.698464	-2.51244	5e-05	0.000441468	yes
XLOC_034572	XLOC_034572	praf2	chr8:46635051-46646342	wt	ele	OK	17.8597	11.0005	-0.699131	-2.5494	5e-05	0.000441468	yes
XLOC_013004	XLOC_013004	mt2	chr18:17193794-17195147	wt	ele	OK	68.1361	41.9635	-0.699283	-3.6325	5e-05	0.000441468	yes
XLOC_017585	XLOC_017585	RPS6KC1	chr20:3267619-3315221	wt	ele	OK	13.5099	8.31856	-0.699616	-2.70917	5e-05	0.000441468	yes
XLOC_030467	XLOC_030467	mn1b	chr5:69670083-69699246	wt	ele	OK	21.2853	13.0946	-0.700887	-2.96151	5e-05	0.000441468	yes
XLOC_022056	XLOC_022056		chr23:2564348-2565616	wt	ele	OK	24.5498	15.0947	-0.701669	-2.96294	5e-05	0.000441468	yes
XLOC_029795	XLOC_029795	amer1	chr5:23794809-23802389	wt	ele	OK	9.70857	5.96187	-0.703493	-2.68308	5e-05	0.000441468	yes
XLOC_023996	XLOC_023996	isl2a	chr25:33728586-33734804	wt	ele	OK	18.7684	11.5242	-0.703633	-2.54677	5e-05	0.000441468	yes
XLOC_002305	XLOC_002305	stox2a	chr1:40260854-40340079	wt	ele	OK	9.72558	5.96882	-0.704339	-2.80559	5e-05	0.000441468	yes
XLOC_016588	XLOC_016588	cdc34b	chr2:49569955-49594254	wt	ele	OK	39.3658	24.1391	-0.70557	-3.02333	5e-05	0.000441468	yes
XLOC_031521	XLOC_031521	2007-03-01	chr6:11671695-11723171	wt	ele	OK	60.4573	37.0714	-0.705612	-3.05259	5e-05	0.000441468	yes
XLOC_003235	XLOC_003235	MIPEP	chr10:40432679-40464708	wt	ele	OK	14.6131	8.9588	-0.705888	-2.60098	5e-05	0.000441468	yes
XLOC_015818	XLOC_015818	scg2b	chr2:47704724-47707925	wt	ele	OK	16.6192	10.1798	-0.707145	-2.78146	5e-05	0.000441468	yes
XLOC_024576	XLOC_024576	rab40c	chr3:26230412-26265982	wt	ele	OK	20.0184	12.2532	-0.708172	-3.12946	5e-05	0.000441468	yes
XLOC_012448	XLOC_012448	evla	chr17:30959600-31035101	wt	ele	OK	11.5701	7.07776	-0.709031	-2.51571	5e-05	0.000441468	yes
XLOC_035416	XLOC_035416		chr8:9589081-9594807	wt	ele	OK	6.74842	4.12804	-0.709093	-2.84865	5e-05	0.000441468	yes
XLOC_012257	XLOC_012257	fam177a1	chr17:12870699-12890046	wt	ele	OK	27.6566	16.9024	-0.710395	-2.44635	5e-05	0.000441468	yes
XLOC_014858	XLOC_014858	epb41a	chr19:30159893-30225681	wt	ele	OK	18.6296	11.3826	-0.710759	-2.63228	5e-05	0.000441468	yes
XLOC_021834	XLOC_021834	clstn1	chr23:29823475-29910614	wt	ele	OK	44.8002	27.3672	-0.711056	-2.82618	5e-05	0.000441468	yes
XLOC_009042	XLOC_009042	usf1	chr15:20214166-20222834	wt	ele	OK	35.5445	21.7005	-0.7119	-2.46685	5e-05	0.000441468	yes
XLOC_010163	XLOC_010163	arhgef2	chr16:8078170-8150118	wt	ele	OK	18.9733	11.5825	-0.712019	-2.63107	5e-05	0.000441468	yes
XLOC_002993	XLOC_002993	dmtn	chr10:20141544-20185261	wt	ele	OK	15.1704	9.23436	-0.71617	-2.6486	5e-05	0.000441468	yes
XLOC_018928	XLOC_018928	BRCC3	chr21:44445877-44456690	wt	ele	OK	7.58936	4.60967	-0.719316	-2.42061	5e-05	0.000441468	yes
XLOC_002582	XLOC_002582	caspb	chr1:58737274-58751108	wt	ele	OK	40.3763	24.5022	-0.720598	-3.32602	5e-05	0.000441468	yes
XLOC_021812	XLOC_021812	acvr1b	chr23:28041155-28063557	wt	ele	OK	40.2806	24.4061	-0.722845	-2.9577	5e-05	0.000441468	yes
XLOC_013742	XLOC_013742	DACT3	chr18:45219883-45239064	wt	ele	OK	8.40775	5.08103	-0.726598	-2.80625	5e-05	0.000441468	yes
XLOC_031776	XLOC_031776	scn8ab	chr6:39319017-39420134	wt	ele	OK	4.5373	2.74111	-0.727073	-2.7815	5e-05	0.000441468	yes
XLOC_036156	XLOC_036156	dlx2a	chr9:3393858-3397177	wt	ele	OK	14.9098	8.9994	-0.728357	-2.83235	5e-05	0.000441468	yes
XLOC_030948	XLOC_030948	gbx2	chr6:15948990-15952088	wt	ele	OK	9.96576	6.01504	-0.728406	-2.66908	5e-05	0.000441468	yes
XLOC_012404	XLOC_012404	calm1a	chr17:26554800-26562697	wt	ele	OK	166.725	100.598	-0.728867	-3.16711	5e-05	0.000441468	yes
XLOC_008678	XLOC_008678	CPLX1	chr14:53212829-53244057	wt	ele	OK	37.627	22.6987	-0.72916	-3.16411	5e-05	0.000441468	yes
XLOC_035595	XLOC_035595	st6gal2	chr9:6049883-6248786	wt	ele	OK	15.9273	9.60725	-0.72931	-2.80038	5e-05	0.000441468	yes
XLOC_007847	XLOC_007847	zdhhc15b	chr14:11152973-11173279	wt	ele	OK	10.0707	6.06563	-0.731431	-2.54965	5e-05	0.000441468	yes
XLOC_014900	XLOC_014900	hpca	chr19:33998693-34086386	wt	ele	OK	28.547	17.1826	-0.732391	-2.72951	5e-05	0.000441468	yes
XLOC_014075	XLOC_014075	necap1	chr19:11018577-11030565	wt	ele	OK	17.5345	10.5521	-0.732663	-2.60174	5e-05	0.000441468	yes
XLOC_012264	XLOC_012264	daam1a	chr17:14342267-14434208	wt	ele	OK	11.046	6.6366	-0.735007	-2.93993	5e-05	0.000441468	yes
XLOC_021197	XLOC_021197	si:ch73 21g5.7	chr23:21767244-21768618	wt	ele	OK	62.392	37.4817	-0.735173	-3.43785	5e-05	0.000441468	yes
XLOC_019750	XLOC_019750	atcaya	chr22:4747961-4757835	wt	ele	OK	8.61196	5.1724	-0.735508	-2.41981	5e-05	0.000441468	yes
XLOC_007783	XLOC_007783	nanos1	chr14:5129387-5132049	wt	ele	OK	42.5127	25.5202	-0.736253	-2.35535	5e-05	0.000441468	yes
XLOC_036335	XLOC_036335	crygm2d6	chr9:23214760-23215741	wt	ele	OK	95.3329	57.2172	-0.736525	-2.97284	5e-05	0.000441468	yes
XLOC_026101	XLOC_026101	pou3f2a	chr4:5615043-5617714	wt	ele	OK	8.41487	5.05028	-0.736577	-2.70569	5e-05	0.000441468	yes
XLOC_015550	XLOC_015550	palm1b	chr2:26385491-26432415	wt	ele	OK	27.314	16.3916	-0.736685	-3.05135	5e-05	0.000441468	yes
XLOC_013090	XLOC_013090	rgma	chr18:24703240-24715755	wt	ele	OK	32.1276	19.268	-0.73761	-3.21156	5e-05	0.000441468	yes
XLOC_010812	XLOC_010812	snrka	chr16:9349172-9433131	wt	ele	OK	10.0932	6.04941	-0.738519	-2.26551	5e-05	0.000441468	yes
XLOC_019222	XLOC_019222	sms	chr21:24676853-24694112	wt	ele	OK	29.3724	17.563	-0.741924	-3.32991	5e-05	0.000441468	yes
XLOC_025193	XLOC_025193	vasnb	chr3:12675719-12723196	wt	ele	OK	8.28742	4.95532	-0.741946	-2.76912	5e-05	0.000441468	yes
XLOC_035078	XLOC_035078	C8H5orf51	chr8:32552556-32564344	wt	ele	OK	17.1909	10.2775	-0.742157	-2.65124	5e-05	0.000441468	yes
XLOC_014889	XLOC_014889	hey1	chr19:33042964-33047694	wt	ele	OK	12.2327	7.30743	-0.743302	-3.06412	5e-05	0.000441468	yes
XLOC_032751	XLOC_032751	znf536	chr7:47862593-48125322	wt	ele	OK	10.293	6.14461	-0.744272	-3.03555	5e-05	0.000441468	yes
XLOC_018608	XLOC_018608	rictorb	chr21:20023346-20070262	wt	ele	OK	3.47026	2.06954	-0.745737	-2.54024	5e-05	0.000441468	yes
XLOC_017170	XLOC_017170	TTBK2	chr20:25940948-25957962	wt	ele	OK	5.98327	3.56816	-0.745753	-2.71298	5e-05	0.000441468	yes
XLOC_006577	XLOC_006577	apopt1 klc1a	chr13:15754716-15861957	wt	ele	OK	28.5905	17.0412	-0.746513	-2.6932	5e-05	0.000441468	yes
XLOC_023295	XLOC_023295	MAN2A2	chr25:8890409-8970914	wt	ele	OK	6.80291	4.05183	-0.747578	-3.00584	5e-05	0.000441468	yes
XLOC_017910	XLOC_017910	kifap3a	chr20:34445230-34478231	wt	ele	OK	11.7566	7.00057	-0.747931	-3.09841	5e-05	0.000441468	yes
XLOC_022332	XLOC_022332	sema5a	chr24:16911120-17256043	wt	ele	OK	5.57949	3.31622	-0.750596	-2.64046	5e-05	0.000441468	yes
XLOC_024529	XLOC_024529	hoxb8a	chr3:23979011-23981797	wt	ele	OK	27.06	16.0825	-0.750671	-2.59373	5e-05	0.000441468	yes
XLOC_029939	XLOC_029939	c2cd2l	chr5:32174969-32227566	wt	ele	OK	4.55798	2.70883	-0.750723	-2.33284	5e-05	0.000441468	yes
XLOC_025676	XLOC_025676	elavl3	chr3:46836620-46856065	wt	ele	OK	151.223	89.8718	-0.750741	-2.7178	5e-05	0.000441468	yes
XLOC_024682	XLOC_024682	fus	chr3:32835396-32848256	wt	ele	OK	70.2016	41.6931	-0.751696	-2.95651	5e-05	0.000441468	yes
XLOC_029727	XLOC_029727	add2	chr5:14987892-15043651	wt	ele	OK	13.5177	8.02417	-0.752424	-2.71826	5e-05	0.000441468	yes
XLOC_007074	XLOC_007074	six3a	chr13:9729429-9867266	wt	ele	OK	12.4643	7.38951	-0.754256	-2.21333	5e-05	0.000441468	yes
XLOC_021286	XLOC_021286	nadl1.2	chr23:28825582-28935473	wt	ele	OK	11.7263	6.94856	-0.75496	-3.20405	5e-05	0.000441468	yes
XLOC_013470	XLOC_013470	mtss1l	chr18:14356327-14423134	wt	ele	OK	17.6342	10.4337	-0.757124	-2.92498	5e-05	0.000441468	yes
XLOC_028893	XLOC_028893	ube3b	chr5:21229129-21259086	wt	ele	OK	3.73758	2.21008	-0.75801	-2.25383	5e-05	0.000441468	yes
XLOC_021730	XLOC_021730	her12	chr23:21739063-21741127	wt	ele	OK	34.9046	20.6368	-0.758201	-2.72659	5e-05	0.000441468	yes
XLOC_004542	XLOC_004542	gata2a	chr11:3909991-3927624	wt	ele	OK	12.4582	7.36414	-0.758508	-2.44984	5e-05	0.000441468	yes
XLOC_011194	XLOC_011194	plekho1b	chr16:40680517-40733120	wt	ele	OK	4.94946	2.92353	-0.75956	-2.81082	5e-05	0.000441468	yes
XLOC_001332	XLOC_001332	casp3a	chr1:16269236-16278202	wt	ele	OK	45.7998	26.9946	-0.762672	-2.8301	5e-05	0.000441468	yes
XLOC_009367	XLOC_009367	DOCK10	chr15:1888461-2031930	wt	ele	OK	2.29877	1.35391	-0.763732	-2.44734	5e-05	0.000441468	yes
XLOC_003190	XLOC_003190	PHLDB2	chr10:36492415-36556780	wt	ele	OK	5.24227	3.0854	-0.764733	-2.90819	5e-05	0.000441468	yes
XLOC_010935	XLOC_010935	CCDC106	chr16:19704304-19721660	wt	ele	OK	24.9968	14.7032	-0.765616	-3.10993	5e-05	0.000441468	yes
XLOC_019934	XLOC_019934	gpc1a	chr22:15652456-15715344	wt	ele	OK	10.2965	6.05537	-0.765863	-2.68555	5e-05	0.000441468	yes
XLOC_036724	XLOC_036724		chr9:7443282-7447385	wt	ele	OK	6.39242	3.75797	-0.766407	-2.86087	5e-05	0.000441468	yes
XLOC_012354	XLOC_012354	TTBK1	chr17:21859251-21899396	wt	ele	OK	5.86679	3.44881	-0.766474	-2.45664	5e-05	0.000441468	yes
XLOC_019940	XLOC_019940	klf2a	chr22:16044380-16047079	wt	ele	OK	8.46509	4.9719	-0.767729	-2.68932	5e-05	0.000441468	yes
XLOC_002782	XLOC_002782	apc	chr10:1856328-1921683	wt	ele	OK	30.9221	18.1588	-0.767973	-3.29456	5e-05	0.000441468	yes
XLOC_021871	XLOC_021871	rnf41	chr23:32547392-32572787	wt	ele	OK	10.6399	6.23598	-0.770801	-2.99807	5e-05	0.000441468	yes
XLOC_033182	XLOC_033182		chr7:14202798-14208382	wt	ele	OK	8.04344	4.70709	-0.772977	-2.75597	5e-05	0.000441468	yes
XLOC_021820	XLOC_021820	neurod4	chr23:28586879-28589931	wt	ele	OK	67.9713	39.7526	-0.773875	-3.68413	5e-05	0.000441468	yes
XLOC_017776	XLOC_017776	bach2b	chr20:23951985-24104980	wt	ele	OK	13.8733	8.11068	-0.774418	-3.06189	5e-05	0.000441468	yes
XLOC_004418	XLOC_004418	appl1	chr11:43680080-43709673	wt	ele	OK	10.2834	6.00755	-0.775473	-2.76844	5e-05	0.000441468	yes
XLOC_008042	XLOC_008042	pdzd11	chr14:34239158-34243474	wt	ele	OK	44.6704	26.0896	-0.775842	-2.97479	5e-05	0.000441468	yes
XLOC_019900	XLOC_019900	MRAS	chr22:11967739-11984809	wt	ele	OK	10.458	6.10737	-0.775987	-2.30065	5e-05	0.000441468	yes
XLOC_006711	XLOC_006711	ldb1a	chr13:28955663-28969944	wt	ele	OK	73.1093	42.9972	-0.777725	-3.11926	5e-05	0.000441468	yes
XLOC_014603	XLOC_014603	ing4	chr19:10135517-10145084	wt	ele	OK	66.7414	38.9205	-0.778053	-3.71361	5e-05	0.000441468	yes
XLOC_002962	XLOC_002962	ywhah	chr10:16980963-16985015	wt	ele	OK	106.176	61.8671	-0.77922	-3.6423	5e-05	0.000441468	yes
XLOC_017991	XLOC_017991	cx43	chr20:40746893-40752261	wt	ele	OK	19.3949	11.2986	-0.779525	-2.92153	5e-05	0.000441468	yes
XLOC_034029	XLOC_034029	sema6a	chr8:205614-292416	wt	ele	OK	13.0723	7.59971	-0.782501	-3.19119	5e-05	0.000441468	yes
XLOC_015705	XLOC_015705	SALL2	chr2:37850095-37859580	wt	ele	OK	4.7883	2.78079	-0.784018	-2.73871	5e-05	0.000441468	yes
XLOC_024990	XLOC_024990		chr3:63007431-63013893	wt	ele	OK	3.08768	1.79285	-0.784272	-2.37573	5e-05	0.000441468	yes
XLOC_006033	XLOC_006033	sncgb	chr12:27467997-27491224	wt	ele	OK	43.4443	25.2206	-0.784565	-3.37957	5e-05	0.000441468	yes
XLOC_022886	XLOC_022886	fbxo45	chr24:29348424-29360358	wt	ele	OK	12.379	7.18487	-0.784857	-2.65574	5e-05	0.000441468	yes
XLOC_017357	XLOC_017357	serinc1	chr20:40489329-40504250	wt	ele	OK	80.1225	46.4956	-0.785112	-3.25703	5e-05	0.000441468	yes
XLOC_035248	XLOC_035248	grk5l	chr8:46843689-46918012	wt	ele	OK	5.91106	3.42509	-0.787277	-2.79264	5e-05	0.000441468	yes
XLOC_002943	XLOC_002943	apba1b	chr10:15805786-15841859	wt	ele	OK	9.99078	5.77856	-0.789887	-2.62784	5e-05	0.000441468	yes
XLOC_017849	XLOC_017849	klf11a	chr20:29527972-29531773	wt	ele	OK	17.5726	10.1617	-0.790177	-2.93439	5e-05	0.000441468	yes
XLOC_025818	XLOC_025818	sox9b	chr3:63177828-63184481	wt	ele	OK	25.9275	14.9835	-0.791105	-3.24282	5e-05	0.000441468	yes
XLOC_019088	XLOC_019088	cacna1bb	chr21:12578931-12833422	wt	ele	OK	1.90891	1.1024	-0.792097	-2.68202	5e-05	0.000441468	yes
XLOC_004820	XLOC_004820	phf2	chr11:28521322-28579693	wt	ele	OK	14.5751	8.41261	-0.792885	-3.25849	5e-05	0.000441468	yes
XLOC_021382	XLOC_021382	sas	chr23:36826429-36848436	wt	ele	OK	35.0224	20.2104	-0.793183	-3.07764	5e-05	0.000441468	yes
XLOC_013001	XLOC_013001	zgc:91860	chr18:17087673-17120836	wt	ele	OK	9.77349	5.63159	-0.795333	-2.85229	5e-05	0.000441468	yes
XLOC_010389	XLOC_010389	jarid2a	chr16:27646240-27774711	wt	ele	OK	7.53268	4.33983	-0.795523	-2.55183	5e-05	0.000441468	yes
XLOC_017917	XLOC_017917	sccpdhb	chr20:34992017-35010390	wt	ele	OK	11.4543	6.59417	-0.796621	-2.66865	5e-05	0.000441468	yes
XLOC_022190	XLOC_022190	HECW1	chr24:205843-228650	wt	ele	OK	4.5852	2.63474	-0.799325	-2.21133	5e-05	0.000441468	yes
XLOC_019688	XLOC_019688		chr22:2578325-2590099	wt	ele	OK	3.12578	1.79569	-0.799677	-2.54759	5e-05	0.000441468	yes
XLOC_035044	XLOC_035044	kdm5bb	chr8:29159481-29195718	wt	ele	OK	59.6079	34.2379	-0.799909	-2.96297	5e-05	0.000441468	yes
XLOC_014224	XLOC_014224	si:dkey 27c15.3 zgc:100906	chr19:27164589-27215915	wt	ele	OK	12.9236	7.42273	-0.79998	-2.75985	5e-05	0.000441468	yes
XLOC_029912	XLOC_029912	NPDC1	chr5:30508440-30553291	wt	ele	OK	5.36305	3.07911	-0.800539	-2.35403	5e-05	0.000441468	yes
XLOC_014254	XLOC_014254	marcksl1b	chr19:31043503-31046207	wt	ele	OK	426.298	244.73	-0.800671	-3.64924	5e-05	0.000441468	yes
XLOC_025304	XLOC_025304	nlk1	chr3:21156770-21185065	wt	ele	OK	37.475	21.4958	-0.80187	-3.31151	5e-05	0.000441468	yes
XLOC_001256	XLOC_001256	uncx4.1	chr1:8366186-8370199	wt	ele	OK	14.2111	8.1515	-0.801881	-3.11717	5e-05	0.000441468	yes
XLOC_017612	XLOC_017612	arid1b	chr20:4939774-5099672	wt	ele	OK	6.42406	3.68393	-0.802238	-3.18643	5e-05	0.000441468	yes
XLOC_002198	XLOC_002198	sh3gl2	chr1:25705771-25748642	wt	ele	OK	12.7087	7.283	-0.803212	-2.80451	5e-05	0.000441468	yes
XLOC_030455	XLOC_030455	camsap1b	chr5:68601954-68651685	wt	ele	OK	4.98755	2.8569	-0.803877	-2.9293	5e-05	0.000441468	yes
XLOC_018978	XLOC_018978	smad7	chr21:3658166-3689842	wt	ele	OK	31.5398	18.0516	-0.805049	-3.0295	5e-05	0.000441468	yes
XLOC_008410	XLOC_008410	egr1	chr14:22333788-22337652	wt	ele	OK	5.29195	3.02389	-0.807392	-2.67715	5e-05	0.000441468	yes
XLOC_021880	XLOC_021880	csrnp2	chr23:33839541-33868560	wt	ele	OK	6.43103	3.66686	-0.810507	-2.62639	5e-05	0.000441468	yes
XLOC_036329	XLOC_036329	crygm2d15	chr9:23149944-23150775	wt	ele	OK	139.022	79.2299	-0.811195	-4.61661	5e-05	0.000441468	yes
XLOC_010148	XLOC_010148	si:ch211 151o1.2 soga3a	chr16:6440272-6486563	wt	ele	OK	21.2184	12.089	-0.811624	-3.0405	5e-05	0.000441468	yes
XLOC_003168	XLOC_003168	fryb	chr10:34898470-35026412	wt	ele	OK	9.96444	5.67692	-0.81168	-3.30813	5e-05	0.000441468	yes
XLOC_014581	XLOC_014581	lix1l	chr19:8149620-8163494	wt	ele	OK	11.7912	6.70846	-0.81365	-2.93367	5e-05	0.000441468	yes
XLOC_029272	XLOC_029272	nr2f1a	chr5:51527503-51534340	wt	ele	OK	53.421	30.3913	-0.813748	-3.57425	5e-05	0.000441468	yes
XLOC_021563	XLOC_021563	EMILIN3	chr23:4136792-4165710	wt	ele	OK	4.17965	2.37703	-0.814224	-2.75783	5e-05	0.000441468	yes
XLOC_012476	XLOC_012476	efr3ba si:rp71 36d5.4	chr17:33410592-33495067	wt	ele	OK	4.4092	2.50585	-0.815217	-2.22984	5e-05	0.000441468	yes
XLOC_021617	XLOC_021617	rybpa	chr23:10866517-10892640	wt	ele	OK	22.1312	12.5628	-0.816922	-3.1552	5e-05	0.000441468	yes
XLOC_006205	XLOC_006205	pax2b	chr12:46751978-46828396	wt	ele	OK	6.32306	3.58902	-0.817034	-2.37647	5e-05	0.000441468	yes
XLOC_036356	XLOC_036356	kif5c	chr9:24214748-24250575	wt	ele	OK	8.05062	4.5692	-0.81716	-3.02296	5e-05	0.000441468	yes
XLOC_035529	XLOC_035529	FAM126B	chr9:378300-389569	wt	ele	OK	8.33775	4.73001	-0.817816	-2.85243	5e-05	0.000441468	yes
XLOC_027292	XLOC_027292	braf	chr4:11136889-11166644	wt	ele	OK	9.09549	5.15547	-0.819047	-2.88845	5e-05	0.000441468	yes
XLOC_008303	XLOC_008303	arhgef9b	chr14:9231665-9416809	wt	ele	OK	2.39361	1.35624	-0.81957	-2.06721	5e-05	0.000441468	yes
XLOC_022821	XLOC_022821	zfhx4	chr24:23850179-23938850	wt	ele	OK	18.6524	10.5646	-0.820125	-3.57523	5e-05	0.000441468	yes
XLOC_011978	XLOC_011978	nkx2.2a	chr17:42929654-42937363	wt	ele	OK	13.169	7.44755	-0.822306	-2.79959	5e-05	0.000441468	yes
XLOC_021890	XLOC_021890	CABZ01062452.1	chr23:34615325-34769616	wt	ele	OK	6.14367	3.47237	-0.823182	-3.37464	5e-05	0.000441468	yes
XLOC_015935	XLOC_015935	ncana	chr2:57557518-57707465	wt	ele	OK	14.5422	8.21777	-0.823425	-3.60361	5e-05	0.000441468	yes
XLOC_004939	XLOC_004939	znf362	chr11:41651335-41895049	wt	ele	OK	9.14125	5.16203	-0.824452	-2.94011	5e-05	0.000441468	yes
XLOC_020619	XLOC_020619	aes	chr22:22111192-22167480	wt	ele	OK	9.12033	5.14576	-0.8257	-2.63517	5e-05	0.000441468	yes
XLOC_018547	XLOC_018547	smarcb1b	chr21:13795493-13821845	wt	ele	OK	75.1528	42.3192	-0.828514	-3.36946	5e-05	0.000441468	yes
XLOC_002046	XLOC_002046	pcdh10a	chr1:12093076-12128586	wt	ele	OK	15.2659	8.58798	-0.829926	-2.95873	5e-05	0.000441468	yes
XLOC_035915	XLOC_035915	si:ch211 269e2.1	chr9:35404344-35454541	wt	ele	OK	6.92157	3.89278	-0.830298	-2.97703	5e-05	0.000441468	yes
XLOC_005953	XLOC_005953	ptenb	chr12:18465639-18491723	wt	ele	OK	36.5869	20.5731	-0.830568	-3.26222	5e-05	0.000441468	yes
XLOC_010291	XLOC_010291	rxrbb	chr16:20493212-20528397	wt	ele	OK	7.5037	4.21887	-0.830748	-2.42042	5e-05	0.000441468	yes
XLOC_028900	XLOC_028900	SGSM1	chr5:21793685-21883924	wt	ele	OK	1.84169	1.03361	-0.833344	-2.6518	5e-05	0.000441468	yes
XLOC_014601	XLOC_014601	vamp1	chr19:10082967-10095471	wt	ele	OK	16.0176	8.97152	-0.836229	-3.13925	5e-05	0.000441468	yes
XLOC_016498	XLOC_016498	SLCO5A1	chr2:42500298-42517020	wt	ele	OK	18.943	10.6062	-0.83675	-3.03519	5e-05	0.000441468	yes
XLOC_034797	XLOC_034797	plxna3	chr8:9764574-10115482	wt	ele	OK	13.5263	7.56781	-0.837815	-3.54467	5e-05	0.000441468	yes
XLOC_018676	XLOC_018676	wu:fb15e04	chr21:24464925-24474821	wt	ele	OK	230.45	128.642	-0.841084	-3.52208	5e-05	0.000441468	yes
XLOC_003384	XLOC_003384	CABZ01115322.1	chr10:4562588-4645304	wt	ele	OK	15.8752	8.86134	-0.841174	-3.0209	5e-05	0.000441468	yes
XLOC_011631	XLOC_011631	foxo3a	chr17:6556834-6574619	wt	ele	OK	14.5657	8.12646	-0.841871	-3.69155	5e-05	0.000441468	yes
XLOC_006715	XLOC_006715	TACC2	chr13:29043840-29126054	wt	ele	OK	27.3865	15.2778	-0.84203	-3.64685	5e-05	0.000441468	yes
XLOC_001264	XLOC_001264	trim2b	chr1:9079518-9110297	wt	ele	OK	4.6092	2.5706	-0.842414	-2.54623	5e-05	0.000441468	yes
XLOC_012500	XLOC_012500	dpysl5a	chr17:37067119-37104167	wt	ele	OK	34.3632	19.1617	-0.842636	-3.6664	5e-05	0.000441468	yes
XLOC_033602	XLOC_033602	ankrd46b	chr7:52366138-52372428	wt	ele	OK	12.3205	6.86263	-0.844233	-3.00437	5e-05	0.000441468	yes
XLOC_005568	XLOC_005568	narf	chr12:34955701-34968937	wt	ele	OK	6.88212	3.83302	-0.844369	-2.40781	5e-05	0.000441468	yes
XLOC_030394	XLOC_030394	tprn	chr5:62893163-62947211	wt	ele	OK	6.33346	3.52491	-0.845407	-2.32326	5e-05	0.000441468	yes
XLOC_029341	XLOC_029341	alg9	chr5:59092925-59112290	wt	ele	OK	11.5889	6.44869	-0.845668	-3.06314	5e-05	0.000441468	yes
XLOC_008046	XLOC_008046	atp1b4	chr14:34433279-34444939	wt	ele	OK	36.6466	20.3729	-0.847024	-3.5928	5e-05	0.000441468	yes
XLOC_031488	XLOC_031488	nfil3 5	chr6:9597227-9818595	wt	ele	OK	32.5249	18.0668	-0.848203	-3.37532	5e-05	0.000441468	yes
XLOC_001413	XLOC_001413	g3bp2	chr1:25294037-25412614	wt	ele	OK	17.8741	9.92375	-0.848911	-2.84997	5e-05	0.000441468	yes
XLOC_021357	XLOC_021357	pmelb	chr23:35724085-35741880	wt	ele	OK	23.2679	12.9043	-0.850492	-3.32529	5e-05	0.000441468	yes
XLOC_004268	XLOC_004268	phf20a	chr11:25977641-25997150	wt	ele	OK	8.5999	4.768	-0.850936	-2.96102	5e-05	0.000441468	yes
XLOC_022407	XLOC_022407	bhlhe22	chr24:25069288-25071294	wt	ele	OK	26.2113	14.5253	-0.851628	-3.37634	5e-05	0.000441468	yes
XLOC_025225	XLOC_025225	kctd13	chr3:14818573-14832260	wt	ele	OK	13.7359	7.61021	-0.851948	-3.04208	5e-05	0.000441468	yes
XLOC_006592	XLOC_006592	ccar1	chr13:18415271-18484059	wt	ele	OK	13.2912	7.3592	-0.85285	-3.3411	5e-05	0.000441468	yes
XLOC_031095	XLOC_031095	ptmaa	chr6:29467936-29508825	wt	ele	OK	643.013	355.667	-0.854323	-3.37266	5e-05	0.000441468	yes
XLOC_007232	XLOC_007232	chat slc18a3a	chr13:29630637-29648401	wt	ele	OK	14.32	7.92055	-0.85436	-2.92445	5e-05	0.000441468	yes
XLOC_023189	XLOC_023189	NELL2A	chr25:899245-977024	wt	ele	OK	10.8641	6.00528	-0.85526	-3.22924	5e-05	0.000441468	yes
XLOC_026124	XLOC_026124	camk1da	chr4:7068139-7166357	wt	ele	OK	2.4998	1.38141	-0.855666	-2.23653	5e-05	0.000441468	yes
XLOC_022352	XLOC_022352	PREX2	chr24:19498091-19756483	wt	ele	OK	2.73756	1.51274	-0.855727	-2.69551	5e-05	0.000441468	yes
XLOC_008659	XLOC_008659	rapgef2	chr14:50716132-50967446	wt	ele	OK	15.0247	8.29347	-0.857289	-3.67135	5e-05	0.000441468	yes
XLOC_014576	XLOC_014576	mllt11	chr19:8068188-8073199	wt	ele	OK	58.1531	32.0693	-0.858663	-4.1434	5e-05	0.000441468	yes
XLOC_029361	XLOC_029361	gtf2ird1 si:dkey 32e10.4 001	chr5:61192089-61249107	wt	ele	OK	13.7974	7.60817	-0.858773	-2.60031	5e-05	0.000441468	yes
XLOC_025568	XLOC_025568	CASKIN1	chr3:35693768-35886509	wt	ele	OK	3.89511	2.14781	-0.858797	-2.69884	5e-05	0.000441468	yes
XLOC_019514	XLOC_019514		chr21:13037237-13039587	wt	ele	OK	5.82868	3.21066	-0.860299	-2.70708	5e-05	0.000441468	yes
XLOC_015295	XLOC_015295	CU467854.1	chr2:5769072-5791691	wt	ele	OK	9.65685	5.31143	-0.862452	-2.67844	5e-05	0.000441468	yes
XLOC_010312	XLOC_010312	hoxa11b	chr16:22989183-22991808	wt	ele	OK	7.58998	4.17216	-0.863301	-2.7832	5e-05	0.000441468	yes
XLOC_034027	XLOC_034027	ZNF608	chr8:61080-85087	wt	ele	OK	6.95672	3.82267	-0.863828	-3.1552	5e-05	0.000441468	yes
XLOC_022030	XLOC_022030	atp1b2a	chr23:45574170-45605575	wt	ele	OK	81.2536	44.6365	-0.864209	-3.54305	5e-05	0.000441468	yes
XLOC_008920	XLOC_008920	pcp4b	chr15:5952537-6013885	wt	ele	OK	25.1389	13.8067	-0.864553	-2.53856	5e-05	0.000441468	yes
XLOC_015048	XLOC_015048	ago4	chr19:49519073-49553848	wt	ele	OK	29.6183	16.255	-0.865605	-3.39436	5e-05	0.000441468	yes
XLOC_014323	XLOC_014323	thsd7a	chr19:39169239-39393826	wt	ele	OK	11.9368	6.54924	-0.866013	-3.11895	5e-05	0.000441468	yes
XLOC_011672	XLOC_011672	KIF26B	chr17:11370631-11581737	wt	ele	OK	3.38235	1.85407	-0.867328	-3.25702	5e-05	0.000441468	yes
XLOC_018634	XLOC_018634	defbl1	chr21:20693674-20694862	wt	ele	OK	40.6388	22.2728	-0.867574	-3.82873	5e-05	0.000441468	yes
XLOC_013703	XLOC_013703	fzd9b	chr18:40047901-40049738	wt	ele	OK	11.6904	6.40417	-0.868241	-3.1751	5e-05	0.000441468	yes
XLOC_011007	XLOC_011007	cadm4	chr16:26452365-26757333	wt	ele	OK	23.6201	12.9316	-0.869122	-3.44545	5e-05	0.000441468	yes
XLOC_005963	XLOC_005963	tecpr1a	chr12:18824939-18865039	wt	ele	OK	3.10815	1.6998	-0.870691	-2.39932	5e-05	0.000441468	yes
XLOC_019403	XLOC_019403	hmp19	chr21:40170142-40219536	wt	ele	OK	62.4821	34.1637	-0.870977	-3.75076	5e-05	0.000441468	yes
XLOC_011932	XLOC_011932	id2a	chr17:34969788-34975295	wt	ele	OK	85.1801	46.471	-0.874184	-3.68148	5e-05	0.000441468	yes
XLOC_005495	XLOC_005495	dusp3a	chr12:28856830-28878842	wt	ele	OK	4.16273	2.27019	-0.874714	-2.79677	5e-05	0.000441468	yes
XLOC_014358	XLOC_014358	GATAD2B	chr19:43177510-43265866	wt	ele	OK	9.21222	5.01802	-0.876429	-3.42017	5e-05	0.000441468	yes
XLOC_006172	XLOC_006172	bnip3	chr12:43175667-43204824	wt	ele	OK	4.54138	2.46986	-0.878702	-2.739	5e-05	0.000441468	yes
XLOC_016140	XLOC_016140	dpp6b	chr2:12198700-12452915	wt	ele	OK	2.90967	1.57945	-0.881429	-2.40762	5e-05	0.000441468	yes
XLOC_000248	XLOC_000248		Zv9_NA466:30252-80022	wt	ele	OK	5.03924	2.73499	-0.88167	-2.9576	5e-05	0.000441468	yes
XLOC_031548	XLOC_031548	cacnb4b	chr6:13996939-14057580	wt	ele	OK	23.361	12.6758	-0.882029	-3.70506	5e-05	0.000441468	yes
XLOC_015854	XLOC_015854	ENSDARG00000074351	chr2:50934224-51094606	wt	ele	OK	10.3714	5.6269	-0.882203	-2.71553	5e-05	0.000441468	yes
XLOC_004764	XLOC_004764	CR848745.1	chr11:22112668-22196980	wt	ele	OK	3.6994	2.00672	-0.882451	-2.45826	5e-05	0.000441468	yes
XLOC_011644	XLOC_011644	AKAP12	chr17:7604064-7625639	wt	ele	OK	1.12842	0.611313	-0.88432	-2.38692	5e-05	0.000441468	yes
XLOC_022504	XLOC_022504	st18	chr24:36603070-36658749	wt	ele	OK	13.7693	7.45689	-0.884813	-3.61206	5e-05	0.000441468	yes
XLOC_025027	XLOC_025027	GRIN2B	chr3:2069219-2080527	wt	ele	OK	2.75667	1.49127	-0.886383	-2.65718	5e-05	0.000441468	yes
XLOC_013219	XLOC_013219	bcl2l10	chr18:37544008-37556294	wt	ele	OK	37.7688	20.4246	-0.886884	-3.52086	5e-05	0.000441468	yes
XLOC_002981	XLOC_002981	dpysl2b	chr10:18977783-19028169	wt	ele	OK	60.0594	32.4649	-0.887511	-3.17484	5e-05	0.000441468	yes
XLOC_003997	XLOC_003997		chr11:1593825-1773010	wt	ele	OK	5.61079	3.03238	-0.887753	-3.41811	5e-05	0.000441468	yes
XLOC_016411	XLOC_016411	gng7	chr2:36708453-36764760	wt	ele	OK	18.7102	10.106	-0.888614	-2.99303	5e-05	0.000441468	yes
XLOC_035868	XLOC_035868	dachd	chr9:31853597-32098457	wt	ele	OK	21.858	11.7975	-0.889687	-3.37434	5e-05	0.000441468	yes
XLOC_024666	XLOC_024666	PRR12	chr3:32554148-32595675	wt	ele	OK	19.0161	10.2551	-0.890882	-3.74838	5e-05	0.000441468	yes
XLOC_016696	XLOC_016696		chr2:59716981-59723215	wt	ele	OK	27.2592	14.6769	-0.893196	-2.96428	5e-05	0.000441468	yes
XLOC_024382	XLOC_024382	prkar1b	chr3:12119070-12265018	wt	ele	OK	7.58255	4.07451	-0.896056	-2.47605	5e-05	0.000441468	yes
XLOC_034231	XLOC_034231	mpnd	chr8:19355703-19365639	wt	ele	OK	17.5402	9.42347	-0.896337	-3.67535	5e-05	0.000441468	yes
XLOC_024608	XLOC_024608	lgals1l1	chr3:29090877-29097875	wt	ele	OK	395.288	212.253	-0.897118	-3.19594	5e-05	0.000441468	yes
XLOC_034843	XLOC_034843	atp2b3a	chr8:14519289-14569300	wt	ele	OK	14.0824	7.55577	-0.898237	-2.55588	5e-05	0.000441468	yes
XLOC_033783	XLOC_033783	SIPA1	chr7:75562246-75664579	wt	ele	OK	6.88542	3.68868	-0.900441	-3.24163	5e-05	0.000441468	yes
XLOC_019290	XLOC_019290	FAM53C	chr21:29004205-29028673	wt	ele	OK	15.2205	8.14983	-0.901173	-3.4497	5e-05	0.000441468	yes
XLOC_017297	XLOC_017297	snap25a	chr20:34937676-34980838	wt	ele	OK	65.7978	35.2137	-0.901903	-3.5895	5e-05	0.000441468	yes
XLOC_015531	XLOC_015531	rab3aa	chr2:24637598-24648248	wt	ele	OK	5.98728	3.20371	-0.902158	-2.86589	5e-05	0.000441468	yes
XLOC_024775	XLOC_024775	slc29a4	chr3:40310191-40344515	wt	ele	OK	5.79993	3.10275	-0.902488	-2.63354	5e-05	0.000441468	yes
XLOC_014726	XLOC_014726	mpp6b	chr19:20542493-20588783	wt	ele	OK	18.1874	9.72883	-0.902602	-2.54275	5e-05	0.000441468	yes
XLOC_025422	XLOC_025422	syt3	chr3:30661264-30776338	wt	ele	OK	5.12971	2.74277	-0.903244	-2.55297	5e-05	0.000441468	yes
XLOC_006696	XLOC_006696	eef1a1a	chr13:27538684-27548637	wt	ele	OK	10.977	5.86916	-0.903263	-2.57651	5e-05	0.000441468	yes
XLOC_021686	XLOC_021686	arhgap4b	chr23:18785965-18858257	wt	ele	OK	7.05988	3.77344	-0.903763	-3.43235	5e-05	0.000441468	yes
XLOC_002088	XLOC_002088	sorbs2a	chr1:16483421-16603823	wt	ele	OK	5.80431	3.10191	-0.90397	-3.41382	5e-05	0.000441468	yes
XLOC_017660	XLOC_017660	meis2b	chr20:10286194-10307528	wt	ele	OK	71.2835	38.0877	-0.904242	-3.91781	5e-05	0.000441468	yes
XLOC_015234	XLOC_015234		chr2:1322387-1336579	wt	ele	OK	3.61515	1.93112	-0.904621	-2.95025	5e-05	0.000441468	yes
XLOC_002150	XLOC_002150	tapt1b	chr1:21544309-21577241	wt	ele	OK	6.6678	3.55895	-0.905759	-3.20828	5e-05	0.000441468	yes
XLOC_018356	XLOC_018356		chr21:175526-178417	wt	ele	OK	5.6681	3.018	-0.909274	-2.96571	5e-05	0.000441468	yes
XLOC_004320	XLOC_004320	NHS	chr11:30876000-30965467	wt	ele	OK	3.80248	2.02174	-0.911347	-3.19432	5e-05	0.000441468	yes
XLOC_031560	XLOC_031560	AGAP1	chr6:15961366-16311293	wt	ele	OK	15.7362	8.35787	-0.912881	-3.83665	5e-05	0.000441468	yes
XLOC_029606	XLOC_029606		chr5:3623218-3829912	wt	ele	OK	15.9685	8.46833	-0.915082	-2.77577	5e-05	0.000441468	yes
XLOC_033504	XLOC_033504	fbxo3	chr7:40095448-40106676	wt	ele	OK	8.524	4.51708	-0.916141	-2.92418	5e-05	0.000441468	yes
XLOC_036581	XLOC_036581	ttna	chr9:43967887-44147003	wt	ele	OK	11.9965	9.27493	-0.916346	-1.30851	5e-05	0.000441468	yes
XLOC_030981	XLOC_030981	TNRC6C	chr6:19170888-19196195	wt	ele	OK	18.6664	9.87831	-0.918105	-4.11924	5e-05	0.000441468	yes
XLOC_006074	XLOC_006074	si:dkey 17e6.2	chr12:30860812-31173936	wt	ele	OK	3.99385	2.10872	-0.921416	-2.46887	5e-05	0.000441468	yes
XLOC_032335	XLOC_032335	CABZ01068274.1	chr7:12276815-12402689	wt	ele	OK	2.05475	1.08483	-0.921493	-2.83158	5e-05	0.000441468	yes
XLOC_017261	XLOC_017261	fam84a	chr20:32795643-32818516	wt	ele	OK	7.69841	4.06444	-0.921506	-2.69366	5e-05	0.000441468	yes
XLOC_021739	XLOC_021739	ephb2a	chr23:22097071-22240759	wt	ele	OK	2.83861	1.49812	-0.922028	-2.83483	5e-05	0.000441468	yes
XLOC_029732	XLOC_029732	tet3	chr5:16010268-16077506	wt	ele	OK	40.8254	21.5286	-0.923212	-3.79525	5e-05	0.000441468	yes
XLOC_000145	XLOC_000145		Zv9_NA331:1737-11637	wt	ele	OK	4.61777	2.43453	-0.923555	-2.98876	5e-05	0.000441468	yes
XLOC_005144	XLOC_005144		chr11:44714895-44716692	wt	ele	OK	5.19802	2.73964	-0.923977	-2.58966	5e-05	0.000441468	yes
XLOC_036408	XLOC_036408	klf7b	chr9:29374418-29432379	wt	ele	OK	12.6981	6.69129	-0.924256	-3.19584	5e-05	0.000441468	yes
XLOC_007130	XLOC_007130	zfand4	chr13:18067901-18118394	wt	ele	OK	9.94784	5.24039	-0.92471	-3.27364	5e-05	0.000441468	yes
XLOC_031721	XLOC_031721	MAST2	chr6:33359175-33568538	wt	ele	OK	9.92155	5.22648	-0.924727	-4.00672	5e-05	0.000441468	yes
XLOC_002935	XLOC_002935	vldlr	chr10:15283520-15333772	wt	ele	OK	18.9805	9.99344	-0.925462	-3.52001	5e-05	0.000441468	yes
XLOC_031332	XLOC_031332	nudt3b	chr6:54109964-54120619	wt	ele	OK	11.9374	6.27166	-0.928569	-2.49839	5e-05	0.000441468	yes
XLOC_021873	XLOC_021873	si:dkey 164k14.1	chr23:32787476-33158585	wt	ele	OK	10.4673	5.49832	-0.928828	-3.19836	5e-05	0.000441468	yes
XLOC_018755	XLOC_018755	CT025910.1 si:ch73 173m3.3	chr21:29292599-29351630	wt	ele	OK	16.1904	8.50267	-0.929154	-3.01989	5e-05	0.000441468	yes
XLOC_036333	XLOC_036333	crygm2d14	chr9:23179885-23180912	wt	ele	OK	123.241	64.6438	-0.930895	-5.06113	5e-05	0.000441468	yes
XLOC_025442	XLOC_025442	gfap	chr3:31929416-31941457	wt	ele	OK	86.1358	45.1311	-0.932492	-4.31841	5e-05	0.000441468	yes
XLOC_001553	XLOC_001553	wdr17	chr1:39112878-39158362	wt	ele	OK	2.71182	1.42086	-0.932501	-2.73828	5e-05	0.000441468	yes
XLOC_012346	XLOC_012346	hmx3	chr17:21620620-21623128	wt	ele	OK	10.2006	5.32976	-0.936517	-3.37689	5e-05	0.000441468	yes
XLOC_013569	XLOC_013569	calb2a	chr18:20979472-20999562	wt	ele	OK	15.3296	8.00479	-0.937381	-3.4725	5e-05	0.000441468	yes
XLOC_036471	XLOC_036471	satb2	chr9:33589590-33648854	wt	ele	OK	3.28007	1.71262	-0.937521	-2.9773	5e-05	0.000441468	yes
XLOC_005473	XLOC_005473	ndel1a	chr12:28038877-28058394	wt	ele	OK	10.9653	5.72516	-0.937553	-3.04344	5e-05	0.000441468	yes
XLOC_029424	XLOC_029424	ABR	chr5:65435036-65606605	wt	ele	OK	18.6114	9.71518	-0.937874	-3.31932	5e-05	0.000441468	yes
XLOC_004877	XLOC_004877	slc38a3a	chr11:35762447-35853155	wt	ele	OK	5.35998	2.7954	-0.939173	-2.70498	5e-05	0.000441468	yes
XLOC_035931	XLOC_035931	lrp1bb	chr9:37178301-37748500	wt	ele	OK	1.36703	0.712793	-0.939485	-2.44397	5e-05	0.000441468	yes
XLOC_017181	XLOC_017181	foxc1b	chr20:26731981-26733930	wt	ele	OK	17.0139	8.86916	-0.939842	-3.77312	5e-05	0.000441468	yes
XLOC_005195	XLOC_005195	ARHGAP22	chr12:2693005-2757229	wt	ele	OK	8.85147	4.60906	-0.941444	-2.98541	5e-05	0.000441468	yes
XLOC_013331	XLOC_013331	relnl	chr18:49785277-49790918	wt	ele	OK	13.9944	7.28689	-0.941472	-2.84929	5e-05	0.000441468	yes
XLOC_021785	XLOC_021785	gdi1	chr23:26350487-26364446	wt	ele	OK	56.819	29.5704	-0.94222	-4.14216	5e-05	0.000441468	yes
XLOC_010153	XLOC_010153	CYTH2	chr16:6868389-6899350	wt	ele	OK	12.9553	6.73359	-0.944095	-2.47298	5e-05	0.000441468	yes
XLOC_015656	XLOC_015656	tnr	chr2:34961596-35200085	wt	ele	OK	3.05598	1.58787	-0.944539	-2.42411	5e-05	0.000441468	yes
XLOC_016603	XLOC_016603	cntnap2b	chr2:50844261-50870460	wt	ele	OK	8.20278	4.2581	-0.945902	-3.66458	5e-05	0.000441468	yes
XLOC_035967	XLOC_035967	map2	chr9:39837618-40045684	wt	ele	OK	25.3798	13.1726	-0.946133	-2.96949	5e-05	0.000441468	yes
XLOC_022339	XLOC_022339	commd3	chr24:17805897-17808748	wt	ele	OK	15.4913	8.03643	-0.946834	-2.47726	5e-05	0.000441468	yes
XLOC_016106	XLOC_016106	abi1b	chr2:9651598-9704723	wt	ele	OK	6.45912	3.35054	-0.946944	-2.65961	5e-05	0.000441468	yes
XLOC_023550	XLOC_023550	CU694372.1	chr25:32890330-32919974	wt	ele	OK	4.35528	2.25831	-0.947518	-2.7886	5e-05	0.000441468	yes
XLOC_019966	XLOC_019966	2002-03-01	chr22:17733508-17750565	wt	ele	OK	6.28638	3.25923	-0.9477	-2.88209	5e-05	0.000441468	yes
XLOC_010482	XLOC_010482	prdm13	chr16:35064060-35070370	wt	ele	OK	9.77083	5.06281	-0.948542	-3.00601	5e-05	0.000441468	yes
XLOC_012620	XLOC_012620	CU638738.1	chr17:50755159-50764033	wt	ele	OK	2.33757	1.21055	-0.949348	-2.74897	5e-05	0.000441468	yes
XLOC_023279	XLOC_023279	hmg20a	chr25:7627182-7641854	wt	ele	OK	19.8781	10.2813	-0.951149	-3.35231	5e-05	0.000441468	yes
XLOC_021127	XLOC_021127	rnd1	chr23:17971554-17985496	wt	ele	OK	6.18023	3.19559	-0.951576	-3.12199	5e-05	0.000441468	yes
XLOC_003107	XLOC_003107	rab1bb	chr10:27562146-27569201	wt	ele	OK	22.4828	11.6151	-0.95282	-3.33562	5e-05	0.000441468	yes
XLOC_022414	XLOC_022414	amer2	chr24:25677556-25680975	wt	ele	OK	15.3713	7.93471	-0.953986	-4.00834	5e-05	0.000441468	yes
XLOC_003655	XLOC_003655	pknox2	chr10:32032869-32232869	wt	ele	OK	13.4601	6.94556	-0.954531	-3.45596	5e-05	0.000441468	yes
XLOC_025428	XLOC_025428	BX649554.3	chr3:31094407-31115282	wt	ele	OK	3.59651	1.85428	-0.955744	-3.25948	5e-05	0.000441468	yes
XLOC_033782	XLOC_033782		chr7:75555186-75562163	wt	ele	OK	5.3084	2.73572	-0.956359	-3.56537	5e-05	0.000441468	yes
XLOC_000249	XLOC_000249		Zv9_NA466:82137-156031	wt	ele	OK	4.93971	2.54495	-0.95679	-2.48735	5e-05	0.000441468	yes
XLOC_007899	XLOC_007899	slbp	chr14:18741668-18746150	wt	ele	OK	31.2185	16.0827	-0.956891	-3.47849	5e-05	0.000441468	yes
XLOC_013989	XLOC_013989	eno2	chr19:5697120-5715983	wt	ele	OK	17.774	9.15012	-0.957906	-3.42736	5e-05	0.000441468	yes
XLOC_000979	XLOC_000979		Zv9_scaffold3512:15198-28796	wt	ele	OK	5.41209	2.78561	-0.958192	-2.89908	5e-05	0.000441468	yes
XLOC_011360	XLOC_011360	pdcl	chr16:55602839-55619921	wt	ele	OK	46.7246	24.0383	-0.958849	-3.03381	5e-05	0.000441468	yes
XLOC_002070	XLOC_002070	mtmr7b	chr1:15224313-15249683	wt	ele	OK	12.3322	6.34184	-0.95946	-3.43228	5e-05	0.000441468	yes
XLOC_022562	XLOC_022562	TBC1D24	chr24:40705341-40731067	wt	ele	OK	6.38249	3.2808	-0.960072	-3.60646	5e-05	0.000441468	yes
XLOC_030268	XLOC_030268	hapln1a	chr5:48101728-48116882	wt	ele	OK	100.701	51.6466	-0.963341	-2.46094	5e-05	0.000441468	yes
XLOC_028890	XLOC_028890	rusc2	chr5:21084576-21112605	wt	ele	OK	9.21042	4.71435	-0.966207	-3.6106	5e-05	0.000441468	yes
XLOC_024820	XLOC_024820	PDE4A	chr3:46667091-46791161	wt	ele	OK	3.7708	1.92962	-0.966551	-2.86763	5e-05	0.000441468	yes
XLOC_033006	XLOC_033006	CABZ01084323.1	chr7:76958105-77018993	wt	ele	OK	40.9658	20.9631	-0.966572	-3.92613	5e-05	0.000441468	yes
XLOC_031264	XLOC_031264	KCNA3	chr6:49307406-49312516	wt	ele	OK	5.58191	2.85419	-0.967676	-2.45269	5e-05	0.000441468	yes
XLOC_028984	XLOC_028984	trpm3	chr5:27476759-27710612	wt	ele	OK	1.35741	0.69408	-0.967684	-2.6386	5e-05	0.000441468	yes
XLOC_031515	XLOC_031515	myo10l1	chr6:11005618-11138165	wt	ele	OK	4.02006	2.0524	-0.969904	-3.26147	5e-05	0.000441468	yes
XLOC_022832	XLOC_022832	lyz	chr24:24643810-24646748	wt	ele	OK	94.9598	48.4715	-0.970181	-5.05953	5e-05	0.000441468	yes
XLOC_030070	XLOC_030070	PARP8	chr5:42468340-42536544	wt	ele	OK	4.93865	2.51987	-0.970768	-3.17399	5e-05	0.000441468	yes
XLOC_009492	XLOC_009492	ywhag2	chr15:14368180-14376022	wt	ele	OK	66.1167	33.7214	-0.971348	-4.66003	5e-05	0.000441468	yes
XLOC_002976	XLOC_002976	si:ch211 269m17.1	chr10:17881194-17956301	wt	ele	OK	5.08741	2.59151	-0.97314	-2.56999	5e-05	0.000441468	yes
XLOC_001685	XLOC_001685	lef1	chr1:50321489-50410570	wt	ele	OK	14.672	7.47113	-0.973668	-3.14154	5e-05	0.000441468	yes
XLOC_017302	XLOC_017302	vsnl1a	chr20:35407045-35454345	wt	ele	OK	18.8453	9.59267	-0.974201	-3.48378	5e-05	0.000441468	yes
XLOC_009037	XLOC_009037	SGSM2	chr15:19505215-19611007	wt	ele	OK	2.16859	1.10348	-0.974703	-2.68637	5e-05	0.000441468	yes
XLOC_015910	XLOC_015910	ankrd12	chr2:55283320-55389792	wt	ele	OK	24.0345	12.2274	-0.974991	-3.97678	5e-05	0.000441468	yes
XLOC_020542	XLOC_020542	s1pr1	chr22:16184654-16188403	wt	ele	OK	44.3633	22.5684	-0.975063	-4.51904	5e-05	0.000441468	yes
XLOC_021727	XLOC_021727	ZNF362	chr23:21022767-21052932	wt	ele	OK	6.99315	3.5542	-0.976417	-2.71207	5e-05	0.000441468	yes
XLOC_016640	XLOC_016640	napg	chr2:54955374-54979633	wt	ele	OK	18.1287	9.21269	-0.976582	-2.93207	5e-05	0.000441468	yes
XLOC_009544	XLOC_009544	picalml	chr15:18706783-18734042	wt	ele	OK	47.1029	23.8918	-0.979302	-4.297	5e-05	0.000441468	yes
XLOC_029130	XLOC_029130	nova1	chr5:38210729-38232230	wt	ele	OK	46.1085	23.3572	-0.981163	-2.78868	5e-05	0.000441468	yes
XLOC_033162	XLOC_033162	aldh1a3	chr7:10543164-10624894	wt	ele	OK	4.00957	2.03059	-0.981547	-2.65503	5e-05	0.000441468	yes
XLOC_016695	XLOC_016695	ptprsb	chr2:59697318-59715893	wt	ele	OK	31.3617	15.8824	-0.981578	-4.40654	5e-05	0.000441468	yes
XLOC_003365	XLOC_003365	CU856539.1	chr10:2526193-2553189	wt	ele	OK	4.34524	2.19894	-0.982628	-3.41835	5e-05	0.000441468	yes
XLOC_001091	XLOC_001091		Zv9_scaffold3551:27760-277896	wt	ele	OK	7.02901	3.5558	-0.983148	-3.05137	5e-05	0.000441468	yes
XLOC_032553	XLOC_032553	hsbp1a	chr7:27754955-27759971	wt	ele	OK	38.7693	19.6069	-0.983554	-3.14118	5e-05	0.000441468	yes
XLOC_015333	XLOC_015333	zgc:153615	chr2:9315691-9334070	wt	ele	OK	7.2371	3.65891	-0.983995	-2.95652	5e-05	0.000441468	yes
XLOC_002412	XLOC_002412	neurla	chr1:48194246-48268879	wt	ele	OK	2.79861	1.41444	-0.98448	-3.23774	5e-05	0.000441468	yes
XLOC_020566	XLOC_020566	pip5k1ca	chr22:17765465-17810154	wt	ele	OK	5.66115	2.8593	-0.985432	-2.87534	5e-05	0.000441468	yes
XLOC_027451	XLOC_027451	gata3	chr4:24141544-24156870	wt	ele	OK	24.1092	12.1753	-0.985622	-3.82016	5e-05	0.000441468	yes
XLOC_032566	XLOC_032566	TUB	chr7:29024039-29173073	wt	ele	OK	1.80383	0.910301	-0.986647	-2.89016	5e-05	0.000441468	yes
XLOC_031554	XLOC_031554	lrrfip1b	chr6:15422478-15504001	wt	ele	OK	5.39965	2.72252	-0.987922	-3.36256	5e-05	0.000441468	yes
XLOC_006754	XLOC_006754	pcnxl4	chr13:31744138-31767967	wt	ele	OK	7.97592	4.02082	-0.988159	-2.96036	5e-05	0.000441468	yes
XLOC_023269	XLOC_023269	rbpms2a	chr25:6476087-6503421	wt	ele	OK	15.7637	7.94618	-0.988274	-3.21881	5e-05	0.000441468	yes
XLOC_013561	XLOC_013561	cttnbp2	chr18:20505840-20602596	wt	ele	OK	10.9796	5.52713	-0.99022	-3.87643	5e-05	0.000441468	yes
XLOC_024016	XLOC_024016	cdk10	chr25:36016944-36033985	wt	ele	OK	5.75515	2.89578	-0.990898	-2.33616	5e-05	0.000441468	yes
XLOC_017202	XLOC_017202	mthfd1a	chr20:27676378-27712851	wt	ele	OK	7.85779	3.95299	-0.991178	-3.51004	5e-05	0.000441468	yes
XLOC_008478	XLOC_008478	MICU3	chr14:31323481-31360058	wt	ele	OK	11.1872	5.62761	-0.991248	-2.61694	5e-05	0.000441468	yes
XLOC_024193	XLOC_024193	WIZ	chr3:177682-215643	wt	ele	OK	1.30942	0.658329	-0.992045	-2.6019	5e-05	0.000441468	yes
XLOC_015729	XLOC_015729	SSBP4	chr2:41416493-41530722	wt	ele	OK	22.0918	11.105	-0.992304	-4.01039	5e-05	0.000441468	yes
XLOC_031071	XLOC_031071	rab6ba	chr6:27375543-27584734	wt	ele	OK	5.24279	2.6338	-0.99319	-3.01327	5e-05	0.000441468	yes
XLOC_014298	XLOC_014298	runx1t1	chr19:35066228-35151377	wt	ele	OK	18.7145	9.39245	-0.99458	-3.6516	5e-05	0.000441468	yes
XLOC_033585	XLOC_033585	BRSK2	chr7:50781023-51052015	wt	ele	OK	12.5994	6.32266	-0.99475	-3.89007	5e-05	0.000441468	yes
XLOC_035070	XLOC_035070	slc20a1a	chr8:31905156-31923057	wt	ele	OK	6.47356	3.24852	-0.994777	-2.78416	5e-05	0.000441468	yes
XLOC_027433	XLOC_027433	ppfia2	chr4:20802887-21165875	wt	ele	OK	6.93166	3.47595	-0.995792	-2.73402	5e-05	0.000441468	yes
XLOC_031662	XLOC_031662	lmo4b	chr6:25668491-25687626	wt	ele	OK	34.1966	17.1467	-0.995926	-3.91474	5e-05	0.000441468	yes
XLOC_000694	XLOC_000694		Zv9_NA963:0-14227	wt	ele	OK	112.599	56.4537	-0.996057	-5.07973	5e-05	0.000441468	yes
XLOC_012322	XLOC_012322	actn2 p4ha1b	chr17:19949826-19997384	wt	ele	OK	19.626	9.82753	-0.997867	-3.83303	5e-05	0.000441468	yes
XLOC_029425	XLOC_029425	ABR si:ch211 253h3.2	chr5:65671453-65771004	wt	ele	OK	18.5693	9.29693	-0.99809	-3.38053	5e-05	0.000441468	yes
XLOC_032785	XLOC_032785	per1b	chr7:52277644-52301471	wt	ele	OK	3.79198	1.8947	-1.00098	-3.57977	5e-05	0.000441468	yes
XLOC_034399	XLOC_034399	scrt2	chr8:29375461-29383729	wt	ele	OK	28.2473	14.0925	-1.00319	-4.07671	5e-05	0.000441468	yes
XLOC_007976	XLOC_007976	glra1	chr14:26826498-26918901	wt	ele	OK	5.1261	2.55719	-1.0033	-2.45303	5e-05	0.000441468	yes
XLOC_014710	XLOC_014710	smarcc1b	chr19:18923988-18960930	wt	ele	OK	13.7016	6.83209	-1.00395	-3.00145	5e-05	0.000441468	yes
XLOC_020658	XLOC_020658	nptxrb	chr22:25496712-25505782	wt	ele	OK	6.3359	3.15858	-1.00427	-2.87779	5e-05	0.000441468	yes
XLOC_006406	XLOC_006406	lgi1a	chr13:310569-319465	wt	ele	OK	19.5439	9.74117	-1.00455	-4.24902	5e-05	0.000441468	yes
XLOC_001319	XLOC_001319	pcdh7a	chr1:13864601-13929918	wt	ele	OK	4.79943	2.38956	-1.00612	-3.7344	5e-05	0.000441468	yes
XLOC_014848	XLOC_014848	UBE2QL1	chr19:28437008-28452796	wt	ele	OK	20.3135	10.1035	-1.00759	-4.12429	5e-05	0.000441468	yes
XLOC_036734	XLOC_036734		chr9:13389561-13393209	wt	ele	OK	6.14863	3.05737	-1.00797	-3.5452	5e-05	0.000441468	yes
XLOC_025117	XLOC_025117		chr3:6527403-6533566	wt	ele	OK	7.34914	3.65412	-1.00805	-3.88052	5e-05	0.000441468	yes
XLOC_009232	XLOC_009232	efhd1	chr15:38825236-38849365	wt	ele	OK	11.063	5.49426	-1.00975	-3.30236	5e-05	0.000441468	yes
XLOC_014030	XLOC_014030	s100s	chr19:8218443-8231822	wt	ele	OK	9.86358	4.89803	-1.00991	-2.57089	5e-05	0.000441468	yes
XLOC_006766	XLOC_006766	sobpa	chr13:32963721-33023475	wt	ele	OK	5.32057	2.64115	-1.01042	-3.18156	5e-05	0.000441468	yes
XLOC_003612	XLOC_003612	fgf13b	chr10:27352105-27379627	wt	ele	OK	14.0857	6.98932	-1.01101	-3.35982	5e-05	0.000441468	yes
XLOC_008516	XLOC_008516	fgf13a	chr14:33053782-33275097	wt	ele	OK	12.6549	6.2709	-1.01295	-3.39014	5e-05	0.000441468	yes
XLOC_007390	XLOC_007390	morn4	chr13:41358336-41366557	wt	ele	OK	6.25092	3.09727	-1.01307	-2.64968	5e-05	0.000441468	yes
XLOC_013884	XLOC_013884		chr18:45471689-45477939	wt	ele	OK	1.78456	0.884029	-1.0134	-2.83449	5e-05	0.000441468	yes
XLOC_031234	XLOC_031234	cntn4	chr6:45430382-45778327	wt	ele	OK	2.02683	1.00324	-1.01456	-2.78674	5e-05	0.000441468	yes
XLOC_034811	XLOC_034811	rapgef1a	chr8:12292776-12361886	wt	ele	OK	3.40254	1.68398	-1.01473	-2.82501	5e-05	0.000441468	yes
XLOC_006092	XLOC_006092	tcf7l2	chr12:32666798-32790508	wt	ele	OK	39.2774	19.4316	-1.01529	-3.56519	5e-05	0.000441468	yes
XLOC_015549	XLOC_015549	lppr3a	chr2:26326883-26357603	wt	ele	OK	31.8028	15.6866	-1.01962	-4.19527	5e-05	0.000441468	yes
XLOC_022759	XLOC_022759	CNTNAP2A	chr24:17966472-18441408	wt	ele	OK	2.29161	1.13013	-1.01988	-2.78376	5e-05	0.000441468	yes
XLOC_000304	XLOC_000304		Zv9_NA534:8475-13501	wt	ele	OK	12.7546	6.28388	-1.02129	-3.62402	5e-05	0.000441468	yes
XLOC_001746	XLOC_001746	CCSAP	chr1:54521023-54532936	wt	ele	OK	2.89427	1.42569	-1.02154	-2.9678	5e-05	0.000441468	yes
XLOC_025303	XLOC_025303	fam57ba	chr3:21132877-21153283	wt	ele	OK	16.6614	8.197	-1.02334	-3.47644	5e-05	0.000441468	yes
XLOC_021037	XLOC_021037	si:ch211 117c9.5	chr23:6906973-6952736	wt	ele	OK	9.67372	4.75655	-1.02415	-3.40278	5e-05	0.000441468	yes
XLOC_019975	XLOC_019975	si:dkey 11n6.3	chr22:18467964-18527947	wt	ele	OK	34.1681	16.7921	-1.02487	-3.71368	5e-05	0.000441468	yes
XLOC_004246	XLOC_004246	cntn2	chr11:24855638-24902535	wt	ele	OK	19.9498	9.80396	-1.02494	-3.75026	5e-05	0.000441468	yes
XLOC_035072	XLOC_035072	gadd45g	chr8:32215711-32217186	wt	ele	OK	18.0038	8.84669	-1.02509	-3.78427	5e-05	0.000441468	yes
XLOC_032493	XLOC_032493	rab39b	chr7:25042357-25052771	wt	ele	OK	5.71794	2.80524	-1.02737	-2.96708	5e-05	0.000441468	yes
XLOC_026201	XLOC_026201	pdzrn4	chr4:12875319-12926925	wt	ele	OK	9.04873	4.43889	-1.02752	-3.47644	5e-05	0.000441468	yes
XLOC_033287	XLOC_033287	prox1b	chr7:21088168-21098069	wt	ele	OK	2.55879	1.25473	-1.02809	-2.72688	5e-05	0.000441468	yes
XLOC_008049	XLOC_008049	zdhhc9	chr14:34499669-34542320	wt	ele	OK	27.5946	13.5312	-1.0281	-3.38595	5e-05	0.000441468	yes
XLOC_027439	XLOC_027439	jhdm1da	chr4:21415858-21455220	wt	ele	OK	8.00091	3.92274	-1.0283	-2.2108	5e-05	0.000441468	yes
XLOC_029457	XLOC_029457	olfm1a	chr5:68309226-68357320	wt	ele	OK	14.0433	6.88315	-1.02874	-2.70802	5e-05	0.000441468	yes
XLOC_020509	XLOC_020509	ahr1b	chr22:13116238-13182406	wt	ele	OK	3.1571	1.54656	-1.02954	-3.13057	5e-05	0.000441468	yes
XLOC_029170	XLOC_029170	gnb2	chr5:39863300-39897997	wt	ele	OK	13.9177	6.81418	-1.03031	-3.98927	5e-05	0.000441468	yes
XLOC_035585	XLOC_035585	kalrna	chr9:4222658-4440436	wt	ele	OK	8.69157	4.25108	-1.03179	-3.89556	5e-05	0.000441468	yes
XLOC_017475	XLOC_017475	gphnb	chr20:51184115-51334115	wt	ele	OK	6.96656	3.40422	-1.03312	-3.28369	5e-05	0.000441468	yes
XLOC_015973	XLOC_015973		chr2:8943-10453	wt	ele	OK	39.9802	19.5118	-1.03494	-4.54095	5e-05	0.000441468	yes
XLOC_036346	XLOC_036346	si:ch211 212n6.18	chr9:23350823-23351856	wt	ele	OK	285.912	139.517	-1.03513	-4.12215	5e-05	0.000441468	yes
XLOC_032572	XLOC_032572	CR376738.1	chr7:30238340-30335598	wt	ele	OK	3.78832	1.84769	-1.03584	-3.2609	5e-05	0.000441468	yes
XLOC_023967	XLOC_023967	NPTN	chr25:30303206-30353125	wt	ele	OK	11.5667	5.63988	-1.03625	-3.63119	5e-05	0.000441468	yes
XLOC_035988	XLOC_035988	SPEG	chr9:42595038-42754100	wt	ele	OK	7.26254	3.53844	-1.03736	-4.41115	5e-05	0.000441468	yes
XLOC_005862	XLOC_005862	FAM13C	chr12:8185762-8244852	wt	ele	OK	2.09606	1.02097	-1.03774	-2.96403	5e-05	0.000441468	yes
XLOC_003926	XLOC_003926		chr10:16896052-16900305	wt	ele	OK	5.25321	2.55849	-1.0379	-3.60033	5e-05	0.000441468	yes
XLOC_013627	XLOC_013627	syt9a	chr18:28198919-28268745	wt	ele	OK	3.70703	1.80493	-1.03832	-2.30017	5e-05	0.000441468	yes
XLOC_024651	XLOC_024651	kcnc3a	chr3:32089866-32197478	wt	ele	OK	8.1459	3.96484	-1.03881	-3.87907	5e-05	0.000441468	yes
XLOC_010080	XLOC_010080	sox4b	chr16:20786-23978	wt	ele	OK	43.772	21.2715	-1.04109	-4.08693	5e-05	0.000441468	yes
XLOC_029143	XLOC_029143	GJD2	chr5:38574379-38598729	wt	ele	OK	12.5011	6.075	-1.0411	-3.08743	5e-05	0.000441468	yes
XLOC_017719	XLOC_017719	enpp5	chr20:18791560-18808441	wt	ele	OK	3.34201	1.62336	-1.04173	-3.26323	5e-05	0.000441468	yes
XLOC_000305	XLOC_000305		Zv9_NA534:13675-18020	wt	ele	OK	18.2022	8.81888	-1.04545	-2.83123	5e-05	0.000441468	yes
XLOC_022680	XLOC_022680	tfap2a	chr24:8521273-8532116	wt	ele	OK	70.4539	34.1135	-1.04634	-4.59739	5e-05	0.000441468	yes
XLOC_025598	XLOC_025598	MPP3	chr3:38642769-38687732	wt	ele	OK	12.9032	6.2454	-1.04686	-3.57935	5e-05	0.000441468	yes
XLOC_002988	XLOC_002988	atp6v1b2	chr10:19584772-19596695	wt	ele	OK	28.2907	13.6882	-1.04739	-4.21147	5e-05	0.000441468	yes
XLOC_011809	XLOC_011809	BX928744.1	chr17:23765543-23785173	wt	ele	OK	5.70325	2.75846	-1.04792	-3.24151	5e-05	0.000441468	yes
XLOC_027183	XLOC_027183	DGKI	chr4:4487847-4580684	wt	ele	OK	5.69122	2.75119	-1.04868	-3.52363	5e-05	0.000441468	yes
XLOC_025282	XLOC_025282	rfx1a	chr3:18972685-19022549	wt	ele	OK	7.65414	3.69962	-1.04886	-3.45422	5e-05	0.000441468	yes
XLOC_001734	XLOC_001734	si:ch211 199c19.4 tbc1d9	chr1:53817102-53863725	wt	ele	OK	4.81055	2.32458	-1.04923	-2.68111	5e-05	0.000441468	yes
XLOC_010332	XLOC_010332	chrnb2b	chr16:24798554-24858021	wt	ele	OK	3.23733	1.56417	-1.0494	-2.86995	5e-05	0.000441468	yes
XLOC_034275	XLOC_034275	ajap1	chr8:22126232-22215524	wt	ele	OK	1.39492	0.673902	-1.04957	-2.22588	5e-05	0.000441468	yes
XLOC_011772	XLOC_011772	FGFBP3	chr17:23128647-23132142	wt	ele	OK	41.2143	19.9076	-1.04983	-3.99514	5e-05	0.000441468	yes
XLOC_008444	XLOC_008444	cplx2	chr14:26543962-26586705	wt	ele	OK	15.1756	7.32358	-1.05113	-4.42847	5e-05	0.000441468	yes
XLOC_003909	XLOC_003909		chr10:9791833-9794587	wt	ele	OK	3.05747	1.47501	-1.05162	-2.70041	5e-05	0.000441468	yes
XLOC_014824	XLOC_014824	gabbr1b	chr19:27519565-27746768	wt	ele	OK	4.51886	2.1785	-1.05262	-3.56345	5e-05	0.000441468	yes
XLOC_031625	XLOC_031625	TNS1	chr6:22450412-22558979	wt	ele	OK	11.7163	5.64391	-1.05375	-3.10466	5e-05	0.000441468	yes
XLOC_010160	XLOC_010160	sall3a	chr16:7848195-7868177	wt	ele	OK	4.38788	2.11155	-1.05522	-3.36408	5e-05	0.000441468	yes
XLOC_027179	XLOC_027179	FP102892.2	chr4:4354193-4380361	wt	ele	OK	4.07378	1.9599	-1.05559	-2.99295	5e-05	0.000441468	yes
XLOC_015287	XLOC_015287	mb21d2a	chr2:5205466-5224162	wt	ele	OK	4.48619	2.15793	-1.05584	-3.63635	5e-05	0.000441468	yes
XLOC_034971	XLOC_034971	gpr173	chr8:24259012-24279666	wt	ele	OK	8.13622	3.91202	-1.05644	-2.72914	5e-05	0.000441468	yes
XLOC_002117	XLOC_002117	cpe	chr1:19620785-19692601	wt	ele	OK	31.2664	15.0213	-1.0576	-4.63038	5e-05	0.000441468	yes
XLOC_015958	XLOC_015958	CABZ01092973.1	chr2:59538952-59563534	wt	ele	OK	29.21	14.0238	-1.05858	-2.83547	5e-05	0.000441468	yes
XLOC_021835	XLOC_021835	ctnnbip1	chr23:29954460-29994591	wt	ele	OK	63.3291	30.3542	-1.06097	-4.53485	5e-05	0.000441468	yes
XLOC_035688	XLOC_035688	slain1a	chr9:17864962-17902980	wt	ele	OK	3.43659	1.64712	-1.06103	-2.58862	5e-05	0.000441468	yes
XLOC_028742	XLOC_028742	dnm1a	chr5:1597239-1744974	wt	ele	OK	6.29439	3.01204	-1.06333	-3.4057	5e-05	0.000441468	yes
XLOC_014139	XLOC_014139	ddah2	chr19:18379514-18391134	wt	ele	OK	36.3245	17.3777	-1.06371	-3.95208	5e-05	0.000441468	yes
XLOC_012545	XLOC_012545	HSPA4L	chr17:43475055-43511082	wt	ele	OK	7.46022	3.56614	-1.06486	-3.63306	5e-05	0.000441468	yes
XLOC_013719	XLOC_013719	spred3	chr18:43013440-43027947	wt	ele	OK	6.94177	3.31803	-1.06498	-3.08799	5e-05	0.000441468	yes
XLOC_007188	XLOC_007188	cep68	chr13:24637360-24653086	wt	ele	OK	5.9142	2.82437	-1.06626	-2.82827	5e-05	0.000441468	yes
XLOC_033666	XLOC_033666	ank2b	chr7:59131069-59343933	wt	ele	OK	42.353	20.1992	-1.06817	-3.22207	5e-05	0.000441468	yes
XLOC_016520	XLOC_016520	kirrelb	chr2:44019649-44100313	wt	ele	OK	4.82615	2.30094	-1.06865	-3.15406	5e-05	0.000441468	yes
XLOC_001978	XLOC_001978	syngr3b	chr1:7492066-7504845	wt	ele	OK	5.85227	2.78881	-1.06935	-2.67663	5e-05	0.000441468	yes
XLOC_033366	XLOC_033366	GAL3ST4	chr7:27519511-27550938	wt	ele	OK	11.2019	5.3362	-1.06986	-4.27665	5e-05	0.000441468	yes
XLOC_021033	XLOC_021033	syt2a	chr23:6283663-6375619	wt	ele	OK	7.89055	3.75735	-1.07041	-2.6478	5e-05	0.000441468	yes
XLOC_028431	XLOC_028431	5_8S_rRNA	chr4:61299023-61299179	wt	ele	OK	1897.14	903.274	-1.07059	-39.4777	5e-05	0.000441468	yes
XLOC_001604	XLOC_001604	ctnna2	chr1:42607579-43418249	wt	ele	OK	21.6012	10.2801	-1.07126	-3.1032	5e-05	0.000441468	yes
XLOC_016105	XLOC_016105		chr2:9636432-9647037	wt	ele	OK	1.75768	0.835715	-1.07259	-2.59155	5e-05	0.000441468	yes
XLOC_020776	XLOC_020776	lcor	chr22:37640823-37682613	wt	ele	OK	10.3798	4.93186	-1.07358	-3.19109	5e-05	0.000441468	yes
XLOC_034431	XLOC_034431	syn1	chr8:31967371-31996608	wt	ele	OK	10.1126	4.80397	-1.07386	-4.22264	5e-05	0.000441468	yes
XLOC_006016	XLOC_006016	mkxa	chr12:24311156-24358575	wt	ele	OK	3.62621	1.71735	-1.07828	-2.82685	5e-05	0.000441468	yes
XLOC_031018	XLOC_031018	cx44.2 si:dkey 91f15.1 si:dkey 91f15.8	chr6:22685735-22749882	wt	ele	OK	9.84247	4.65525	-1.08016	-3.1209	5e-05	0.000441468	yes
XLOC_015975	XLOC_015975		chr2:13301-15877	wt	ele	OK	4.38448	2.07156	-1.08169	-2.85358	5e-05	0.000441468	yes
XLOC_018450	XLOC_018450	st8sia5	chr21:5448726-5485011	wt	ele	OK	17.5196	8.27424	-1.08227	-2.45039	5e-05	0.000441468	yes
XLOC_023474	XLOC_023474	BX649494.1	chr25:25016198-25338652	wt	ele	OK	1.79398	0.846855	-1.08298	-3.34038	5e-05	0.000441468	yes
XLOC_002330	XLOC_002330	lrrtm1	chr1:42607579-43418249	wt	ele	OK	7.44723	3.51421	-1.0835	-2.57215	5e-05	0.000441468	yes
XLOC_032110	XLOC_032110		chr6:54994833-55000108	wt	ele	OK	4.49747	2.12167	-1.08391	-3.78205	5e-05	0.000441468	yes
XLOC_034960	XLOC_034960		chr8:23468560-23594761	wt	ele	OK	3.95066	1.86343	-1.08414	-3.8807	5e-05	0.000441468	yes
XLOC_031436	XLOC_031436	cep170b	chr6:6361879-6404691	wt	ele	OK	1.82975	0.862472	-1.08509	-2.53903	5e-05	0.000441468	yes
XLOC_023460	XLOC_023460	abcc8	chr25:23443509-23572564	wt	ele	OK	2.75023	1.29627	-1.08519	-3.04133	5e-05	0.000441468	yes
XLOC_013329	XLOC_013329	RELN	chr18:49775358-49784476	wt	ele	OK	6.25942	2.94925	-1.08568	-3.48695	5e-05	0.000441468	yes
XLOC_017793	XLOC_017793	si:dkeyp 117h8.2	chr20:25689277-25738977	wt	ele	OK	8.71256	4.10245	-1.08661	-3.88881	5e-05	0.000441468	yes
XLOC_000993	XLOC_000993		Zv9_scaffold3518:195215-422946	wt	ele	OK	9.07609	4.26774	-1.0886	-4.04658	5e-05	0.000441468	yes
XLOC_006075	XLOC_006075	atrnl1b	chr12:31414960-31607933	wt	ele	OK	10.974	5.15715	-1.08945	-4.55175	5e-05	0.000441468	yes
XLOC_009061	XLOC_009061	tmem136a	chr15:21396972-21406390	wt	ele	OK	7.39262	3.47337	-1.08975	-3.7762	5e-05	0.000441468	yes
XLOC_016822	XLOC_016822		chr2:49629695-49635681	wt	ele	OK	4.71441	2.21432	-1.09021	-3.93883	5e-05	0.000441468	yes
XLOC_012567	XLOC_012567	TTBK2	chr17:45380473-45421561	wt	ele	OK	2.56737	1.20481	-1.09149	-3.0369	5e-05	0.000441468	yes
XLOC_034263	XLOC_034263	uck2a	chr8:21652355-21671137	wt	ele	OK	17.2175	8.06794	-1.0936	-2.68413	5e-05	0.000441468	yes
XLOC_022661	XLOC_022661	gpr158	chr24:6475419-6585047	wt	ele	OK	1.74837	0.819042	-1.094	-2.70416	5e-05	0.000441468	yes
XLOC_005861	XLOC_005861	zgc:171971	chr12:7937157-7953126	wt	ele	OK	5.57706	2.61222	-1.09423	-2.20335	5e-05	0.000441468	yes
XLOC_001037	XLOC_001037		Zv9_scaffold3534:74350-117900	wt	ele	OK	15.0747	7.05919	-1.09456	-2.95409	5e-05	0.000441468	yes
XLOC_003105	XLOC_003105	fam89b	chr10:27470477-27499673	wt	ele	OK	15.7284	7.36411	-1.09479	-3.11001	5e-05	0.000441468	yes
XLOC_012086	XLOC_012086	meis2a	chr17:53431857-53447373	wt	ele	OK	87.2542	40.8478	-1.09497	-4.16951	5e-05	0.000441468	yes
XLOC_003717	XLOC_003717	hmgb1a	chr10:37242188-37246980	wt	ele	OK	438.963	205.392	-1.09572	-5.28854	5e-05	0.000441468	yes
XLOC_023361	XLOC_023361	kiaa1549la	chr25:15711150-15839475	wt	ele	OK	2.68085	1.25305	-1.09724	-3.3547	5e-05	0.000441468	yes
XLOC_022670	XLOC_022670	atp6v0a1b	chr24:7707353-7745576	wt	ele	OK	14.433	6.74524	-1.09743	-4.11161	5e-05	0.000441468	yes
XLOC_004513	XLOC_004513	nr1d4b	chr11:1908124-1932556	wt	ele	OK	1.67735	0.783437	-1.09829	-2.64202	5e-05	0.000441468	yes
XLOC_008715	XLOC_008715		chr14:7492486-7501013	wt	ele	OK	1.15001	0.53677	-1.09927	-2.90639	5e-05	0.000441468	yes
XLOC_022219	XLOC_022219	nrn1a	chr24:2553446-2560279	wt	ele	OK	34.4169	16.0588	-1.09976	-3.38542	5e-05	0.000441468	yes
XLOC_004181	XLOC_004181	palm1a	chr11:14440816-14512367	wt	ele	OK	15.53	7.24514	-1.09998	-3.36595	5e-05	0.000441468	yes
XLOC_013729	XLOC_013729	SPTBN4	chr18:44442112-44485303	wt	ele	OK	8.0187	3.73886	-1.10077	-4.47988	5e-05	0.000441468	yes
XLOC_034373	XLOC_034373	celsr3	chr8:26975794-27082857	wt	ele	OK	14.8724	6.92508	-1.10274	-2.51413	5e-05	0.000441468	yes
XLOC_031917	XLOC_031917	mmp24	chr6:52313213-52379645	wt	ele	OK	6.41448	2.98218	-1.10496	-3.95739	5e-05	0.000441468	yes
XLOC_000306	XLOC_000306		Zv9_NA534:18213-23577	wt	ele	OK	16.5188	7.67457	-1.10595	-2.46056	5e-05	0.000441468	yes
XLOC_016641	XLOC_016641	ENSDARG00000043008	chr2:55129773-55151816	wt	ele	OK	6.87966	3.19505	-1.1065	-2.69429	5e-05	0.000441468	yes
XLOC_034961	XLOC_034961	magixa	chr8:23608403-23690804	wt	ele	OK	3.26938	1.51816	-1.10669	-3.34566	5e-05	0.000441468	yes
XLOC_018538	XLOC_018538	stxbp1a	chr21:12063659-12123119	wt	ele	OK	56.1846	26.0726	-1.10764	-4.83159	5e-05	0.000441468	yes
XLOC_005893	XLOC_005893	mpp2b	chr12:11278304-11379216	wt	ele	OK	8.50393	3.94153	-1.10937	-2.95393	5e-05	0.000441468	yes
XLOC_017725	XLOC_017725	si:dkey 71h2.2	chr20:19347311-19438035	wt	ele	OK	4.14561	1.92126	-1.10954	-2.8793	5e-05	0.000441468	yes
XLOC_010198	XLOC_010198	tubb5	chr16:11935813-11944549	wt	ele	OK	319.467	147.99	-1.11016	-4.44384	5e-05	0.000441468	yes
XLOC_029328	XLOC_029328	lhx1b	chr5:57677607-57684644	wt	ele	OK	10.3096	4.76881	-1.11228	-3.67114	5e-05	0.000441468	yes
XLOC_004966	XLOC_004966	ATP6AP1L	chr11:43606425-43633350	wt	ele	OK	5.1978	2.40412	-1.11239	-2.76992	5e-05	0.000441468	yes
XLOC_025785	XLOC_025785	cdr2l	chr3:60357392-60387917	wt	ele	OK	10.8652	5.02344	-1.11296	-3.63626	5e-05	0.000441468	yes
XLOC_012121	XLOC_012121		chr17:465003-504605	wt	ele	OK	2.48649	1.14789	-1.11512	-2.54076	5e-05	0.000441468	yes
XLOC_015445	XLOC_015445	pbx1a	chr2:19717558-19754708	wt	ele	OK	19.2817	8.8875	-1.11738	-2.66884	5e-05	0.000441468	yes
XLOC_013111	XLOC_013111	CD81	chr18:27262955-27280524	wt	ele	OK	6.91238	3.18546	-1.11768	-2.74561	5e-05	0.000441468	yes
XLOC_002912	XLOC_002912	si:ch211 126i22.5	chr10:11248761-11281703	wt	ele	OK	13.2197	6.08979	-1.11823	-3.10992	5e-05	0.000441468	yes
XLOC_032375	XLOC_032375	mpped2a	chr7:17113940-17226500	wt	ele	OK	20.873	9.61522	-1.11825	-3.85857	5e-05	0.000441468	yes
XLOC_013674	XLOC_013674	luzp2	chr18:36274248-36525388	wt	ele	OK	5.51969	2.54223	-1.11849	-2.68551	5e-05	0.000441468	yes
XLOC_031343	XLOC_031343	NAV1	chr6:54944829-54994671	wt	ele	OK	4.45857	2.05037	-1.1207	-3.5536	5e-05	0.000441468	yes
XLOC_006174	XLOC_006174	kif5bb	chr12:43279993-43330153	wt	ele	OK	11.7645	5.40733	-1.12146	-4.1044	5e-05	0.000441468	yes
XLOC_012406	XLOC_012406	rcan3	chr17:26721414-26768267	wt	ele	OK	6.16408	2.83107	-1.12254	-3.08332	5e-05	0.000441468	yes
XLOC_033294	XLOC_033294	NTN5	chr7:21588672-21611246	wt	ele	OK	3.86927	1.77662	-1.12293	-3.0337	5e-05	0.000441468	yes
XLOC_014263	XLOC_014263	fam49a	chr19:31878850-31929086	wt	ele	OK	23.79	10.9143	-1.12414	-4.66433	5e-05	0.000441468	yes
XLOC_005398	XLOC_005398	csnk1e	chr12:20401737-20415602	wt	ele	OK	8.89864	4.0823	-1.1242	-3.61271	5e-05	0.000441468	yes
XLOC_033345	XLOC_033345	calb2b	chr7:25848368-25867076	wt	ele	OK	23.8457	10.9389	-1.12426	-4.54477	5e-05	0.000441468	yes
XLOC_034809	XLOC_034809	fnbp1	chr8:12091061-12157829	wt	ele	OK	4.72414	2.1664	-1.12475	-3.27513	5e-05	0.000441468	yes
XLOC_036195	XLOC_036195	BIN1	chr9:7447448-7486269	wt	ele	OK	9.90162	4.53402	-1.12688	-3.54071	5e-05	0.000441468	yes
XLOC_009120	XLOC_009120	CU570681.1	chr15:27831825-27890975	wt	ele	OK	3.07641	1.40792	-1.12768	-2.54953	5e-05	0.000441468	yes
XLOC_004608	XLOC_004608	MCF2L2	chr11:10523912-10723047	wt	ele	OK	2.9401	1.34468	-1.12861	-2.45286	5e-05	0.000441468	yes
XLOC_025130	XLOC_025130	MAST1	chr3:7295875-7383661	wt	ele	OK	4.70834	2.15335	-1.12863	-4.1959	5e-05	0.000441468	yes
XLOC_019565	XLOC_019565		chr21:39372882-39377547	wt	ele	OK	3.07341	1.40512	-1.12914	-3.29363	5e-05	0.000441468	yes
XLOC_006367	XLOC_006367		chr12:46746775-46748040	wt	ele	OK	6.50298	2.97113	-1.13009	-3.03791	5e-05	0.000441468	yes
XLOC_030656	XLOC_030656		chr5:26384531-26390329	wt	ele	OK	1.60209	0.731331	-1.13136	-2.9451	5e-05	0.000441468	yes
XLOC_032859	XLOC_032859	brms1	chr7:60872690-60893180	wt	ele	OK	7.4915	3.41946	-1.13148	-2.9673	5e-05	0.000441468	yes
XLOC_023402	XLOC_023402	TDG	chr25:19443724-19454403	wt	ele	OK	11.4608	5.23046	-1.1317	-4.37897	5e-05	0.000441468	yes
XLOC_001675	XLOC_001675	caly	chr1:49773284-49802848	wt	ele	OK	13.9253	6.35464	-1.13183	-4.35266	5e-05	0.000441468	yes
XLOC_023431	XLOC_023431	bpgm zgc:112242	chr25:20605111-20618644	wt	ele	OK	14.0997	6.43111	-1.13253	-3.73344	5e-05	0.000441468	yes
XLOC_024798	XLOC_024798	UNCX	chr3:43259504-43262889	wt	ele	OK	23.6288	10.7682	-1.13376	-4.09274	5e-05	0.000441468	yes
XLOC_007577	XLOC_007577		chr13:33023591-33025169	wt	ele	OK	5.05263	2.30257	-1.13379	-2.95419	5e-05	0.000441468	yes
XLOC_033459	XLOC_033459	skor1a	chr7:35289214-35296061	wt	ele	OK	4.95055	2.25535	-1.13424	-3.12117	5e-05	0.000441468	yes
XLOC_000712	XLOC_000712		Zv9_NA973:4300-5642	wt	ele	OK	5.55309	2.52949	-1.13445	-2.93696	5e-05	0.000441468	yes
XLOC_020613	XLOC_020613	tmem59l	chr22:21449859-21472312	wt	ele	OK	49.5654	22.5599	-1.13557	-4.02721	5e-05	0.000441468	yes
XLOC_031063	XLOC_031063	KIF1A	chr6:26854985-26981253	wt	ele	OK	9.50134	4.32323	-1.13602	-4.7813	5e-05	0.000441468	yes
XLOC_000895	XLOC_000895		Zv9_scaffold3487:159463-160856	wt	ele	OK	7.05672	3.21032	-1.13628	-3.20732	5e-05	0.000441468	yes
XLOC_003682	XLOC_003682	hunk	chr10:34641110-34650380	wt	ele	OK	31.5826	14.3218	-1.14092	-4.58388	5e-05	0.000441468	yes
XLOC_033341	XLOC_033341	C7H4orf48	chr7:25653330-25672509	wt	ele	OK	37.0459	16.7945	-1.14133	-4.02832	5e-05	0.000441468	yes
XLOC_035609	XLOC_035609	tmem198a	chr9:7497669-7546138	wt	ele	OK	28.3034	12.8175	-1.14286	-2.80219	5e-05	0.000441468	yes
XLOC_017340	XLOC_017340		chr20:38612123-38618304	wt	ele	OK	2.39113	1.08188	-1.14415	-2.9047	5e-05	0.000441468	yes
XLOC_035522	XLOC_035522	kif5aa	chr9:187845-218155	wt	ele	OK	27.2108	12.2921	-1.14644	-4.93183	5e-05	0.000441468	yes
XLOC_004398	XLOC_004398	slc45a1	chr11:42125485-42150159	wt	ele	OK	3.25901	1.47209	-1.14657	-2.57978	5e-05	0.000441468	yes
XLOC_033298	XLOC_033298	chd3	chr7:21829845-21928521	wt	ele	OK	1.97827	0.893015	-1.14748	-3.17044	5e-05	0.000441468	yes
XLOC_035239	XLOC_035239	ccdc92	chr8:45136575-45198917	wt	ele	OK	5.90646	2.66565	-1.1478	-3.36003	5e-05	0.000441468	yes
XLOC_033657	XLOC_033657	AL929115.2	chr7:58031464-58036957	wt	ele	OK	14.2891	6.44323	-1.14906	-3.79425	5e-05	0.000441468	yes
XLOC_018648	XLOC_018648	lmbrd2b	chr21:21352821-21374747	wt	ele	OK	9.13645	4.11799	-1.14969	-4.24096	5e-05	0.000441468	yes
XLOC_015291	XLOC_015291	ACAP2	chr2:5530009-5569019	wt	ele	OK	7.72193	3.47811	-1.15066	-3.7059	5e-05	0.000441468	yes
XLOC_004302	XLOC_004302	barx1	chr11:28419932-28422559	wt	ele	OK	15.3026	6.89244	-1.15069	-4.15891	5e-05	0.000441468	yes
XLOC_036059	XLOC_036059	KHDRBS3	chr9:54454465-54745690	wt	ele	OK	9.05539	4.07412	-1.15229	-2.97714	5e-05	0.000441468	yes
XLOC_012279	XLOC_012279	fyna	chr17:15344202-15369836	wt	ele	OK	25.8246	11.6099	-1.15338	-4.63207	5e-05	0.000441468	yes
XLOC_029841	XLOC_029841	map7d2a	chr5:25626392-25668789	wt	ele	OK	11.5909	5.20688	-1.1545	-4.44192	5e-05	0.000441468	yes
XLOC_014616	XLOC_014616	shisa7	chr19:10840005-10866315	wt	ele	OK	7.295	3.2752	-1.15532	-3.17858	5e-05	0.000441468	yes
XLOC_004615	XLOC_004615	COL9A1	chr11:11396865-11422659	wt	ele	OK	33.5672	15.0585	-1.15647	-5.15451	5e-05	0.000441468	yes
XLOC_021195	XLOC_021195	her4.2	chr23:21749295-21751084	wt	ele	OK	14.1138	6.32977	-1.15688	-4.06943	5e-05	0.000441468	yes
XLOC_023873	XLOC_023873	kctd15a	chr25:20849287-20872828	wt	ele	OK	19.8881	8.91573	-1.15748	-3.69805	5e-05	0.000441468	yes
XLOC_008549	XLOC_008549	cyfip2	chr14:35069996-35131072	wt	ele	OK	32.0139	14.3479	-1.15786	-4.9653	5e-05	0.000441468	yes
XLOC_015477	XLOC_015477	rab6bb	chr2:22253125-22261308	wt	ele	OK	18.2384	8.17225	-1.15817	-3.74653	5e-05	0.000441468	yes
XLOC_017365	XLOC_017365	fam184a	chr20:41580930-41831702	wt	ele	OK	3.44569	1.54249	-1.15953	-3.28609	5e-05	0.000441468	yes
XLOC_030453	XLOC_030453	krt1 c5	chr5:68444523-68460554	wt	ele	OK	8.83435	3.954	-1.15981	-2.73009	5e-05	0.000441468	yes
XLOC_020505	XLOC_020505	glsa	chr22:12966941-13001764	wt	ele	OK	12.6656	5.66752	-1.16013	-3.28894	5e-05	0.000441468	yes
XLOC_030299	XLOC_030299	otpb	chr5:53469466-53472796	wt	ele	OK	45.7021	20.4484	-1.16027	-4.74485	5e-05	0.000441468	yes
XLOC_003990	XLOC_003990	atp2b2	chr11:1135417-1297731	wt	ele	OK	5.17067	2.31186	-1.1613	-3.37452	5e-05	0.000441468	yes
XLOC_010740	XLOC_010740	irx2a	chr16:565647-570266	wt	ele	OK	13.4473	6.01166	-1.16148	-3.72661	5e-05	0.000441468	yes
XLOC_011141	XLOC_011141	faxcb	chr16:34940313-34964403	wt	ele	OK	6.45636	2.88504	-1.16213	-2.71027	5e-05	0.000441468	yes
XLOC_012475	XLOC_012475	prox1a	chr17:33024990-33072319	wt	ele	OK	16.9337	7.56457	-1.16257	-4.46143	5e-05	0.000441468	yes
XLOC_019103	XLOC_019103	lhx5	chr21:14115812-14132398	wt	ele	OK	27.0617	12.0874	-1.16275	-4.50743	5e-05	0.000441468	yes
XLOC_007580	XLOC_007580		chr13:33026698-33029319	wt	ele	OK	5.94031	2.6531	-1.16286	-3.62342	5e-05	0.000441468	yes
XLOC_012085	XLOC_012085	MEIS2	chr17:53347158-53400663	wt	ele	OK	111.794	49.9196	-1.16317	-4.30997	5e-05	0.000441468	yes
XLOC_036525	XLOC_036525	appb	chr9:35997684-36041117	wt	ele	OK	62.0785	27.71	-1.16369	-5.02648	5e-05	0.000441468	yes
XLOC_015502	XLOC_015502	kcnn1a	chr2:23391592-23453652	wt	ele	OK	9.50847	4.24326	-1.16404	-3.92074	5e-05	0.000441468	yes
XLOC_004482	XLOC_004482	ELMO2	chr11:149738-162076	wt	ele	OK	10.0817	4.49772	-1.16448	-3.86482	5e-05	0.000441468	yes
XLOC_025591	XLOC_025591	SRCIN1	chr3:37192467-37471350	wt	ele	OK	2.34824	1.0469	-1.16546	-3.71597	5e-05	0.000441468	yes
XLOC_032613	XLOC_032613	apba2b	chr7:32124368-32251666	wt	ele	OK	17.8507	7.95069	-1.16683	-4.65824	5e-05	0.000441468	yes
XLOC_012830	XLOC_012830	parp6a	chr18:737716-753926	wt	ele	OK	9.21878	4.10515	-1.16714	-2.89288	5e-05	0.000441468	yes
XLOC_034055	XLOC_034055	lzts3b	chr8:1150768-1183455	wt	ele	OK	1.77629	0.790577	-1.16789	-2.58416	5e-05	0.000441468	yes
XLOC_005545	XLOC_005545	gpam	chr12:33181906-33222034	wt	ele	OK	11.9989	5.33664	-1.1689	-3.98121	5e-05	0.000441468	yes
XLOC_002829	XLOC_002829	CDC42SE2	chr10:5162830-5227366	wt	ele	OK	3.90755	1.73692	-1.16973	-3.2378	5e-05	0.000441468	yes
XLOC_025341	XLOC_025341	desi1a	chr3:25074292-25081216	wt	ele	OK	11.0566	4.91339	-1.17012	-4.13112	5e-05	0.000441468	yes
XLOC_008371	XLOC_008371	smtnl1	chr14:14939694-14954153	wt	ele	OK	4.6226	2.05414	-1.17017	-2.46917	5e-05	0.000441468	yes
XLOC_009012	XLOC_009012	dixdc1a	chr15:17073605-17099596	wt	ele	OK	18.5061	8.22269	-1.17032	-4.22218	5e-05	0.000441468	yes
XLOC_029907	XLOC_029907	zgc:110329	chr5:29777153-29858334	wt	ele	OK	10.2275	4.54388	-1.17046	-3.6833	5e-05	0.000441468	yes
XLOC_006173	XLOC_006173	dpysl4	chr12:43231629-43267999	wt	ele	OK	21.5864	9.58732	-1.17092	-4.65322	5e-05	0.000441468	yes
XLOC_004916	XLOC_004916	mir135c 1	chr11:39315830-39355086	wt	ele	OK	3.96696	1.76075	-1.17184	-4.7029	5e-05	0.000441468	yes
XLOC_022895	XLOC_022895	CABZ01041804.1	chr24:30768524-30792725	wt	ele	OK	10.5097	4.66346	-1.17225	-3.36033	5e-05	0.000441468	yes
XLOC_009718	XLOC_009718	dckl1b	chr15:32983061-33053034	wt	ele	OK	17.0994	7.58734	-1.17228	-2.8692	5e-05	0.000441468	yes
XLOC_031534	XLOC_031534	adam23a	chr6:13045792-13097171	wt	ele	OK	16.5356	7.33309	-1.17309	-4.5695	5e-05	0.000441468	yes
XLOC_000466	XLOC_000466		Zv9_NA759:2639-17021	wt	ele	OK	1.8999	0.841854	-1.17428	-3.41909	5e-05	0.000441468	yes
XLOC_015974	XLOC_015974		chr2:10576-12124	wt	ele	OK	32.9994	14.6184	-1.17465	-4.79751	5e-05	0.000441468	yes
XLOC_003179	XLOC_003179	nbeaa	chr10:35454162-35763148	wt	ele	OK	11.1462	4.93572	-1.17522	-4.26742	5e-05	0.000441468	yes
XLOC_003879	XLOC_003879	zswim6	chr10:46509361-46548830	wt	ele	OK	11.386	5.03879	-1.17611	-4.11717	5e-05	0.000441468	yes
XLOC_034142	XLOC_034142	sc:d0413	chr8:9346656-9394301	wt	ele	OK	3.41022	1.50795	-1.17727	-2.95704	5e-05	0.000441468	yes
XLOC_018908	XLOC_018908		chr21:43600350-43612953	wt	ele	OK	10.6319	4.69972	-1.17775	-3.55562	5e-05	0.000441468	yes
XLOC_023350	XLOC_023350	shank2	chr25:14390727-14630163	wt	ele	OK	1.87567	0.828956	-1.17804	-3.06754	5e-05	0.000441468	yes
XLOC_012056	XLOC_012056	GALNT16	chr17:50657790-50718127	wt	ele	OK	3.68059	1.62642	-1.17824	-3.10331	5e-05	0.000441468	yes
XLOC_032628	XLOC_032628	AL929252.1	chr7:34056992-34081860	wt	ele	OK	4.3665	1.92191	-1.18393	-4.09994	5e-05	0.000441468	yes
XLOC_031171	XLOC_031171	B4GALNT1	chr6:39153519-39185277	wt	ele	OK	3.1092	1.36804	-1.18443	-3.02722	5e-05	0.000441468	yes
XLOC_007569	XLOC_007569		chr13:24284086-24289056	wt	ele	OK	1.71576	0.7546	-1.18506	-2.98278	5e-05	0.000441468	yes
XLOC_007854	XLOC_007854	FRMPD3	chr14:12021248-12220769	wt	ele	OK	3.2898	1.44615	-1.18578	-3.47925	5e-05	0.000441468	yes
XLOC_036051	XLOC_036051	CABZ01028287.1	chr9:53468037-53483323	wt	ele	OK	6.22973	2.73381	-1.18826	-4.26314	5e-05	0.000441468	yes
XLOC_031358	XLOC_031358	NECAB3	chr6:57491666-57570529	wt	ele	OK	8.05778	3.53372	-1.18919	-2.83447	5e-05	0.000441468	yes
XLOC_007568	XLOC_007568		chr13:23943877-23947759	wt	ele	OK	2.11515	0.926866	-1.19033	-2.9724	5e-05	0.000441468	yes
XLOC_006776	XLOC_006776	ccdc28b	chr13:33505658-33521037	wt	ele	OK	10.9964	4.81861	-1.19035	-2.51467	5e-05	0.000441468	yes
XLOC_033269	XLOC_033269	coro1b	chr7:19832690-19870773	wt	ele	OK	24.5682	10.7648	-1.19047	-5.31268	5e-05	0.000441468	yes
XLOC_009015	XLOC_009015	jam3a	chr15:18194299-18218003	wt	ele	OK	11.8714	5.19945	-1.19105	-3.22358	5e-05	0.000441468	yes
XLOC_009173	XLOC_009173	arfip2a	chr15:31495403-31513703	wt	ele	OK	19.6648	8.60879	-1.19173	-3.50377	5e-05	0.000441468	yes
XLOC_005455	XLOC_005455	nrxn1a	chr12:25852424-26143639	wt	ele	OK	10.5326	4.60339	-1.19409	-4.26714	5e-05	0.000441468	yes
XLOC_031525	XLOC_031525	wu:fq41a10	chr6:12211109-12226390	wt	ele	OK	148.048	64.6848	-1.19456	-5.22163	5e-05	0.000441468	yes
XLOC_035749	XLOC_035749	sox1a	chr9:22755882-22762158	wt	ele	OK	11.5056	5.02125	-1.19622	-3.8762	5e-05	0.000441468	yes
XLOC_010088	XLOC_010088	ADAMTSL4 celf3b	chr16:1278039-1387524	wt	ele	OK	34.0154	14.8422	-1.19648	-3.75018	5e-05	0.000441468	yes
XLOC_017214	XLOC_017214	dpf3	chr20:28460393-28534173	wt	ele	OK	17.7047	7.72509	-1.19651	-3.44248	5e-05	0.000441468	yes
XLOC_013080	XLOC_013080	gnao1a	chr18:22574175-22757367	wt	ele	OK	51.6165	22.4964	-1.19814	-5.10633	5e-05	0.000441468	yes
XLOC_005222	XLOC_005222	rac3b	chr12:3614594-3633776	wt	ele	OK	15.9558	6.95072	-1.19885	-4.84826	5e-05	0.000441468	yes
XLOC_035578	XLOC_035578	dlx1a	chr9:3382076-3387294	wt	ele	OK	15.7588	6.85234	-1.20149	-3.55565	5e-05	0.000441468	yes
XLOC_012156	XLOC_012156	CABZ01007222.1	chr17:3049682-3076662	wt	ele	OK	1.20613	0.524373	-1.20172	-2.90136	5e-05	0.000441468	yes
XLOC_014172	XLOC_014172	kat2b	chr19:21206470-21237443	wt	ele	OK	1.67528	0.728308	-1.20178	-2.95938	5e-05	0.000441468	yes
XLOC_033625	XLOC_033625	map1aa	chr7:54285402-54331706	wt	ele	OK	12.2511	5.32197	-1.20288	-5.09815	5e-05	0.000441468	yes
XLOC_015790	XLOC_015790	wdr47a	chr2:45437772-45478606	wt	ele	OK	3.83857	1.66679	-1.2035	-3.34959	5e-05	0.000441468	yes
XLOC_036049	XLOC_036049	CABZ01079551.1	chr9:53195432-53272460	wt	ele	OK	10.4529	4.53513	-1.20468	-3.90249	5e-05	0.000441468	yes
XLOC_034531	XLOC_034531	fam211ba	chr8:42033943-42116623	wt	ele	OK	5.03122	2.18147	-1.20561	-3.24261	5e-05	0.000441468	yes
XLOC_005141	XLOC_005141		chr11:44705735-44709954	wt	ele	OK	4.00384	1.736	-1.20562	-3.76614	5e-05	0.000441468	yes
XLOC_014952	XLOC_014952	bai2	chr19:40282040-40487064	wt	ele	OK	1.72162	0.746201	-1.20613	-2.48598	5e-05	0.000441468	yes
XLOC_018509	XLOC_018509	grin1a	chr21:9892611-9926980	wt	ele	OK	18.5152	8.01957	-1.20711	-4.31041	5e-05	0.000441468	yes
XLOC_018739	XLOC_018739	ppp3ca	chr21:28352813-28470209	wt	ele	OK	18.905	8.1874	-1.20729	-4.39762	5e-05	0.000441468	yes
XLOC_016714	XLOC_016714		chr2:0-793	wt	ele	OK	29.7848	12.8852	-1.20885	-4.80918	5e-05	0.000441468	yes
XLOC_022833	XLOC_022833	abcc13	chr24:24649617-24671671	wt	ele	OK	3.96447	1.71461	-1.20925	-2.98226	5e-05	0.000441468	yes
XLOC_011279	XLOC_011279	rims2a	chr16:47173369-47484765	wt	ele	OK	7.12778	3.08112	-1.21	-3.12731	5e-05	0.000441468	yes
XLOC_012120	XLOC_012120		chr17:453028-463876	wt	ele	OK	2.88933	1.24713	-1.21212	-2.92421	5e-05	0.000441468	yes
XLOC_001482	XLOC_001482	nlgn4a	chr1:32074071-32245999	wt	ele	OK	3.16241	1.3634	-1.21382	-2.83476	5e-05	0.000441468	yes
XLOC_016596	XLOC_016596	hecw1	chr2:50450929-50548538	wt	ele	OK	4.99427	2.14948	-1.21628	-4.64586	5e-05	0.000441468	yes
XLOC_035420	XLOC_035420		chr8:12068256-12091004	wt	ele	OK	5.61263	2.41563	-1.21628	-2.97942	5e-05	0.000441468	yes
XLOC_004321	XLOC_004321	cdkl5	chr11:31036499-31112048	wt	ele	OK	3.03369	1.30381	-1.21835	-3.0705	5e-05	0.000441468	yes
XLOC_033444	XLOC_033444	slc17a6b	chr7:34146411-34168337	wt	ele	OK	13.8368	5.94363	-1.21909	-3.64225	5e-05	0.000441468	yes
XLOC_009480	XLOC_009480		chr15:12365797-12372241	wt	ele	OK	27.8637	11.9663	-1.21941	-5.27644	5e-05	0.000441468	yes
XLOC_001510	XLOC_001510		chr1:35123211-35137288	wt	ele	OK	2.02169	0.867858	-1.22003	-3.75047	5e-05	0.000441468	yes
XLOC_025155	XLOC_025155	ENSDARG00000039935	chr3:9087930-9094289	wt	ele	OK	1.59719	0.685092	-1.22117	-2.47557	5e-05	0.000441468	yes
XLOC_012956	XLOC_012956	cdh13	chr18:13281049-13621750	wt	ele	OK	5.15824	2.21211	-1.22146	-3.39494	5e-05	0.000441468	yes
XLOC_002212	XLOC_002212	gpm6ba	chr1:27892262-27976036	wt	ele	OK	25.5121	10.9405	-1.22151	-4.32271	5e-05	0.000441468	yes
XLOC_022461	XLOC_022461	aglb	chr24:30562530-30601161	wt	ele	OK	9.25228	3.96562	-1.22226	-4.53899	5e-05	0.000441468	yes
XLOC_014469	XLOC_014469	eomesa	chr19:839728-853794	wt	ele	OK	6.03392	2.58508	-1.22289	-3.45763	5e-05	0.000441468	yes
XLOC_013741	XLOC_013741	DNER	chr18:45102388-45172448	wt	ele	OK	3.43482	1.47043	-1.22399	-2.62866	5e-05	0.000441468	yes
XLOC_006562	XLOC_006562	C13H20orf194	chr13:13554734-13601582	wt	ele	OK	19.729	8.43892	-1.22519	-5.14715	5e-05	0.000441468	yes
XLOC_007348	XLOC_007348	trim9	chr13:37270230-37313144	wt	ele	OK	2.86132	1.22352	-1.22564	-3.17376	5e-05	0.000441468	yes
XLOC_024620	XLOC_024620	cacng2a	chr3:29865893-29996294	wt	ele	OK	3.8163	1.63176	-1.22574	-3.4327	5e-05	0.000441468	yes
XLOC_031265	XLOC_031265		chr6:49312594-49333633	wt	ele	OK	4.26307	1.81733	-1.23007	-3.28443	5e-05	0.000441468	yes
XLOC_005606	XLOC_005606	aatkb	chr12:37983824-38071915	wt	ele	OK	4.88924	2.08303	-1.23093	-4.4843	5e-05	0.000441468	yes
XLOC_002381	XLOC_002381	grin2bb	chr1:45843254-46027242	wt	ele	OK	1.68663	0.718295	-1.23149	-3.54963	5e-05	0.000441468	yes
XLOC_034121	XLOC_034121	slc6a6a	chr8:7713660-7770153	wt	ele	OK	2.07887	0.884511	-1.23285	-2.70221	5e-05	0.000441468	yes
XLOC_014258	XLOC_014258	tspan13b	chr19:31633393-31644600	wt	ele	OK	9.07165	3.85755	-1.23368	-3.45177	5e-05	0.000441468	yes
XLOC_009057	XLOC_009057	hepacam	chr15:21273389-21287855	wt	ele	OK	7.66387	3.25739	-1.23436	-3.71554	5e-05	0.000441468	yes
XLOC_026302	XLOC_026302	TRHDE	chr4:22159570-22347777	wt	ele	OK	1.37972	0.585827	-1.23583	-2.63952	5e-05	0.000441468	yes
XLOC_035004	XLOC_035004	amigo1	chr8:25964614-25973174	wt	ele	OK	4.09375	1.73784	-1.23613	-2.55106	5e-05	0.000441468	yes
XLOC_016847	XLOC_016847		chr2:54017318-54025924	wt	ele	OK	3.94412	1.67289	-1.23736	-4.5613	5e-05	0.000441468	yes
XLOC_033751	XLOC_033751	tspan5a	chr7:72314524-72354610	wt	ele	OK	20.3961	8.64725	-1.23798	-3.59442	5e-05	0.000441468	yes
XLOC_009915	XLOC_009915		chr15:3336260-3339981	wt	ele	OK	2.43667	1.03212	-1.2393	-3.18077	5e-05	0.000441468	yes
XLOC_015908	XLOC_015908	ENSDARG00000091408	chr2:55022260-55124069	wt	ele	OK	6.18216	2.61646	-1.24049	-3.7309	5e-05	0.000441468	yes
XLOC_031402	XLOC_031402	zeb2b	chr6:910996-956983	wt	ele	OK	6.89148	2.91657	-1.24054	-4.18467	5e-05	0.000441468	yes
XLOC_005550	XLOC_005550	RNF157	chr12:33416005-33455120	wt	ele	OK	9.16146	3.87263	-1.24227	-4.64176	5e-05	0.000441468	yes
XLOC_022178	XLOC_022178		chr23:45385194-45388434	wt	ele	OK	2.39948	1.01385	-1.24288	-3.03862	5e-05	0.000441468	yes
XLOC_017986	XLOC_017986	clvs2	chr20:40296286-40352024	wt	ele	OK	9.55651	4.03772	-1.24294	-3.81264	5e-05	0.000441468	yes
XLOC_019906	XLOC_019906	r3hdm1	chr22:12446134-12521758	wt	ele	OK	32.5658	13.7579	-1.24309	-4.52808	5e-05	0.000441468	yes
XLOC_032757	XLOC_032757	MTSS1L	chr7:49533818-49660545	wt	ele	OK	7.94413	3.35601	-1.24314	-2.83861	5e-05	0.000441468	yes
XLOC_022509	XLOC_022509	KLHL14	chr24:37377132-37403748	wt	ele	OK	3.62086	1.52763	-1.24504	-2.86689	5e-05	0.000441468	yes
XLOC_016260	XLOC_016260	MAP4	chr2:23611809-23687140	wt	ele	OK	10.7361	4.52909	-1.24518	-2.66744	5e-05	0.000441468	yes
XLOC_008372	XLOC_008372	JAKMIP1	chr14:15062643-15138102	wt	ele	OK	2.36327	0.996627	-1.24566	-2.76721	5e-05	0.000441468	yes
XLOC_025424	XLOC_025424	SHANK1	chr3:30848116-31012312	wt	ele	OK	6.36497	2.68283	-1.2464	-4.16172	5e-05	0.000441468	yes
XLOC_021646	XLOC_021646	sulf2l	chr23:15314865-15739165	wt	ele	OK	25.4401	10.7213	-1.24662	-4.23208	5e-05	0.000441468	yes
XLOC_023325	XLOC_023325	smpd3	chr25:12796617-12886785	wt	ele	OK	3.5788	1.50814	-1.24671	-3.18629	5e-05	0.000441468	yes
XLOC_007155	XLOC_007155	si:dkey 191g9.5	chr13:21848659-21879763	wt	ele	OK	1.46848	0.618575	-1.24731	-2.59441	5e-05	0.000441468	yes
XLOC_025455	XLOC_025455	BX511021.3	chr3:32430755-32458749	wt	ele	OK	10.1524	4.2761	-1.24746	-5.01745	5e-05	0.000441468	yes
XLOC_006689	XLOC_006689	bcl11aa	chr13:26071561-26152019	wt	ele	OK	22.9863	9.67765	-1.24804	-4.74238	5e-05	0.000441468	yes
XLOC_009974	XLOC_009974		chr15:18890498-18894478	wt	ele	OK	3.95859	1.66516	-1.24933	-3.81343	5e-05	0.000441468	yes
XLOC_013442	XLOC_013442	lrrc4.2	chr18:9755598-9760324	wt	ele	OK	2.87469	1.20877	-1.24987	-2.88783	5e-05	0.000441468	yes
XLOC_002383	XLOC_002383	2003-09-01	chr1:46087334-46104648	wt	ele	OK	23.8217	10.0064	-1.25136	-4.9521	5e-05	0.000441468	yes
XLOC_004973	XLOC_004973	EML6	chr11:44014262-44105574	wt	ele	OK	4.40888	1.8518	-1.25148	-4.42399	5e-05	0.000441468	yes
XLOC_027195	XLOC_027195	SNAP91	chr4:5128289-5176152	wt	ele	OK	33.6227	14.1112	-1.25259	-3.03653	5e-05	0.000441468	yes
XLOC_008061	XLOC_008061	si:ch211 11c15.3	chr14:35617037-35619396	wt	ele	OK	22.1032	9.27621	-1.25265	-4.88484	5e-05	0.000441468	yes
XLOC_012308	XLOC_012308	gsc	chr17:19173167-19175674	wt	ele	OK	7.03981	2.95312	-1.25329	-2.95334	5e-05	0.000441468	yes
XLOC_004239	XLOC_004239	ppfia4	chr11:23207673-23421708	wt	ele	OK	1.66892	0.699915	-1.25366	-3.18524	5e-05	0.000441468	yes
XLOC_003716	XLOC_003716	ENSDARG00000002498	chr10:37227636-37235573	wt	ele	OK	23.5435	9.87351	-1.2537	-3.29146	5e-05	0.000441468	yes
XLOC_011881	XLOC_011881	ptpreb	chr17:29378696-29403973	wt	ele	OK	5.45235	2.28485	-1.25478	-3.23128	5e-05	0.000441468	yes
XLOC_023706	XLOC_023706	SYT7	chr25:4430602-4643062	wt	ele	OK	1.68854	0.706955	-1.25608	-2.41463	5e-05	0.000441468	yes
XLOC_031698	XLOC_031698		chr6:30402090-30439864	wt	ele	OK	3.73593	1.56375	-1.25645	-4.45444	5e-05	0.000441468	yes
XLOC_003861	XLOC_003861	CABZ01072083.1	chr10:45578122-45601002	wt	ele	OK	5.51525	2.30776	-1.25693	-3.57704	5e-05	0.000441468	yes
XLOC_035305	XLOC_035305	sypb	chr8:51664918-51692854	wt	ele	OK	22.3731	9.35592	-1.25782	-4.54289	5e-05	0.000441468	yes
XLOC_006445	XLOC_006445	qkib	chr13:3318463-3498505	wt	ele	OK	21.0824	8.81364	-1.25823	-3.33873	5e-05	0.000441468	yes
XLOC_002241	XLOC_002241	RIMS2	chr1:30848938-30959465	wt	ele	OK	2.52688	1.05606	-1.25867	-3.02007	5e-05	0.000441468	yes
XLOC_034086	XLOC_034086	lhx2b	chr8:3251750-3270716	wt	ele	OK	16.5086	6.89474	-1.25965	-4.13905	5e-05	0.000441468	yes
XLOC_004188	XLOC_004188	CU459081.1	chr11:14917344-14995560	wt	ele	OK	4.35681	1.81735	-1.26143	-2.56863	5e-05	0.000441468	yes
XLOC_004593	XLOC_004593	CR678040.1	chr11:7427166-7466234	wt	ele	OK	17.7534	7.39817	-1.26286	-5.37195	5e-05	0.000441468	yes
XLOC_011647	XLOC_011647	CR407704.1	chr17:8024214-8051138	wt	ele	OK	2.18674	0.910831	-1.26352	-3.68493	5e-05	0.000441468	yes
XLOC_032494	XLOC_032494	syt4	chr7:25074782-25083209	wt	ele	OK	11.9397	4.96433	-1.26609	-4.63408	5e-05	0.000441468	yes
XLOC_015474	XLOC_015474	kif1ab	chr2:22151930-22220098	wt	ele	OK	9.22577	3.83501	-1.26644	-5.23243	5e-05	0.000441468	yes
XLOC_012189	XLOC_012189	vsnl1b	chr17:6476570-6522752	wt	ele	OK	43.159	17.9388	-1.26658	-3.03148	5e-05	0.000441468	yes
XLOC_025317	XLOC_025317	MAPT	chr3:22370979-22429495	wt	ele	OK	17.1745	7.12692	-1.26892	-5.29111	5e-05	0.000441468	yes
XLOC_025688	XLOC_025688	LPHN1	chr3:48683464-49036471	wt	ele	OK	1.24619	0.516981	-1.26934	-3.05868	5e-05	0.000441468	yes
XLOC_033193	XLOC_033193	mir9 6	chr7:15225518-15258679	wt	ele	OK	77.4147	32.1136	-1.26942	-3.78123	5e-05	0.000441468	yes
XLOC_032631	XLOC_032631	kcnc1a	chr7:34362243-34423365	wt	ele	OK	6.04145	2.50396	-1.27069	-3.31893	5e-05	0.000441468	yes
XLOC_009028	XLOC_009028	MAP6	chr15:18876842-18890397	wt	ele	OK	5.79333	2.40089	-1.27083	-2.69675	5e-05	0.000441468	yes
XLOC_022179	XLOC_022179		chr23:45894247-45899377	wt	ele	OK	11.4548	4.73993	-1.27302	-5.17353	5e-05	0.000441468	yes
XLOC_026096	XLOC_026096	mapk11	chr4:5380194-5395686	wt	ele	OK	20.9159	8.64722	-1.27429	-4.13916	5e-05	0.000441468	yes
XLOC_005434	XLOC_005434	si:dkey 38p12.2	chr12:23759717-23800680	wt	ele	OK	11.4666	4.74055	-1.27431	-3.31999	5e-05	0.000441468	yes
XLOC_023592	XLOC_023592	slc17a6a	chr25:36312137-36337709	wt	ele	OK	8.18901	3.38543	-1.27435	-3.71725	5e-05	0.000441468	yes
XLOC_021897	XLOC_021897	tuba1c	chr23:35742200-35745715	wt	ele	OK	291.992	120.653	-1.27507	-5.98389	5e-05	0.000441468	yes
XLOC_009535	XLOC_009535	igsf9ba	chr15:18032302-18150997	wt	ele	OK	6.7748	2.79751	-1.27603	-4.55465	5e-05	0.000441468	yes
XLOC_030764	XLOC_030764	sowahcb	chr6:21587-23848	wt	ele	OK	5.04246	2.0801	-1.27747	-2.9715	5e-05	0.000441468	yes
XLOC_013739	XLOC_013739	sphkap	chr18:44803130-44885930	wt	ele	OK	1.83582	0.757066	-1.27794	-3.2585	5e-05	0.000441468	yes
XLOC_016586	XLOC_016586	svilb	chr2:49460994-49490015	wt	ele	OK	0.824182	0.339838	-1.27812	-2.53576	5e-05	0.000441468	yes
XLOC_034229	XLOC_034229	fsd1	chr8:19148758-19192238	wt	ele	OK	10.4721	4.31781	-1.27818	-3.66643	5e-05	0.000441468	yes
XLOC_034604	XLOC_034604	plch2a	chr8:49498881-49781488	wt	ele	OK	5.75327	2.37062	-1.27912	-2.87641	5e-05	0.000441468	yes
XLOC_031693	XLOC_031693	BX255895.1	chr6:29827545-30027775	wt	ele	OK	1.74715	0.719874	-1.27919	-2.34085	5e-05	0.000441468	yes
XLOC_023885	XLOC_023885	PRR5	chr25:21741569-21762256	wt	ele	OK	8.91777	3.66923	-1.28121	-4.98991	5e-05	0.000441468	yes
XLOC_031762	XLOC_031762	gabra5	chr6:38293622-38444389	wt	ele	OK	4.37031	1.79641	-1.28261	-2.99446	5e-05	0.000441468	yes
XLOC_014542	XLOC_014542	stx1b	chr19:5782508-5878902	wt	ele	OK	40.2827	16.5565	-1.28276	-4.18247	5e-05	0.000441468	yes
XLOC_014716	XLOC_014716	thrb	chr19:19503038-19646473	wt	ele	OK	13.0614	5.36483	-1.28371	-4.09184	5e-05	0.000441468	yes
XLOC_011873	XLOC_011873	mamdc1	chr17:28399518-28624742	wt	ele	OK	1.9104	0.783915	-1.2851	-2.83407	5e-05	0.000441468	yes
XLOC_034309	XLOC_034309	dnajc5aa	chr8:24018688-24036867	wt	ele	OK	17.2604	7.08113	-1.28542	-3.4201	5e-05	0.000441468	yes
XLOC_000038	XLOC_000038		Zv9_NA15:295-12861	wt	ele	OK	10.1706	4.17096	-1.28595	-3.18702	5e-05	0.000441468	yes
XLOC_013495	XLOC_013495	mgat4c	chr18:16040315-16249243	wt	ele	OK	2.11924	0.868834	-1.28639	-2.5886	5e-05	0.000441468	yes
XLOC_021732	XLOC_021732	her4.4	chr23:21756162-21757930	wt	ele	OK	8.26417	3.38696	-1.28688	-3.91034	5e-05	0.000441468	yes
XLOC_008369	XLOC_008369	phox2bb	chr14:14897679-14900802	wt	ele	OK	2.7587	1.13016	-1.28746	-2.90017	5e-05	0.000441468	yes
XLOC_015622	XLOC_015622	epdr1	chr2:31551906-31554777	wt	ele	OK	7.85478	3.21645	-1.2881	-3.7035	5e-05	0.000441468	yes
XLOC_002627	XLOC_002627	CAMSAP3	chr1:59916406-59934360	wt	ele	OK	8.96264	3.67002	-1.28814	-4.54177	5e-05	0.000441468	yes
XLOC_031970	XLOC_031970	CABZ01086220.1	chr6:57794690-57836167	wt	ele	OK	7.68914	3.14841	-1.2882	-4.89565	5e-05	0.000441468	yes
XLOC_011072	XLOC_011072	syt11b	chr16:31067996-31084292	wt	ele	OK	12.7882	5.23434	-1.28873	-4.27643	5e-05	0.000441468	yes
XLOC_023365	XLOC_023365	syt9b	chr25:16198725-16262959	wt	ele	OK	2.54585	1.04201	-1.28878	-2.88189	5e-05	0.000441468	yes
XLOC_009708	XLOC_009708	c4	chr15:31515188-31629790	wt	ele	OK	2.34036	0.957546	-1.28932	-2.49147	5e-05	0.000441468	yes
XLOC_007084	XLOC_007084	dctn1b	chr13:11301682-11340369	wt	ele	OK	7.90969	3.23014	-1.29203	-2.85915	5e-05	0.000441468	yes
XLOC_015312	XLOC_015312	si:dkeyp 106c3.1 si:dkeyp 106c3.3	chr2:6964467-7117405	wt	ele	OK	4.45967	1.81917	-1.29366	-3.60353	5e-05	0.000441468	yes
XLOC_008893	XLOC_008893	MTUS2	chr15:3313006-3333037	wt	ele	OK	3.39019	1.38276	-1.29381	-2.38068	5e-05	0.000441468	yes
XLOC_032981	XLOC_032981	LPHN3	chr7:76037495-76062130	wt	ele	OK	3.76005	1.53325	-1.29415	-3.35278	5e-05	0.000441468	yes
XLOC_006543	XLOC_006543	GABRG1	chr13:11923439-12072088	wt	ele	OK	1.94211	0.791942	-1.29416	-2.3425	5e-05	0.000441468	yes
XLOC_001975	XLOC_001975	CASKIN1	chr1:7049419-7128611	wt	ele	OK	2.87377	1.1706	-1.29569	-3.61538	5e-05	0.000441468	yes
XLOC_022177	XLOC_022177		chr23:45318399-45323522	wt	ele	OK	3.05364	1.24096	-1.29907	-3.89662	5e-05	0.000441468	yes
XLOC_002488	XLOC_002488	AKT3	chr1:54292696-54317381	wt	ele	OK	15.073	6.11754	-1.30094	-3.35267	5e-05	0.000441468	yes
XLOC_014070	XLOC_014070	fam131ba	chr19:10155483-10285494	wt	ele	OK	3.84312	1.55813	-1.30246	-2.74991	5e-05	0.000441468	yes
XLOC_031253	XLOC_031253	CTTNBP2NL phc2b	chr6:48078105-48182557	wt	ele	OK	28.2746	11.4577	-1.30319	-4.86297	5e-05	0.000441468	yes
XLOC_017111	XLOC_017111	rtn1b	chr20:20710025-20768113	wt	ele	OK	68.2674	27.6526	-1.30378	-5.49419	5e-05	0.000441468	yes
XLOC_006553	XLOC_006553	lingo2	chr13:12570132-12611135	wt	ele	OK	3.6628	1.48345	-1.30399	-3.13004	5e-05	0.000441468	yes
XLOC_000770	XLOC_000770		Zv9_scaffold3455:134482-258721	wt	ele	OK	28.5157	11.5481	-1.30409	-5.84942	5e-05	0.000441468	yes
XLOC_029214	XLOC_029214	bcl7a	chr5:43411582-43422980	wt	ele	OK	44.3333	17.9447	-1.30483	-5.83841	5e-05	0.000441468	yes
XLOC_029137	XLOC_029137	mark4a	chr5:38368836-38428856	wt	ele	OK	5.29137	2.13828	-1.30719	-4.16385	5e-05	0.000441468	yes
XLOC_034969	XLOC_034969	C8H20orf112	chr8:24098524-24201849	wt	ele	OK	5.58315	2.2557	-1.30751	-2.55856	5e-05	0.000441468	yes
XLOC_032125	XLOC_032125		chr6:57572343-57574149	wt	ele	OK	5.44454	2.19809	-1.30856	-3.54383	5e-05	0.000441468	yes
XLOC_036148	XLOC_036148	chn1	chr9:2552178-2578317	wt	ele	OK	35.3228	14.2464	-1.31001	-3.89904	5e-05	0.000441468	yes
XLOC_017198	XLOC_017198	tmem179	chr20:27423259-27426177	wt	ele	OK	10.7892	4.34592	-1.31186	-3.37895	5e-05	0.000441468	yes
XLOC_003419	XLOC_003419	atp6v0a2a	chr10:7017245-7061968	wt	ele	OK	10.9781	4.41968	-1.31261	-4.64845	5e-05	0.000441468	yes
XLOC_010311	XLOC_010311	hoxa13b	chr16:22980333-22982890	wt	ele	OK	3.37533	1.35761	-1.31396	-2.57848	5e-05	0.000441468	yes
XLOC_021842	XLOC_021842	camta1a si:ch73 287n15.1	chr23:30299862-30937371	wt	ele	OK	3.07815	1.23675	-1.31551	-3.6447	5e-05	0.000441468	yes
XLOC_034300	XLOC_034300	sypa	chr8:23784300-23805939	wt	ele	OK	56.3726	22.6306	-1.31672	-4.32788	5e-05	0.000441468	yes
XLOC_031993	XLOC_031993	ARHGAP40	chr6:59823388-59840041	wt	ele	OK	7.8847	3.16238	-1.31805	-4.13824	5e-05	0.000441468	yes
XLOC_023305	XLOC_023305	ric8a	chr25:10670167-10694369	wt	ele	OK	4.85023	1.94502	-1.31827	-3.46066	5e-05	0.000441468	yes
XLOC_019578	XLOC_019578		chr21:43623470-43625244	wt	ele	OK	8.33569	3.34078	-1.31912	-4.06709	5e-05	0.000441468	yes
XLOC_025679	XLOC_025679	gas7a	chr3:47342053-47454581	wt	ele	OK	2.80484	1.12011	-1.32428	-3.94918	5e-05	0.000441468	yes
XLOC_003041	XLOC_003041	nlgn2b	chr10:22526886-22681531	wt	ele	OK	2.90952	1.16149	-1.3248	-3.29297	5e-05	0.000441468	yes
XLOC_015925	XLOC_015925	si:ch1073 382c16.2	chr2:56838232-56863678	wt	ele	OK	29.4166	11.7224	-1.32737	-3.82129	5e-05	0.000441468	yes
XLOC_002920	XLOC_002920	C10H5orf28	chr10:13242844-13255155	wt	ele	OK	9.60557	3.82542	-1.32825	-3.38722	5e-05	0.000441468	yes
XLOC_004469	XLOC_004469	GPR137B	chr11:46575712-46584940	wt	ele	OK	2.22541	0.885985	-1.32872	-2.52764	5e-05	0.000441468	yes
XLOC_020077	XLOC_020077	NETO2	chr22:25093864-25109898	wt	ele	OK	2.99491	1.19133	-1.32994	-2.67021	5e-05	0.000441468	yes
XLOC_010464	XLOC_010464	atn1	chr16:34068316-34090913	wt	ele	OK	11.7545	4.67472	-1.33026	-5.37409	5e-05	0.000441468	yes
XLOC_024547	XLOC_024547		chr3:24749399-24761562	wt	ele	OK	6.93386	2.75588	-1.33115	-5.23828	5e-05	0.000441468	yes
XLOC_033669	XLOC_033669	sdcbp	chr7:59500115-59514798	wt	ele	OK	4.12394	1.63835	-1.33178	-2.57086	5e-05	0.000441468	yes
XLOC_036030	XLOC_036030	CSRNP3	chr9:50722224-50825087	wt	ele	OK	9.16694	3.64001	-1.3325	-2.88791	5e-05	0.000441468	yes
XLOC_011437	XLOC_011437		chr16:11983985-11986105	wt	ele	OK	3.25514	1.29	-1.33534	-3.14525	5e-05	0.000441468	yes
XLOC_014595	XLOC_014595	celf3a	chr19:9439192-9510004	wt	ele	OK	59.753	23.6497	-1.33719	-6.13127	5e-05	0.000441468	yes
XLOC_018937	XLOC_018937	CABZ01081904.1	chr21:152758-161538	wt	ele	OK	17.8886	7.07955	-1.33731	-3.0536	5e-05	0.000441468	yes
XLOC_022036	XLOC_022036	DCLK2	chr23:45901893-45934726	wt	ele	OK	11.2679	4.45585	-1.33844	-3.92695	5e-05	0.000441468	yes
XLOC_022798	XLOC_022798	lnx2a	chr24:22254266-22282944	wt	ele	OK	7.98763	3.15693	-1.33925	-4.12882	5e-05	0.000441468	yes
XLOC_008658	XLOC_008658	fstl5	chr14:49938566-50250622	wt	ele	OK	5.42653	2.14441	-1.33945	-3.41822	5e-05	0.000441468	yes
XLOC_004328	XLOC_004328	TTBK1	chr11:31538792-31603385	wt	ele	OK	4.48802	1.76949	-1.34274	-4.07015	5e-05	0.000441468	yes
XLOC_033650	XLOC_033650	CBFA2T3	chr7:56923387-56971114	wt	ele	OK	19.5487	7.69536	-1.34501	-5.07765	5e-05	0.000441468	yes
XLOC_002917	XLOC_002917	CT990561.1	chr10:12438470-12656342	wt	ele	OK	1.83244	0.720697	-1.3463	-3.39634	5e-05	0.000441468	yes
XLOC_015605	XLOC_015605	chmp5a	chr2:30609426-30617165	wt	ele	OK	7.62925	3.00008	-1.34654	-2.68227	5e-05	0.000441468	yes
XLOC_026287	XLOC_026287	syt1a	chr4:20141946-20251264	wt	ele	OK	24.6588	9.69395	-1.34694	-5.32759	5e-05	0.000441468	yes
XLOC_000040	XLOC_000040		Zv9_NA15:14745-17628	wt	ele	OK	9.63618	3.78437	-1.34841	-4.65337	5e-05	0.000441468	yes
XLOC_008567	XLOC_008567	gpm6aa	chr14:37569307-37598853	wt	ele	OK	151.388	59.4455	-1.34861	-5.69352	5e-05	0.000441468	yes
XLOC_010856	XLOC_010856	clstn3	chr16:13852334-13923605	wt	ele	OK	10.634	4.16809	-1.35123	-3.95007	5e-05	0.000441468	yes
XLOC_003573	XLOC_003573	pitpnab	chr10:24752346-24802573	wt	ele	OK	14.3968	5.641	-1.35172	-3.67038	5e-05	0.000441468	yes
XLOC_023781	XLOC_023781	jph3	chr25:13259971-13319641	wt	ele	OK	2.95182	1.15622	-1.35219	-4.1383	5e-05	0.000441468	yes
XLOC_011147	XLOC_011147	snap91	chr16:35319310-35373595	wt	ele	OK	12.8378	5.02616	-1.35287	-5.28993	5e-05	0.000441468	yes
XLOC_026199	XLOC_026199	nrcam	chr4:12715041-12796409	wt	ele	OK	6.67359	2.61233	-1.35313	-5.12767	5e-05	0.000441468	yes
XLOC_002298	XLOC_002298	gpm6ab	chr1:39003574-39111338	wt	ele	OK	96.3972	37.7279	-1.35336	-6.14487	5e-05	0.000441468	yes
XLOC_017746	XLOC_017746	ckbb	chr20:20888906-20893949	wt	ele	OK	401.289	157.048	-1.35344	-5.52271	5e-05	0.000441468	yes
XLOC_007694	XLOC_007694	SPOCK1	chr14:1937744-2068673	wt	ele	OK	5.90853	2.31044	-1.35463	-2.65277	5e-05	0.000441468	yes
XLOC_031907	XLOC_031907	ptprt	chr6:50957438-51427802	wt	ele	OK	2.25639	0.882083	-1.35503	-3.01167	5e-05	0.000441468	yes
XLOC_008379	XLOC_008379	SLITRK4	chr14:16660166-16665642	wt	ele	OK	2.33513	0.912689	-1.35531	-3.37184	5e-05	0.000441468	yes
XLOC_033497	XLOC_033497	c1qtnf4	chr7:39992251-40004343	wt	ele	OK	7.20843	2.81523	-1.35643	-3.45242	5e-05	0.000441468	yes
XLOC_021207	XLOC_021207	slc2a1a	chr23:22494608-22506777	wt	ele	OK	4.64686	1.81369	-1.35733	-3.45633	5e-05	0.000441468	yes
XLOC_014047	XLOC_014047	efna3a	chr19:8766730-8962325	wt	ele	OK	2.13228	0.83161	-1.35842	-2.49561	5e-05	0.000441468	yes
XLOC_031208	XLOC_031208	cadpsb	chr6:41186090-41376425	wt	ele	OK	12.2342	4.76426	-1.3606	-5.42917	5e-05	0.000441468	yes
XLOC_008408	XLOC_008408	BX470131.1	chr14:22202973-22220954	wt	ele	OK	4.20828	1.63861	-1.36076	-2.41407	5e-05	0.000441468	yes
XLOC_005517	XLOC_005517	ENSDARG00000054177 zgc:171544	chr12:30603067-30759759	wt	ele	OK	1.80911	0.704277	-1.36107	-2.8365	5e-05	0.000441468	yes
XLOC_003233	XLOC_003233	dscama	chr10:40115877-40299913	wt	ele	OK	6.13878	2.38657	-1.36301	-5.10238	5e-05	0.000441468	yes
XLOC_032546	XLOC_032546	NAT16	chr7:27258490-27277588	wt	ele	OK	12.3814	4.81243	-1.36334	-5.55395	5e-05	0.000441468	yes
XLOC_023828	XLOC_023828	dyrk4	chr25:17141062-17190006	wt	ele	OK	3.00677	1.16812	-1.36402	-3.68217	5e-05	0.000441468	yes
XLOC_012823	XLOC_012823	PARP6	chr18:429052-451198	wt	ele	OK	4.32396	1.67945	-1.36437	-4.63453	5e-05	0.000441468	yes
XLOC_017349	XLOC_017349	scara3	chr20:39308557-39325566	wt	ele	OK	1.6434	0.638041	-1.36496	-2.69262	5e-05	0.000441468	yes
XLOC_022666	XLOC_022666	dpp6a	chr24:6815105-7204619	wt	ele	OK	3.86749	1.50137	-1.36512	-3.16652	5e-05	0.000441468	yes
XLOC_020731	XLOC_020731	gtpbp2	chr22:31411455-31428745	wt	ele	OK	5.45307	2.11633	-1.36551	-3.24542	5e-05	0.000441468	yes
XLOC_014560	XLOC_014560	atp1a3a	chr19:6950513-7007916	wt	ele	OK	45.2776	17.5625	-1.3663	-5.95263	5e-05	0.000441468	yes
XLOC_010280	XLOC_010280	fam131bb	chr16:19450851-19538348	wt	ele	OK	4.83201	1.8736	-1.36681	-2.82783	5e-05	0.000441468	yes
XLOC_025264	XLOC_025264	ZNF385C	chr3:17457816-17576937	wt	ele	OK	6.03282	2.33192	-1.37131	-4.08999	5e-05	0.000441468	yes
XLOC_036636	XLOC_036636	tbr1b	chr9:52776691-52782926	wt	ele	OK	5.57372	2.15262	-1.37254	-3.73057	5e-05	0.000441468	yes
XLOC_014936	XLOC_014936	col8a2	chr19:37042047-37243393	wt	ele	OK	6.48855	2.50548	-1.37281	-4.54015	5e-05	0.000441468	yes
XLOC_034160	XLOC_034160	ampd1	chr8:11594770-11626258	wt	ele	OK	77.669	29.9642	-1.3741	-5.8281	5e-05	0.000441468	yes
XLOC_026156	XLOC_026156	kcnd2	chr4:9430380-9626388	wt	ele	OK	1.55047	0.598069	-1.37432	-2.77461	5e-05	0.000441468	yes
XLOC_025369	XLOC_025369	HMGXB4	chr3:26974391-26990233	wt	ele	OK	5.44026	2.09826	-1.37448	-3.60932	5e-05	0.000441468	yes
XLOC_031190	XLOC_031190	CU855953.1	chr6:40518580-40541420	wt	ele	OK	2.18639	0.842176	-1.37636	-4.15436	5e-05	0.000441468	yes
XLOC_008936	XLOC_008936	egln2	chr15:8410021-8463614	wt	ele	OK	5.1919	1.99888	-1.37707	-3.03654	5e-05	0.000441468	yes
XLOC_034857	XLOC_034857	lhx4	chr8:14970822-15005525	wt	ele	OK	11.4394	4.40408	-1.3771	-4.38299	5e-05	0.000441468	yes
XLOC_018909	XLOC_018909	acsl6	chr21:43614599-43623370	wt	ele	OK	11.9708	4.60645	-1.37779	-3.538	5e-05	0.000441468	yes
XLOC_014231	XLOC_014231	atat1	chr19:27957004-28005869	wt	ele	OK	11.6852	4.49493	-1.37831	-3.63229	5e-05	0.000441468	yes
XLOC_033956	XLOC_033956		chr7:49491743-49497675	wt	ele	OK	6.92217	2.65843	-1.38065	-5.26359	5e-05	0.000441468	yes
XLOC_007996	XLOC_007996	TENM2	chr14:30139736-30629637	wt	ele	OK	3.58357	1.37607	-1.38084	-4.83711	5e-05	0.000441468	yes
XLOC_032344	XLOC_032344	CT030046.1	chr7:14210103-14314486	wt	ele	OK	8.06045	3.09511	-1.38087	-4.59317	5e-05	0.000441468	yes
XLOC_029091	XLOC_029091	ier5l	chr5:34409134-34411378	wt	ele	OK	58.8948	22.6	-1.38182	-6.43794	5e-05	0.000441468	yes
XLOC_035119	XLOC_035119	slc12a5b	chr8:38392752-38503245	wt	ele	OK	2.81371	1.07834	-1.38366	-3.67035	5e-05	0.000441468	yes
XLOC_013467	XLOC_013467	si:dkey 238o13.4	chr18:14257858-14264006	wt	ele	OK	17.6997	6.78015	-1.38434	-4.87227	5e-05	0.000441468	yes
XLOC_024801	XLOC_024801	ELFN1	chr3:43798494-44000320	wt	ele	OK	1.24756	0.477016	-1.387	-2.69078	5e-05	0.000441468	yes
XLOC_022912	XLOC_022912	STEAP2	chr24:33035635-33050843	wt	ele	OK	1.26615	0.483854	-1.38781	-2.90286	5e-05	0.000441468	yes
XLOC_027415	XLOC_027415	dennd6b	chr4:19005515-19016039	wt	ele	OK	5.67299	2.16782	-1.38787	-4.08308	5e-05	0.000441468	yes
XLOC_012402	XLOC_012402	FAM149B1	chr17:26429604-26446743	wt	ele	OK	10.2089	3.90105	-1.3879	-4.8361	5e-05	0.000441468	yes
XLOC_004537	XLOC_004537		chr11:3612389-3614264	wt	ele	OK	8.00308	3.0576	-1.38816	-4.09425	5e-05	0.000441468	yes
XLOC_006178	XLOC_006178	ebf3	chr12:44139596-44283429	wt	ele	OK	64.5717	24.6432	-1.38971	-4.35126	5e-05	0.000441468	yes
XLOC_035855	XLOC_035855	jagn1a	chr9:31141948-31144413	wt	ele	OK	20.4273	7.79517	-1.38985	-5.16791	5e-05	0.000441468	yes
XLOC_025226	XLOC_025226	sez6l2	chr3:14834185-14872320	wt	ele	OK	7.11845	2.71588	-1.39015	-4.57441	5e-05	0.000441468	yes
XLOC_011250	XLOC_011250	cspg5a	chr16:45093085-45161600	wt	ele	OK	44.4739	16.9658	-1.39033	-5.76805	5e-05	0.000441468	yes
XLOC_003544	XLOC_003544	pcdh1a	chr10:20998370-21135264	wt	ele	OK	4.76942	1.81917	-1.39054	-3.94642	5e-05	0.000441468	yes
XLOC_026186	XLOC_026186	lmo3	chr4:11676989-11743914	wt	ele	OK	40.6507	15.4994	-1.39106	-3.85422	5e-05	0.000441468	yes
XLOC_031334	XLOC_031334	ANKS1A	chr6:54313958-54382484	wt	ele	OK	2.28712	0.871299	-1.39229	-3.25907	5e-05	0.000441468	yes
XLOC_021567	XLOC_021567	syn2a	chr23:4807674-4831162	wt	ele	OK	19.6854	7.48289	-1.39546	-5.59296	5e-05	0.000441468	yes
XLOC_004559	XLOC_004559	ANO8	chr11:5996071-6036399	wt	ele	OK	2.95443	1.12279	-1.3958	-3.5064	5e-05	0.000441468	yes
XLOC_011736	XLOC_011736	rgs7	chr17:19456631-19557265	wt	ele	OK	5.46113	2.07319	-1.39735	-3.60628	5e-05	0.000441468	yes
XLOC_010990	XLOC_010990	s100t	chr16:24862111-24863680	wt	ele	OK	32.4442	12.3029	-1.39897	-4.23458	5e-05	0.000441468	yes
XLOC_017048	XLOC_017048	rd3	chr20:13884187-13915093	wt	ele	OK	2.95923	1.122	-1.39915	-2.67944	5e-05	0.000441468	yes
XLOC_018765	XLOC_018765	TENM2	chr21:30576991-30774786	wt	ele	OK	2.73409	1.03663	-1.39916	-4.17574	5e-05	0.000441468	yes
XLOC_016204	XLOC_016204	PBX1A	chr2:19592637-19619132	wt	ele	OK	16.1762	6.12814	-1.40035	-3.42001	5e-05	0.000441468	yes
XLOC_008892	XLOC_008892	CABZ01053592.1	chr15:3278600-3309291	wt	ele	OK	2.06057	0.780167	-1.40119	-2.80648	5e-05	0.000441468	yes
XLOC_010910	XLOC_010910	fabp11b	chr16:18199546-18202985	wt	ele	OK	15.125	5.7251	-1.40156	-4.25891	5e-05	0.000441468	yes
XLOC_002314	XLOC_002314	TESK1	chr1:40601009-40619684	wt	ele	OK	6.20347	2.34659	-1.40251	-4.31712	5e-05	0.000441468	yes
XLOC_012503	XLOC_012503	dtnbb	chr17:37235780-37324124	wt	ele	OK	3.18203	1.20312	-1.40317	-3.17404	5e-05	0.000441468	yes
XLOC_032700	XLOC_032700	SORCS2	chr7:41151436-41450497	wt	ele	OK	3.5991	1.35974	-1.40431	-4.72075	5e-05	0.000441468	yes
XLOC_012277	XLOC_012277	FAM184A	chr17:15150670-15223943	wt	ele	OK	3.60255	1.3604	-1.40498	-3.85452	5e-05	0.000441468	yes
XLOC_003550	XLOC_003550	tlx3b	chr10:22251263-22257211	wt	ele	OK	2.30213	0.869065	-1.40544	-3.00806	5e-05	0.000441468	yes
XLOC_010512	XLOC_010512	stmn1b	chr16:37064388-37079811	wt	ele	OK	188.514	71.1281	-1.40618	-6.44437	5e-05	0.000441468	yes
XLOC_022145	XLOC_022145		chr23:36901904-36910165	wt	ele	OK	0.888974	0.335263	-1.40685	-3.2196	5e-05	0.000441468	yes
XLOC_012077	XLOC_012077	CU302376.1	chr17:52290782-52316868	wt	ele	OK	2.74229	1.03414	-1.40695	-3.51502	5e-05	0.000441468	yes
XLOC_035366	XLOC_035366	BSN	chr8:55746239-56084206	wt	ele	OK	3.82495	1.44121	-1.40816	-3.02934	5e-05	0.000441468	yes
XLOC_019430	XLOC_019430	si:ch73 362m14.4	chr21:41985808-42012326	wt	ele	OK	4.0926	1.5404	-1.40971	-3.14791	5e-05	0.000441468	yes
XLOC_028916	XLOC_028916	DHRS13	chr5:22705196-22711526	wt	ele	OK	5.70987	2.14777	-1.41062	-2.89218	5e-05	0.000441468	yes
XLOC_024885	XLOC_024885	olfm2a	chr3:54898895-55088978	wt	ele	OK	10.9833	4.13075	-1.41084	-3.77122	5e-05	0.000441468	yes
XLOC_016990	XLOC_016990	nrxn3b	chr20:5588251-5998474	wt	ele	OK	4.16007	1.5635	-1.41183	-2.77	5e-05	0.000441468	yes
XLOC_012854	XLOC_012854	serpini1	chr18:4309285-4343344	wt	ele	OK	7.60066	2.85557	-1.41235	-3.0228	5e-05	0.000441468	yes
XLOC_031538	XLOC_031538	fmnl2b	chr6:13299534-13358237	wt	ele	OK	26.915	10.1119	-1.41236	-4.75887	5e-05	0.000441468	yes
XLOC_011096	XLOC_011096	ldlrad4	chr16:32907944-33036947	wt	ele	OK	11.9261	4.47409	-1.41446	-2.70881	5e-05	0.000441468	yes
XLOC_002100	XLOC_002100	ptprdb	chr1:17860648-18071873	wt	ele	OK	4.72944	1.77188	-1.41638	-4.35486	5e-05	0.000441468	yes
XLOC_018672	XLOC_018672	RFFL	chr21:24332022-24344870	wt	ele	OK	6.1699	2.30986	-1.41744	-3.56987	5e-05	0.000441468	yes
XLOC_017231	XLOC_017231	kidins220b	chr20:29769780-29809556	wt	ele	OK	47.2863	17.6812	-1.41921	-5.55636	5e-05	0.000441468	yes
XLOC_004295	XLOC_004295	ASAP1	chr11:27409726-27524012	wt	ele	OK	3.89487	1.45489	-1.42067	-3.03694	5e-05	0.000441468	yes
XLOC_021084	XLOC_021084	samd10b	chr23:13236040-13448524	wt	ele	OK	2.24026	0.836386	-1.42142	-3.05672	5e-05	0.000441468	yes
XLOC_035887	XLOC_035887	vangl1	chr9:34021592-34107013	wt	ele	OK	7.30197	2.72593	-1.42154	-4.46081	5e-05	0.000441468	yes
XLOC_015654	XLOC_015654	astn1	chr2:34290788-34703288	wt	ele	OK	5.34248	1.99301	-1.42256	-4.08982	5e-05	0.000441468	yes
XLOC_029812	XLOC_029812	si:ch211 26b3.4	chr5:24655046-24735472	wt	ele	OK	4.41084	1.64462	-1.4233	-3.42617	5e-05	0.000441468	yes
XLOC_009229	XLOC_009229	itm2ca	chr15:38645530-38666044	wt	ele	OK	16.7157	6.22775	-1.42442	-5.69172	5e-05	0.000441468	yes
XLOC_012896	XLOC_012896	glipr1b	chr18:6808755-6818600	wt	ele	OK	2.52864	0.941576	-1.42521	-2.64195	5e-05	0.000441468	yes
XLOC_002733	XLOC_002733		chr1:59623732-59626122	wt	ele	OK	2.20785	0.821731	-1.4259	-2.96082	5e-05	0.000441468	yes
XLOC_007771	XLOC_007771		chr14:3584585-3587810	wt	ele	OK	4.93397	1.83588	-1.42627	-4.11994	5e-05	0.000441468	yes
XLOC_007309	XLOC_007309	btbd3b	chr13:35259692-35273343	wt	ele	OK	3.43515	1.27797	-1.42652	-2.8066	5e-05	0.000441468	yes
XLOC_005143	XLOC_005143		chr11:44710832-44714757	wt	ele	OK	4.34207	1.61467	-1.42715	-4.3349	5e-05	0.000441468	yes
XLOC_012294	XLOC_012294	nrxn3a	chr17:16746722-17278052	wt	ele	OK	5.56781	2.06986	-1.42758	-4.11007	5e-05	0.000441468	yes
XLOC_020022	XLOC_020022	UNC13A	chr22:20500893-20562823	wt	ele	OK	6.24495	2.32151	-1.42762	-3.2523	5e-05	0.000441468	yes
XLOC_003151	XLOC_003151	map6	chr10:33489611-33565567	wt	ele	OK	6.00894	2.23237	-1.42854	-3.84939	5e-05	0.000441468	yes
XLOC_033576	XLOC_033576	rbpms2b	chr7:49709625-49720621	wt	ele	OK	21.6633	8.03914	-1.43014	-4.16041	5e-05	0.000441468	yes
XLOC_030739	XLOC_030739		chr5:71424926-71429359	wt	ele	OK	1.13452	0.419941	-1.43383	-2.90749	5e-05	0.000441468	yes
XLOC_015997	XLOC_015997	foxf2a	chr2:894349-898208	wt	ele	OK	8.25992	3.05522	-1.43485	-3.69702	5e-05	0.000441468	yes
XLOC_021799	XLOC_021799	scn8aa	chr23:27489324-27586062	wt	ele	OK	12.5748	4.64875	-1.43562	-6.06516	5e-05	0.000441468	yes
XLOC_017325	XLOC_017325	aig1	chr20:37666849-37785089	wt	ele	OK	7.16797	2.64844	-1.43642	-2.8112	5e-05	0.000441468	yes
XLOC_014621	XLOC_014621	ENTHD1	chr19:10998579-11018328	wt	ele	OK	9.49199	3.50648	-1.43669	-4.47568	5e-05	0.000441468	yes
XLOC_001701	XLOC_001701	MAST1	chr1:51791198-51888183	wt	ele	OK	1.56669	0.577409	-1.44005	-3.55978	5e-05	0.000441468	yes
XLOC_016785	XLOC_016785		chr2:33188256-33190013	wt	ele	OK	3.49459	1.28677	-1.44137	-3.26692	5e-05	0.000441468	yes
XLOC_016393	XLOC_016393	nmnat2	chr2:35746167-35761660	wt	ele	OK	22.1122	8.12094	-1.44513	-5.18597	5e-05	0.000441468	yes
XLOC_033383	XLOC_033383	lmo1	chr7:29445655-29484616	wt	ele	OK	25.0304	9.18702	-1.44601	-3.90565	5e-05	0.000441468	yes
XLOC_029523	XLOC_029523	CABZ01029738.1	chr5:74914800-74936467	wt	ele	OK	4.77568	1.75257	-1.44624	-3.25734	5e-05	0.000441468	yes
XLOC_006931	XLOC_006931	sncb	chr13:53300312-53334681	wt	ele	OK	116.821	42.7808	-1.44927	-7.14038	5e-05	0.000441468	yes
XLOC_015106	XLOC_015106		chr19:7471201-7475717	wt	ele	OK	2.10618	0.771246	-1.44936	-3.63213	5e-05	0.000441468	yes
XLOC_018924	XLOC_018924	C21H5orf24	chr21:44374394-44381682	wt	ele	OK	9.11994	3.33926	-1.4495	-5.19824	5e-05	0.000441468	yes
XLOC_001629	XLOC_001629	STX3	chr1:45281791-45292726	wt	ele	OK	2.2998	0.841471	-1.45052	-2.65659	5e-05	0.000441468	yes
XLOC_010911	XLOC_010911	stmn2a	chr16:18215814-18233105	wt	ele	OK	72.5845	26.5447	-1.45124	-6.21523	5e-05	0.000441468	yes
XLOC_019978	XLOC_019978	yjefn3	chr22:18613357-18689811	wt	ele	OK	10.6325	3.8872	-1.45168	-3.2606	5e-05	0.000441468	yes
XLOC_029084	XLOC_029084	taok3b	chr5:33797739-33821359	wt	ele	OK	4.99619	1.82526	-1.45273	-2.93907	5e-05	0.000441468	yes
XLOC_028473	XLOC_028473		chr4:3929612-3932259	wt	ele	OK	1.62031	0.591748	-1.45321	-2.8272	5e-05	0.000441468	yes
XLOC_029798	XLOC_029798	zc4h2	chr5:23857037-23866246	wt	ele	OK	148.629	54.2661	-1.45359	-6.31543	5e-05	0.000441468	yes
XLOC_014125	XLOC_014125	ptprua	chr19:15654651-16087183	wt	ele	OK	5.03876	1.83356	-1.45842	-2.66987	5e-05	0.000441468	yes
XLOC_005980	XLOC_005980	csdc2a	chr12:20195545-20199772	wt	ele	OK	22.6127	8.22838	-1.45845	-5.57183	5e-05	0.000441468	yes
XLOC_005347	XLOC_005347	MPP3	chr12:17204091-17349355	wt	ele	OK	4.21738	1.53437	-1.4587	-3.40433	5e-05	0.000441468	yes
XLOC_035430	XLOC_035430		chr8:24095145-24098374	wt	ele	OK	5.67556	2.06458	-1.45892	-4.51545	5e-05	0.000441468	yes
XLOC_026322	XLOC_026322	iqsec3a	chr4:25643401-26068912	wt	ele	OK	4.90699	1.78495	-1.45896	-4.04338	5e-05	0.000441468	yes
XLOC_016196	XLOC_016196	mir137 1	chr2:18657546-18661177	wt	ele	OK	7.19956	2.6187	-1.45906	-2.38154	5e-05	0.000441468	yes
XLOC_035638	XLOC_035638	nxph2a	chr9:10239565-10269926	wt	ele	OK	2.5032	0.910375	-1.45924	-2.6106	5e-05	0.000441468	yes
XLOC_010413	XLOC_010413	FRRS1L	chr16:29425636-29435814	wt	ele	OK	3.84067	1.39613	-1.45993	-4.35481	5e-05	0.000441468	yes
XLOC_036050	XLOC_036050		chr9:53274109-53290238	wt	ele	OK	12.6441	4.59438	-1.46052	-3.35484	5e-05	0.000441468	yes
XLOC_036397	XLOC_036397	stxbp5l	chr9:28445059-28682906	wt	ele	OK	3.38327	1.22907	-1.46085	-2.3166	5e-05	0.000441468	yes
XLOC_036101	XLOC_036101	map3k12	chr9:244315-265020	wt	ele	OK	2.67693	0.972314	-1.46108	-3.35869	5e-05	0.000441468	yes
XLOC_024649	XLOC_024649	lin7b	chr3:32070868-32082273	wt	ele	OK	24.4967	8.88087	-1.46381	-5.17897	5e-05	0.000441468	yes
XLOC_021405	XLOC_021405	TSHZ2	chr23:38446246-38450466	wt	ele	OK	11.3026	4.09355	-1.46523	-5.20046	5e-05	0.000441468	yes
XLOC_005031	XLOC_005031		chr11:5989842-5996001	wt	ele	OK	2.05275	0.743259	-1.46562	-3.99984	5e-05	0.000441468	yes
XLOC_006608	XLOC_006608	emx2	chr13:19367057-19372563	wt	ele	OK	19.5014	7.05866	-1.46611	-4.55182	5e-05	0.000441468	yes
XLOC_035930	XLOC_035930	atp1a1b	chr9:36954479-36975127	wt	ele	OK	44.392	16.06	-1.46682	-6.65355	5e-05	0.000441468	yes
XLOC_013070	XLOC_013070	necab2	chr18:21189476-21401568	wt	ele	OK	18.3323	6.63099	-1.46709	-3.63658	5e-05	0.000441468	yes
XLOC_020571	XLOC_020571	ncanb	chr22:18082206-18336295	wt	ele	OK	12.0259	4.3452	-1.46865	-3.7338	5e-05	0.000441468	yes
XLOC_035550	XLOC_035550	FARP1	chr9:979758-1286121	wt	ele	OK	11.8348	4.27099	-1.47039	-2.86886	5e-05	0.000441468	yes
XLOC_011693	XLOC_011693	LRFN5	chr17:13528179-13648926	wt	ele	OK	1.70211	0.614162	-1.47063	-2.81538	5e-05	0.000441468	yes
XLOC_007962	XLOC_007962	kif3a	chr14:24870357-24979524	wt	ele	OK	4.78482	1.72068	-1.47548	-3.42222	5e-05	0.000441468	yes
XLOC_031779	XLOC_031779	DIP2B	chr6:39461280-39536776	wt	ele	OK	4.99753	1.79667	-1.47589	-4.70639	5e-05	0.000441468	yes
XLOC_018694	XLOC_018694	tmem151a	chr21:25014492-25025734	wt	ele	OK	3.92247	1.40982	-1.47625	-3.19191	5e-05	0.000441468	yes
XLOC_012642	XLOC_012642	RPS6KL1	chr17:53083996-53107770	wt	ele	OK	1.42331	0.511483	-1.47649	-3.52141	5e-05	0.000441468	yes
XLOC_032582	XLOC_032582	gnao1b	chr7:30469828-30481054	wt	ele	OK	12.6411	4.53401	-1.47926	-5.37702	5e-05	0.000441468	yes
XLOC_024692	XLOC_024692	mpp2a	chr3:33483680-33516385	wt	ele	OK	10.9512	3.92699	-1.4796	-4.51461	5e-05	0.000441468	yes
XLOC_000969	XLOC_000969		Zv9_scaffold3505:57120-109961	wt	ele	OK	3.13672	1.12325	-1.48157	-4.14137	5e-05	0.000441468	yes
XLOC_019114	XLOC_019114	barhl1b	chr21:15988467-15994655	wt	ele	OK	10.2384	3.665	-1.48211	-2.92929	5e-05	0.000441468	yes
XLOC_013427	XLOC_013427	mapk8ip2	chr18:7714252-7777819	wt	ele	OK	9.14999	3.27352	-1.48293	-5.38959	5e-05	0.000441468	yes
XLOC_022563	XLOC_022563	atp6v0cb	chr24:40734283-40751748	wt	ele	OK	78.3063	27.9908	-1.48418	-7.05296	5e-05	0.000441468	yes
XLOC_032537	XLOC_032537	hmgb3a	chr7:27039092-27044149	wt	ele	OK	469.342	167.734	-1.48447	-5.92398	5e-05	0.000441468	yes
XLOC_001565	XLOC_001565	ccdc149b	chr1:40426578-40445761	wt	ele	OK	2.68572	0.959636	-1.48475	-3.01103	5e-05	0.000441468	yes
XLOC_010168	XLOC_010168	stx12l	chr16:8845946-8860767	wt	ele	OK	5.41668	1.9354	-1.48478	-4.47157	5e-05	0.000441468	yes
XLOC_008720	XLOC_008720		chr14:7757529-7759473	wt	ele	OK	9.72128	3.47118	-1.48572	-4.76405	5e-05	0.000441468	yes
XLOC_018868	XLOC_018868	PPP2R2B	chr21:40438886-40470615	wt	ele	OK	2.18679	0.779945	-1.48737	-2.59098	5e-05	0.000441468	yes
XLOC_023891	XLOC_023891	DOCK4	chr25:22184985-22414498	wt	ele	OK	3.42408	1.22098	-1.48767	-3.80733	5e-05	0.000441468	yes
XLOC_004392	XLOC_004392	CR847998.1	chr11:40710676-41403023	wt	ele	OK	7.16609	2.55225	-1.48942	-5.70497	5e-05	0.000441468	yes
XLOC_025386	XLOC_025386	rbfox1	chr3:28135274-28579317	wt	ele	OK	35.3385	12.5828	-1.48979	-4.66917	5e-05	0.000441468	yes
XLOC_036044	XLOC_036044	fap	chr9:52571506-52607983	wt	ele	OK	13.6779	4.86941	-1.49003	-5.37214	5e-05	0.000441468	yes
XLOC_014128	XLOC_014128	MANEAL	chr19:16691945-16709330	wt	ele	OK	5.84577	2.07964	-1.49106	-4.72725	5e-05	0.000441468	yes
XLOC_023293	XLOC_023293	MUC5AC	chr25:8615943-8653224	wt	ele	OK	6.08293	2.16318	-1.49161	-4.8429	5e-05	0.000441468	yes
XLOC_009123	XLOC_009123	CLIP3	chr15:28338708-28358114	wt	ele	OK	12.6474	4.49455	-1.49259	-4.52174	5e-05	0.000441468	yes
XLOC_014564	XLOC_014564	CABZ01029822.1	chr19:7478592-7504469	wt	ele	OK	3.00232	1.0657	-1.49428	-2.83461	5e-05	0.000441468	yes
XLOC_015248	XLOC_015248	FP102801.1	chr2:2428045-2446159	wt	ele	OK	3.15415	1.11945	-1.49446	-4.27539	5e-05	0.000441468	yes
XLOC_025413	XLOC_025413	PPFIA3	chr3:30173614-30274192	wt	ele	OK	11.6146	4.11794	-1.49594	-5.23102	5e-05	0.000441468	yes
XLOC_016779	XLOC_016779		chr2:27812604-27815825	wt	ele	OK	7.10859	2.5182	-1.49717	-4.97274	5e-05	0.000441468	yes
XLOC_018471	XLOC_018471	olfm1b	chr21:6708057-6778735	wt	ele	OK	32.6699	11.5667	-1.49799	-3.72847	5e-05	0.000441468	yes
XLOC_008065	XLOC_008065	gabrp	chr14:35677968-35687467	wt	ele	OK	4.63596	1.63915	-1.49992	-3.18578	5e-05	0.000441468	yes
XLOC_036520	XLOC_036520	upf3a	chr9:35873360-35887085	wt	ele	OK	12.4477	4.39002	-1.50359	-4.67273	5e-05	0.000441468	yes
XLOC_023502	XLOC_023502	CR759921.2	chr25:28360670-28370116	wt	ele	OK	3.24981	1.14528	-1.50466	-4.30692	5e-05	0.000441468	yes
XLOC_007772	XLOC_007772	CABZ01072856.1	chr14:3611043-3723835	wt	ele	OK	6.72252	2.3671	-1.50588	-3.27055	5e-05	0.000441468	yes
XLOC_033561	XLOC_033561	VSTM2B	chr7:46025647-46148120	wt	ele	OK	4.39203	1.54645	-1.50593	-3.17322	5e-05	0.000441468	yes
XLOC_001713	XLOC_001713	nfixa	chr1:52363018-52602083	wt	ele	OK	2.28737	0.805241	-1.5062	-2.78507	5e-05	0.000441468	yes
XLOC_028946	XLOC_028946	si:dkey 114c15.7	chr5:24781964-24801330	wt	ele	OK	10.3159	3.6291	-1.50719	-5.08499	5e-05	0.000441468	yes
XLOC_024146	XLOC_024146		chr25:22181539-22184895	wt	ele	OK	3.9537	1.39052	-1.50758	-4.23371	5e-05	0.000441468	yes
XLOC_030778	XLOC_030778	cacng2b	chr6:300229-311792	wt	ele	OK	3.68066	1.29384	-1.50831	-3.04504	5e-05	0.000441468	yes
XLOC_007712	XLOC_007712	pcdh2ab10 pcdh2ab2 pcdh2ac	chr14:2347045-2809742	wt	ele	OK	41.2997	14.51	-1.50908	-5.07917	5e-05	0.000441468	yes
XLOC_002605	XLOC_002605	CABZ01096573.1	chr1:59475540-59484499	wt	ele	OK	3.95285	1.38761	-1.51029	-2.99022	5e-05	0.000441468	yes
XLOC_010348	XLOC_010348	si:dkey 7f3.9	chr16:26050136-26075215	wt	ele	OK	2.98598	1.04793	-1.51067	-4.38205	5e-05	0.000441468	yes
XLOC_014275	XLOC_014275	stmn2b	chr19:33016667-33035949	wt	ele	OK	65.3708	22.9079	-1.5128	-6.37281	5e-05	0.000441468	yes
XLOC_024410	XLOC_024410	nfixb	chr3:14372616-14668811	wt	ele	OK	2.63479	0.922772	-1.51364	-3.53262	5e-05	0.000441468	yes
XLOC_015899	XLOC_015899		chr2:54013408-54016997	wt	ele	OK	3.23788	1.13392	-1.51373	-3.38066	5e-05	0.000441468	yes
XLOC_010603	XLOC_010603	ADAM22	chr16:45995809-46132375	wt	ele	OK	18.8843	6.60975	-1.51452	-5.20114	5e-05	0.000441468	yes
XLOC_007932	XLOC_007932	ANKRD13D	chr14:22783907-22820188	wt	ele	OK	4.69519	1.64279	-1.51504	-3.81626	5e-05	0.000441468	yes
XLOC_002033	XLOC_002033	ttyh3b	chr1:10962414-11031496	wt	ele	OK	21.5844	7.55122	-1.51521	-6.42873	5e-05	0.000441468	yes
XLOC_033412	XLOC_033412	tspan3b	chr7:31411769-31419439	wt	ele	OK	5.94268	2.07758	-1.51621	-2.6129	5e-05	0.000441468	yes
XLOC_012654	XLOC_012654	CABZ01080274.1	chr17:53843064-53847010	wt	ele	OK	4.9855	1.7417	-1.51724	-3.31275	5e-05	0.000441468	yes
XLOC_014609	XLOC_014609	cacng8a	chr19:10435822-10452501	wt	ele	OK	2.20059	0.768749	-1.51731	-2.76085	5e-05	0.000441468	yes
XLOC_019418	XLOC_019418	jakmip2	chr21:41435328-41484648	wt	ele	OK	9.46138	3.30283	-1.51835	-4.67843	5e-05	0.000441468	yes
XLOC_033254	XLOC_033254	slc6a5	chr7:18681812-18700833	wt	ele	OK	2.58884	0.903711	-1.51837	-2.99097	5e-05	0.000441468	yes
XLOC_000388	XLOC_000388		Zv9_NA675:158719-163971	wt	ele	OK	4.62051	1.60974	-1.52122	-5.0237	5e-05	0.000441468	yes
XLOC_032710	XLOC_032710	CDH8	chr7:42291444-42391413	wt	ele	OK	7.01624	2.44271	-1.52221	-4.37596	5e-05	0.000441468	yes
XLOC_020630	XLOC_020630	nr5a2	chr22:22999215-23088638	wt	ele	OK	2.91553	1.01388	-1.52387	-3.66625	5e-05	0.000441468	yes
XLOC_004789	XLOC_004789	dvl1b	chr11:25290840-25362053	wt	ele	OK	6.16604	2.14229	-1.52519	-4.45113	5e-05	0.000441468	yes
XLOC_029633	XLOC_029633	C5H9orf172	chr5:5493504-5496804	wt	ele	OK	1.40749	0.48873	-1.52601	-2.88548	5e-05	0.000441468	yes
XLOC_012291	XLOC_012291	hmbox1a	chr17:16128413-16165804	wt	ele	OK	1.73222	0.600872	-1.52749	-4.22878	5e-05	0.000441468	yes
XLOC_004369	XLOC_004369	TKT	chr11:37829893-37875810	wt	ele	OK	2.81145	0.975175	-1.52758	-4.29638	5e-05	0.000441468	yes
XLOC_010256	XLOC_010256	rusc1	chr16:15790219-15824231	wt	ele	OK	7.92904	2.7481	-1.52871	-4.02799	5e-05	0.000441468	yes
XLOC_017105	XLOC_017105	si:ch211 142k18.1	chr20:19851458-19861179	wt	ele	OK	7.64736	2.64894	-1.52954	-3.3149	5e-05	0.000441468	yes
XLOC_033658	XLOC_033658	JPH3	chr7:58040930-58057002	wt	ele	OK	6.98285	2.4173	-1.53042	-5.34437	5e-05	0.000441468	yes
XLOC_029752	XLOC_029752	GALNT9	chr5:18578504-18774893	wt	ele	OK	5.59657	1.93641	-1.53116	-3.58771	5e-05	0.000441468	yes
XLOC_032961	XLOC_032961	RPH3A	chr7:74718222-74757893	wt	ele	OK	4.59147	1.58785	-1.53188	-5.00349	5e-05	0.000441468	yes
XLOC_025964	XLOC_025964		chr3:47328472-47331756	wt	ele	OK	1.14515	0.396005	-1.53195	-2.77266	5e-05	0.000441468	yes
XLOC_016276	XLOC_016276	slc35g2a	chr2:24759986-24766057	wt	ele	OK	3.95375	1.36636	-1.53288	-3.60441	5e-05	0.000441468	yes
XLOC_036623	XLOC_036623	cers6	chr9:49922311-49984940	wt	ele	OK	3.42053	1.1809	-1.53434	-3.57073	5e-05	0.000441468	yes
XLOC_030706	XLOC_030706		chr5:57102248-57110418	wt	ele	OK	1.9387	0.668943	-1.53513	-4.43373	5e-05	0.000441468	yes
XLOC_019267	XLOC_019267	nrxn2a	chr21:27029903-27735418	wt	ele	OK	5.39829	1.86119	-1.53627	-4.64062	5e-05	0.000441468	yes
XLOC_034386	XLOC_034386	prdm2a	chr8:27710692-27719015	wt	ele	OK	2.69177	0.927896	-1.53652	-4.04103	5e-05	0.000441468	yes
XLOC_004243	XLOC_004243	BX571949.1	chr11:23712309-23808830	wt	ele	OK	3.8295	1.3199	-1.53672	-3.4196	5e-05	0.000441468	yes
XLOC_023626	XLOC_023626	DBNDD1	chr25:38154186-38164768	wt	ele	OK	1.94355	0.669057	-1.53849	-3.03222	5e-05	0.000441468	yes
XLOC_019417	XLOC_019417	dpysl3	chr21:41376410-41427533	wt	ele	OK	56.5771	19.465	-1.53934	-6.6833	5e-05	0.000441468	yes
XLOC_023685	XLOC_023685	PRKAR2B	chr25:3530889-3552901	wt	ele	OK	12.8776	4.42731	-1.54036	-4.19925	5e-05	0.000441468	yes
XLOC_011083	XLOC_011083	lingo4b	chr16:31714903-31740920	wt	ele	OK	1.71562	0.588355	-1.54397	-2.61194	5e-05	0.000441468	yes
XLOC_016792	XLOC_016792		chr2:38684024-38687310	wt	ele	OK	1.5373	0.526637	-1.54552	-3.09752	5e-05	0.000441468	yes
XLOC_031045	XLOC_031045	cygb2	chr6:24281759-24313721	wt	ele	OK	1.88507	0.645464	-1.54621	-2.69704	5e-05	0.000441468	yes
XLOC_030543	XLOC_030543	pax8	chr5:75545937-75554545	wt	ele	OK	11.8207	4.04473	-1.5472	-3.85706	5e-05	0.000441468	yes
XLOC_009024	XLOC_009024	si:ch211 229d2.5	chr15:18759559-18766901	wt	ele	OK	10.3013	3.52262	-1.5481	-2.95725	5e-05	0.000441468	yes
XLOC_002535	XLOC_002535	TUBB8P7	chr1:56764158-56770684	wt	ele	OK	48.4362	16.5482	-1.54941	-6.46066	5e-05	0.000441468	yes
XLOC_007239	XLOC_007239	scdb	chr13:30231715-30251332	wt	ele	OK	7.0595	2.41056	-1.5502	-4.86902	5e-05	0.000441468	yes
XLOC_009717	XLOC_009717	mab21l1	chr15:32412971-32980900	wt	ele	OK	87.4449	29.8548	-1.55041	-6.97813	5e-05	0.000441468	yes
XLOC_014591	XLOC_014591	trim46b	chr19:9203059-9230809	wt	ele	OK	5.86891	2.003	-1.55093	-4.0525	5e-05	0.000441468	yes
XLOC_021383	XLOC_021383	2009-03-01	chr23:36866428-36895001	wt	ele	OK	5.88679	2.00709	-1.55238	-4.35481	5e-05	0.000441468	yes
XLOC_012328	XLOC_012328	ENSDARG00000077349	chr17:20151641-20260550	wt	ele	OK	0.831756	0.283384	-1.5534	-2.5018	5e-05	0.000441468	yes
XLOC_012335	XLOC_012335	phyhipla	chr17:20790829-20809265	wt	ele	OK	2.33106	0.793946	-1.55387	-3.91314	5e-05	0.000441468	yes
XLOC_009647	XLOC_009647	sarm1	chr15:27524521-27548933	wt	ele	OK	7.76368	2.64237	-1.55491	-4.7863	5e-05	0.000441468	yes
XLOC_021569	XLOC_021569	atp6ap1a	chr23:4954953-4970834	wt	ele	OK	14.6678	4.98604	-1.55669	-6.23547	5e-05	0.000441468	yes
XLOC_022318	XLOC_022318	gdap1	chr24:14617908-14629906	wt	ele	OK	4.84466	1.64675	-1.55677	-3.25726	5e-05	0.000441468	yes
XLOC_036457	XLOC_036457	fgf14	chr9:32868529-33084618	wt	ele	OK	4.87439	1.65593	-1.55758	-2.85924	5e-05	0.000441468	yes
XLOC_030068	XLOC_030068	isl1	chr5:42353742-42359175	wt	ele	OK	31.9267	10.8459	-1.55762	-6.22554	5e-05	0.000441468	yes
XLOC_004347	XLOC_004347	CNTNAP5	chr11:34262833-34391021	wt	ele	OK	1.36065	0.460675	-1.56248	-3.20667	5e-05	0.000441468	yes
XLOC_036526	XLOC_036526	ncam2	chr9:36140548-36610323	wt	ele	OK	4.77821	1.61532	-1.56466	-4.35821	5e-05	0.000441468	yes
XLOC_036334	XLOC_036334	crygm2d16	chr9:23190626-23191670	wt	ele	OK	54.7463	18.4994	-1.56528	-5.4801	5e-05	0.000441468	yes
XLOC_006226	XLOC_006226	fmn2b	chr12:48613390-48709134	wt	ele	OK	10.6849	3.61002	-1.56549	-5.81771	5e-05	0.000441468	yes
XLOC_023775	XLOC_023775	ntrk3a	chr25:12135751-12538825	wt	ele	OK	1.9174	0.647106	-1.56708	-3.71993	5e-05	0.000441468	yes
XLOC_020910	XLOC_020910		chr22:25111928-25113390	wt	ele	OK	3.25507	1.09779	-1.56808	-3.22841	5e-05	0.000441468	yes
XLOC_019066	XLOC_019066	celf4	chr21:10690185-10690751	wt	ele	OK	14.5346	4.89786	-1.56926	-4.52915	5e-05	0.000441468	yes
XLOC_022613	XLOC_022613	VOPP1	chr24:520951-535227	wt	ele	OK	14.0317	4.72799	-1.56939	-5.41667	5e-05	0.000441468	yes
XLOC_006133	XLOC_006133	si:ch73 127m5.1	chr12:36123481-36205774	wt	ele	OK	8.48272	2.85301	-1.57204	-4.97731	5e-05	0.000441468	yes
XLOC_008706	XLOC_008706		chr14:3587978-3591982	wt	ele	OK	4.43538	1.49052	-1.57325	-4.74267	5e-05	0.000441468	yes
XLOC_025560	XLOC_025560	nsfa	chr3:34852284-34886360	wt	ele	OK	32.8494	11.0233	-1.57531	-6.54742	5e-05	0.000441468	yes
XLOC_003515	XLOC_003515	SMARCAD1	chr10:17582952-17618091	wt	ele	OK	15.1157	5.06907	-1.57626	-5.9063	5e-05	0.000441468	yes
XLOC_023262	XLOC_023262	AP3B2	chr25:6174065-6229427	wt	ele	OK	14.4415	4.8395	-1.57729	-6.59886	5e-05	0.000441468	yes
XLOC_003962	XLOC_003962		chr10:45572323-45577389	wt	ele	OK	4.51816	1.51404	-1.57733	-5.06989	5e-05	0.000441468	yes
XLOC_010833	XLOC_010833	id4	chr16:11571905-11574450	wt	ele	OK	29.591	9.91293	-1.57778	-6.25756	5e-05	0.000441468	yes
XLOC_029124	XLOC_029124	fam155b	chr5:38016140-38022325	wt	ele	OK	5.2993	1.77403	-1.57877	-3.66414	5e-05	0.000441468	yes
XLOC_032862	XLOC_032862	AL935029.1	chr7:61527940-61645747	wt	ele	OK	3.15592	1.0551	-1.58069	-4.95874	5e-05	0.000441468	yes
XLOC_021731	XLOC_021731	her4.1	chr23:21746698-21747756	wt	ele	OK	17.5874	5.87277	-1.58243	-5.10015	5e-05	0.000441468	yes
XLOC_004510	XLOC_004510	phactr3b	chr11:1388014-1475045	wt	ele	OK	10.614	3.54144	-1.58356	-3.95035	5e-05	0.000441468	yes
XLOC_005504	XLOC_005504	tbkbp1	chr12:30123023-30226484	wt	ele	OK	1.48828	0.495992	-1.58525	-3.22625	5e-05	0.000441468	yes
XLOC_021556	XLOC_021556	pacsin1a	chr23:3663295-3717413	wt	ele	OK	19.9233	6.63649	-1.58596	-3.35686	5e-05	0.000441468	yes
XLOC_005244	XLOC_005244	BRSK2	chr12:5305859-5335430	wt	ele	OK	2.19989	0.732676	-1.58619	-3.30611	5e-05	0.000441468	yes
XLOC_023867	XLOC_023867	atp2b1b	chr25:20099784-20156179	wt	ele	OK	2.227	0.741396	-1.58678	-2.00189	5e-05	0.000441468	yes
XLOC_014736	XLOC_014736	satb1a	chr19:20933268-20964642	wt	ele	OK	9.17677	3.05471	-1.58695	-5.15076	5e-05	0.000441468	yes
XLOC_023562	XLOC_023562	roraa	chr25:34896333-35012017	wt	ele	OK	4.65242	1.5469	-1.5886	-4.08385	5e-05	0.000441468	yes
XLOC_031864	XLOC_031864	CAMK1	chr6:46285853-46340772	wt	ele	OK	0.72738	0.24161	-1.59003	-2.93627	5e-05	0.000441468	yes
XLOC_031607	XLOC_031607	si:ch73 389b16.2	chr6:20364749-20416477	wt	ele	OK	14.0005	4.64967	-1.59027	-6.30403	5e-05	0.000441468	yes
XLOC_008816	XLOC_008816		chr14:47051142-47052894	wt	ele	OK	2.86191	0.950377	-1.59041	-3.25369	5e-05	0.000441468	yes
XLOC_036786	XLOC_036786		chr9:50829019-50833877	wt	ele	OK	5.33926	1.77055	-1.59244	-5.31408	5e-05	0.000441468	yes
XLOC_030672	XLOC_030672		chr5:39461987-39464153	wt	ele	OK	2.98816	0.990742	-1.59268	-3.52201	5e-05	0.000441468	yes
XLOC_011338	XLOC_011338	SATB1	chr16:52796560-52926775	wt	ele	OK	2.30817	0.765054	-1.59311	-4.52424	5e-05	0.000441468	yes
XLOC_012527	XLOC_012527	LRFN2	chr17:40377483-40389503	wt	ele	OK	1.14893	0.380792	-1.59321	-2.62159	5e-05	0.000441468	yes
XLOC_022039	XLOC_022039	WBP1	chr23:45993221-46007443	wt	ele	OK	4.26043	1.41162	-1.59364	-3.18119	5e-05	0.000441468	yes
XLOC_009287	XLOC_009287	sagb	chr15:44847727-44870331	wt	ele	OK	8.68363	2.87699	-1.59374	-3.29716	5e-05	0.000441468	yes
XLOC_022734	XLOC_022734	cbln2b	chr24:15549596-15552769	wt	ele	OK	5.2092	1.72508	-1.5944	-3.31034	5e-05	0.000441468	yes
XLOC_002731	XLOC_002731		chr1:59615627-59620842	wt	ele	OK	2.51611	0.830895	-1.59845	-4.29409	5e-05	0.000441468	yes
XLOC_018797	XLOC_018797	si:dkey 169l5.3	chr21:35187656-35298896	wt	ele	OK	3.81972	1.26134	-1.59851	-3.61915	5e-05	0.000441468	yes
XLOC_013666	XLOC_013666	map3k10	chr18:35282017-35348937	wt	ele	OK	2.43226	0.802856	-1.59908	-4.06019	5e-05	0.000441468	yes
XLOC_001308	XLOC_001308	ppp2r2c	chr1:13168384-13194753	wt	ele	OK	5.88055	1.93983	-1.60002	-4.49572	5e-05	0.000441468	yes
XLOC_007849	XLOC_007849	ENSDARG00000029296	chr14:11302361-11467007	wt	ele	OK	4.30897	1.42083	-1.60061	-4.71224	5e-05	0.000441468	yes
XLOC_018714	XLOC_018714	gng3	chr21:26091022-26100539	wt	ele	OK	81.1965	26.6611	-1.60668	-7.64682	5e-05	0.000441468	yes
XLOC_016780	XLOC_016780		chr2:27816072-27818595	wt	ele	OK	6.07897	1.99565	-1.60697	-4.68591	5e-05	0.000441468	yes
XLOC_025485	XLOC_025485	cacna1aa	chr3:33876740-33988090	wt	ele	OK	9.63606	3.16201	-1.6076	-6.17832	5e-05	0.000441468	yes
XLOC_003563	XLOC_003563	vamp2	chr10:23034526-23045949	wt	ele	OK	29.3834	9.6387	-1.60809	-4.81087	5e-05	0.000441468	yes
XLOC_019568	XLOC_019568		chr21:40920743-40926610	wt	ele	OK	0.847524	0.278011	-1.60811	-3.11814	5e-05	0.000441468	yes
XLOC_002149	XLOC_002149	prom1b	chr1:21487024-21531283	wt	ele	OK	3.84454	1.26061	-1.60869	-2.5336	5e-05	0.000441468	yes
XLOC_031026	XLOC_031026	lhfpl4a	chr6:23424165-23466050	wt	ele	OK	5.54107	1.8143	-1.61075	-4.80174	5e-05	0.000441468	yes
XLOC_024183	XLOC_024183		chr25:38221235-38221574	wt	ele	OK	68.7389	22.4949	-1.61153	-8.26067	5e-05	0.000441468	yes
XLOC_017649	XLOC_017649	CRIP2	chr20:9606956-9640441	wt	ele	OK	21.3791	6.98745	-1.61337	-4.91767	5e-05	0.000441468	yes
XLOC_036481	XLOC_036481	olig2	chr9:33784735-33786843	wt	ele	OK	19.829	6.47978	-1.61359	-5.93134	5e-05	0.000441468	yes
XLOC_016353	XLOC_016353	amph	chr2:31608718-31655123	wt	ele	OK	17.5297	5.72095	-1.61548	-6.32647	5e-05	0.000441468	yes
XLOC_009079	XLOC_009079	SEZ6	chr15:23566725-23902584	wt	ele	OK	2.05154	0.669143	-1.61632	-4.56112	5e-05	0.000441468	yes
XLOC_004381	XLOC_004381	fam69b	chr11:38557932-38578989	wt	ele	OK	3.24765	1.05896	-1.61676	-3.29138	5e-05	0.000441468	yes
XLOC_028459	XLOC_028459		chr4:1207644-1213180	wt	ele	OK	1.49185	0.486401	-1.61688	-3.73629	5e-05	0.000441468	yes
XLOC_020647	XLOC_020647	lhx9	chr22:24969306-24982459	wt	ele	OK	38.7524	12.628	-1.61766	-6.24121	5e-05	0.000441468	yes
XLOC_034751	XLOC_034751	DPYSL2	chr8:5334107-5403156	wt	ele	OK	12.6203	4.11202	-1.61783	-4.64114	5e-05	0.000441468	yes
XLOC_004221	XLOC_004221	cdh4	chr11:20746608-21202573	wt	ele	OK	3.48198	1.13384	-1.61869	-4.33549	5e-05	0.000441468	yes
XLOC_001385	XLOC_001385	mab21l2	chr1:22694786-23125284	wt	ele	OK	87.7553	28.5497	-1.62001	-5.70376	5e-05	0.000441468	yes
XLOC_031068	XLOC_031068	BX890577.2	chr6:27160215-27218535	wt	ele	OK	2.68955	0.87457	-1.62072	-4.14229	5e-05	0.000441468	yes
XLOC_018644	XLOC_018644	capn5b	chr21:21097535-21170942	wt	ele	OK	1.14451	0.371884	-1.62181	-2.67974	5e-05	0.000441468	yes
XLOC_010084	XLOC_010084	nrsn1	chr16:353017-361722	wt	ele	OK	9.8705	3.20459	-1.62299	-5.16658	5e-05	0.000441468	yes
XLOC_034167	XLOC_034167		chr8:12068256-12091004	wt	ele	OK	5.54229	1.79908	-1.62322	-3.74323	5e-05	0.000441468	yes
XLOC_028752	XLOC_028752	hpda	chr5:2798461-2835718	wt	ele	OK	3.57435	1.16003	-1.62353	-3.49445	5e-05	0.000441468	yes
XLOC_025801	XLOC_025801	pvalb5	chr3:61818099-61897661	wt	ele	OK	37.361	12.1063	-1.62577	-3.55092	5e-05	0.000441468	yes
XLOC_033358	XLOC_033358	cd99l2	chr7:27004425-27021089	wt	ele	OK	141.405	45.8049	-1.62626	-5.95154	5e-05	0.000441468	yes
XLOC_019065	XLOC_019065	celf4	chr21:10500705-10543721	wt	ele	OK	12.9471	4.1914	-1.62712	-4.57913	5e-05	0.000441468	yes
XLOC_008195	XLOC_008195		chr14:53012074-53036589	wt	ele	OK	5.78675	1.87089	-1.62903	-5.67991	5e-05	0.000441468	yes
XLOC_030830	XLOC_030830	PCDH9	chr6:4767823-5079888	wt	ele	OK	6.30664	2.03798	-1.62973	-5.14341	5e-05	0.000441468	yes
XLOC_021622	XLOC_021622	EPB41L1	chr23:11970371-12121290	wt	ele	OK	18.3548	5.9286	-1.63039	-5.80773	5e-05	0.000441468	yes
XLOC_016379	XLOC_016379	b4galt2	chr2:33190111-33394842	wt	ele	OK	5.30185	1.71117	-1.63151	-3.26644	5e-05	0.000441468	yes
XLOC_025576	XLOC_025576	rac3a	chr3:36247968-36259220	wt	ele	OK	13.0075	4.1891	-1.63464	-5.54737	5e-05	0.000441468	yes
XLOC_029458	XLOC_029458	LRRC8A	chr5:68418007-68427626	wt	ele	OK	4.51656	1.45331	-1.63588	-4.54596	5e-05	0.000441468	yes
XLOC_019046	XLOC_019046	mapk10	chr21:8573889-8721086	wt	ele	OK	17.7092	5.69769	-1.63605	-3.6289	5e-05	0.000441468	yes
XLOC_012254	XLOC_012254	INSM2	chr17:12788341-12789868	wt	ele	OK	4.29481	1.38103	-1.63685	-3.59852	5e-05	0.000441468	yes
XLOC_004509	XLOC_004509	AL935272.2	chr11:1365867-1374519	wt	ele	OK	1.84526	0.593007	-1.6377	-3.72244	5e-05	0.000441468	yes
XLOC_012165	XLOC_012165	NAPB	chr17:4070572-4085481	wt	ele	OK	14.0077	4.50155	-1.63772	-3.63156	5e-05	0.000441468	yes
XLOC_015045	XLOC_015045	tfap2e	chr19:49337619-49359206	wt	ele	OK	16.6108	5.32953	-1.64004	-5.37408	5e-05	0.000441468	yes
XLOC_004894	XLOC_004894	cacna1da	chr11:37629015-37810722	wt	ele	OK	3.23619	1.03821	-1.64019	-5.61979	5e-05	0.000441468	yes
XLOC_029791	XLOC_029791	tenm1	chr5:23077875-23390932	wt	ele	OK	2.26717	0.727223	-1.64042	-5.01561	5e-05	0.000441468	yes
XLOC_032761	XLOC_032761	lingo1b	chr7:49917226-49941905	wt	ele	OK	3.87632	1.24219	-1.6418	-4.37907	5e-05	0.000441468	yes
XLOC_008411	XLOC_008411	reep2	chr14:22597982-22619312	wt	ele	OK	6.67189	2.13782	-1.64195	-4.88724	5e-05	0.000441468	yes
XLOC_032696	XLOC_032696	ptpn5	chr7:41017218-41053888	wt	ele	OK	4.86964	1.55791	-1.64421	-5.82506	5e-05	0.000441468	yes
XLOC_020590	XLOC_020590	celf5	chr22:19975690-20330178	wt	ele	OK	6.51496	2.08365	-1.64464	-3.06526	5e-05	0.000441468	yes
XLOC_012249	XLOC_012249	snap25b	chr17:12161396-12248743	wt	ele	OK	22.7425	7.27285	-1.6448	-5.51863	5e-05	0.000441468	yes
XLOC_030973	XLOC_030973	hn1a	chr6:18694281-18705019	wt	ele	OK	3.58664	1.14685	-1.64495	-3.38317	5e-05	0.000441468	yes
XLOC_005977	XLOC_005977	socs7	chr12:20085638-20104116	wt	ele	OK	3.11522	0.994147	-1.6478	-3.50748	5e-05	0.000441468	yes
XLOC_006731	XLOC_006731	spock2	chr13:30278512-30366729	wt	ele	OK	24.4836	7.81148	-1.64815	-5.40097	5e-05	0.000441468	yes
XLOC_010218	XLOC_010218	grik5	chr16:13065670-13306096	wt	ele	OK	1.97748	0.630648	-1.64876	-3.8609	5e-05	0.000441468	yes
XLOC_025388	XLOC_025388	fbxl16	chr3:28779990-28901697	wt	ele	OK	8.75469	2.78911	-1.65025	-5.1932	5e-05	0.000441468	yes
XLOC_007700	XLOC_007700	PCDH10	chr14:2316654-2334223	wt	ele	OK	3.15962	1.00367	-1.65446	-3.72476	5e-05	0.000441468	yes
XLOC_033327	XLOC_033327	CR388231.1	chr7:25136879-25163484	wt	ele	OK	2.43648	0.773761	-1.65484	-3.82371	5e-05	0.000441468	yes
XLOC_018640	XLOC_018640	CR854959.1 gria4b	chr21:20845937-21035794	wt	ele	OK	10.8479	3.44172	-1.65622	-3.34005	5e-05	0.000441468	yes
XLOC_031497	XLOC_031497	scn1lab	chr6:10157255-10232340	wt	ele	OK	7.14441	2.26575	-1.65682	-5.73383	5e-05	0.000441468	yes
XLOC_030820	XLOC_030820	gad1b	chr6:3642543-3676989	wt	ele	OK	16.2913	5.16613	-1.65694	-3.74024	5e-05	0.000441468	yes
XLOC_007125	XLOC_007125	zgc:110045	chr13:16260323-16307313	wt	ele	OK	13.4452	4.26018	-1.6581	-3.96755	5e-05	0.000441468	yes
XLOC_014121	XLOC_014121	rab42a	chr19:15464412-15474497	wt	ele	OK	11.5973	3.66865	-1.66046	-4.014	5e-05	0.000441468	yes
XLOC_008902	XLOC_008902		chr15:4491700-4494671	wt	ele	OK	8.7855	2.7783	-1.66092	-4.97947	5e-05	0.000441468	yes
XLOC_035960	XLOC_035960	LMLN	chr9:39554839-39575295	wt	ele	OK	3.38969	1.07091	-1.66232	-4.81548	5e-05	0.000441468	yes
XLOC_018184	XLOC_018184	evlb	chr20:54774526-54809188	wt	ele	OK	37.0648	11.6964	-1.66398	-4.8431	5e-05	0.000441468	yes
XLOC_007620	XLOC_007620		chr13:50826655-50829411	wt	ele	OK	6.99243	2.20628	-1.66417	-5.157	5e-05	0.000441468	yes
XLOC_024771	XLOC_024771	syngr3a	chr3:40164997-40176380	wt	ele	OK	9.87834	3.11641	-1.66439	-5.36337	5e-05	0.000441468	yes
XLOC_020902	XLOC_020902		chr22:18075303-18082088	wt	ele	OK	1.03198	0.32538	-1.66522	-3.61183	5e-05	0.000441468	yes
XLOC_024122	XLOC_024122		chr25:6438806-6442158	wt	ele	OK	9.40281	2.96407	-1.66551	-5.85623	5e-05	0.000441468	yes
XLOC_001638	XLOC_001638	EVI5L	chr1:45673076-45761020	wt	ele	OK	2.67598	0.843277	-1.66599	-3.57612	5e-05	0.000441468	yes
XLOC_002451	XLOC_002451	cnrip1a	chr1:52102723-52115392	wt	ele	OK	28.5268	8.9887	-1.66613	-6.61889	5e-05	0.000441468	yes
XLOC_003658	XLOC_003658	fez1	chr10:32693238-32737651	wt	ele	OK	85.9626	27.0864	-1.66614	-6.27758	5e-05	0.000441468	yes
XLOC_032491	XLOC_032491	zgc:109889	chr7:24663089-24710123	wt	ele	OK	9.78271	3.07719	-1.66862	-3.83032	5e-05	0.000441468	yes
XLOC_007816	XLOC_007816	ppp3cb	chr14:7767298-7858715	wt	ele	OK	12.2984	3.86624	-1.66947	-4.52552	5e-05	0.000441468	yes
XLOC_003241	XLOC_003241	kirrel3a	chr10:40840486-41203424	wt	ele	OK	2.80687	0.881856	-1.67035	-2.72445	5e-05	0.000441468	yes
XLOC_035566	XLOC_035566		chr9:2424494-2454441	wt	ele	OK	13.539	4.24436	-1.67351	-4.56379	5e-05	0.000441468	yes
XLOC_008079	XLOC_008079	CT009687.1 gria2b	chr14:36968735-37033972	wt	ele	OK	10.139	3.17398	-1.67556	-3.18767	5e-05	0.000441468	yes
XLOC_006452	XLOC_006452	prr18	chr13:4060127-4060740	wt	ele	OK	25.5486	7.99521	-1.67604	-5.81849	5e-05	0.000441468	yes
XLOC_026110	XLOC_026110	gpr85	chr4:6032306-6036491	wt	ele	OK	9.54445	2.98642	-1.67625	-5.77923	5e-05	0.000441468	yes
XLOC_025965	XLOC_025965		chr3:47333797-47340053	wt	ele	OK	0.838715	0.262277	-1.67709	-3.28412	5e-05	0.000441468	yes
XLOC_030596	XLOC_030596		chr5:5668550-5674445	wt	ele	OK	0.94771	0.296098	-1.67837	-3.32792	5e-05	0.000441468	yes
XLOC_031228	XLOC_031228	gpr27	chr6:43834508-43838620	wt	ele	OK	2.79014	0.871476	-1.6788	-4.33948	5e-05	0.000441468	yes
XLOC_003033	XLOC_003033	CR774179.1 pcdh1gc5	chr10:21838768-22032150	wt	ele	OK	129.328	40.3741	-1.67953	-5.75304	5e-05	0.000441468	yes
XLOC_003008	XLOC_003008	PCDHAC2 pcdh1a3 pcdh1a4 zgc:123181	chr10:21640809-21729976	wt	ele	OK	20.6773	6.45181	-1.68027	-6.83414	5e-05	0.000441468	yes
XLOC_014853	XLOC_014853	si:dkey 150k17.3 sox4a	chr19:29164884-29275134	wt	ele	OK	168.853	52.5949	-1.68277	-6.88702	5e-05	0.000441468	yes
XLOC_024005	XLOC_024005		chr25:35012142-35016603	wt	ele	OK	4.41232	1.37337	-1.68381	-4.92283	5e-05	0.000441468	yes
XLOC_035560	XLOC_035560	evx2	chr9:1993499-1997905	wt	ele	OK	6.93753	2.15853	-1.68437	-5.42256	5e-05	0.000441468	yes
XLOC_024808	XLOC_024808	BAIAP3	chr3:45439887-45578856	wt	ele	OK	1.03058	0.320528	-1.68494	-3.01817	5e-05	0.000441468	yes
XLOC_034544	XLOC_034544	MEGF9	chr8:43572062-43653270	wt	ele	OK	6.72988	2.09234	-1.68546	-5.00387	5e-05	0.000441468	yes
XLOC_021310	XLOC_021310	XKR7	chr23:31097606-31133310	wt	ele	OK	2.29886	0.713678	-1.68758	-3.70596	5e-05	0.000441468	yes
XLOC_032019	XLOC_032019		chr6:10155274-10156931	wt	ele	OK	5.73407	1.77679	-1.69029	-4.26822	5e-05	0.000441468	yes
XLOC_017533	XLOC_017533	LRFN5	chr20:54723391-54746770	wt	ele	OK	5.00859	1.5468	-1.69511	-4.33511	5e-05	0.000441468	yes
XLOC_008970	XLOC_008970	dpf1	chr15:13822064-13944868	wt	ele	OK	15.6472	4.83184	-1.69526	-4.07608	5e-05	0.000441468	yes
XLOC_019178	XLOC_019178	elmod1	chr21:21051463-21067063	wt	ele	OK	11.53	3.55876	-1.69595	-4.22709	5e-05	0.000441468	yes
XLOC_002054	XLOC_002054	camk2d2	chr1:13047225-13118865	wt	ele	OK	23.1477	7.13859	-1.69716	-6.57035	5e-05	0.000441468	yes
XLOC_021004	XLOC_021004	l3mbtl1 l3mbtl1a	chr23:4340035-4370092	wt	ele	OK	3.57189	1.10066	-1.69831	-3.04662	5e-05	0.000441468	yes
XLOC_023225	XLOC_023225		chr25:3527674-3530763	wt	ele	OK	8.92141	2.74895	-1.69839	-5.28549	5e-05	0.000441468	yes
XLOC_019524	XLOC_019524		chr21:21171098-21176106	wt	ele	OK	1.23861	0.381616	-1.69853	-3.51864	5e-05	0.000441468	yes
XLOC_022531	XLOC_022531	SBK1 si:ch211 183d21.2	chr24:38874150-38917528	wt	ele	OK	8.7057	2.67811	-1.70075	-4.33142	5e-05	0.000441468	yes
XLOC_034883	XLOC_034883	rab3c	chr8:17574672-17586764	wt	ele	OK	14.9511	4.59427	-1.70234	-4.5752	5e-05	0.000441468	yes
XLOC_001340	XLOC_001340	zgc:73228	chr1:17553573-17563580	wt	ele	OK	3.04335	0.934875	-1.70282	-3.18669	5e-05	0.000441468	yes
XLOC_004893	XLOC_004893	cacna2d3	chr11:37529586-37606591	wt	ele	OK	6.05476	1.85962	-1.70306	-5.31089	5e-05	0.000441468	yes
XLOC_029159	XLOC_029159	panx1b	chr5:39441018-39452758	wt	ele	OK	5.75922	1.76628	-1.70516	-4.43782	5e-05	0.000441468	yes
XLOC_016700	XLOC_016700	mir9 7	chr2:59934661-59957362	wt	ele	OK	29.048	8.8995	-1.70664	-4.24117	5e-05	0.000441468	yes
XLOC_027278	XLOC_027278	prmt8b	chr4:10199104-10230135	wt	ele	OK	2.05266	0.628769	-1.70689	-2.96639	5e-05	0.000441468	yes
XLOC_010627	XLOC_010627	SV2A	chr16:49176079-49266755	wt	ele	OK	16.698	5.11179	-1.70777	-5.94454	5e-05	0.000441468	yes
XLOC_015509	XLOC_015509	vmhc	chr2:23594234-23607626	wt	ele	OK	7.49492	2.29121	-1.70981	-6.22403	5e-05	0.000441468	yes
XLOC_021118	XLOC_021118	C23H20orf112 si:dkey 108p14.3 si:dkey 108p14.4	chr23:17317013-17522536	wt	ele	OK	8.06193	2.46387	-1.7102	-4.99565	5e-05	0.000441468	yes
XLOC_023428	XLOC_023428	ENSDARG00000004577	chr25:20491092-20495109	wt	ele	OK	6.43285	1.96555	-1.71052	-4.19528	5e-05	0.000441468	yes
XLOC_015444	XLOC_015444		chr2:19342742-19352003	wt	ele	OK	0.765339	0.233711	-1.71137	-3.06863	5e-05	0.000441468	yes
XLOC_016962	XLOC_016962	CEP170B	chr20:3141894-3164179	wt	ele	OK	4.44555	1.35287	-1.71633	-5.24532	5e-05	0.000441468	yes
XLOC_032097	XLOC_032097		chr6:51735403-51740055	wt	ele	OK	2.19435	0.667552	-1.71684	-4.22599	5e-05	0.000441468	yes
XLOC_021018	XLOC_021018	KCNA2	chr23:5104950-5131160	wt	ele	OK	2.0193	0.611915	-1.72245	-3.48893	5e-05	0.000441468	yes
XLOC_014978	XLOC_014978	plekho1a	chr19:43888046-43912151	wt	ele	OK	3.92467	1.18792	-1.72413	-3.72832	5e-05	0.000441468	yes
XLOC_014325	XLOC_014325	nxph1	chr19:39406832-39476388	wt	ele	OK	10.0561	3.04091	-1.72549	-3.57247	5e-05	0.000441468	yes
XLOC_019476	XLOC_019476		chr21:1785143-1788350	wt	ele	OK	2.83679	0.856731	-1.72735	-4.12696	5e-05	0.000441468	yes
XLOC_013321	XLOC_013321	C18H15orf59	chr18:49130161-49211049	wt	ele	OK	2.86721	0.865656	-1.72778	-3.10025	5e-05	0.000441468	yes
XLOC_003479	XLOC_003479	SKOR2	chr10:14576386-14591016	wt	ele	OK	10.0518	3.0337	-1.72831	-5.16597	5e-05	0.000441468	yes
XLOC_011192	XLOC_011192	BAI1	chr16:40288170-40353969	wt	ele	OK	7.57404	2.2834	-1.72988	-3.84015	5e-05	0.000441468	yes
XLOC_012441	XLOC_012441	esrrga	chr17:29853912-30111185	wt	ele	OK	10.1711	3.06627	-1.72992	-6.22527	5e-05	0.000441468	yes
XLOC_035393	XLOC_035393		chr8:5328978-5330420	wt	ele	OK	11.3315	3.4146	-1.73055	-5.24218	5e-05	0.000441468	yes
XLOC_014820	XLOC_014820	prrt1	chr19:27337705-27354388	wt	ele	OK	10.7635	3.24102	-1.73162	-2.87822	5e-05	0.000441468	yes
XLOC_011103	XLOC_011103	scrt1b	chr16:33489285-33492910	wt	ele	OK	7.43819	2.23678	-1.73353	-4.78828	5e-05	0.000441468	yes
XLOC_031702	XLOC_031702	dnajc6	chr6:30966679-31041072	wt	ele	OK	6.44835	1.92783	-1.74195	-5.51957	5e-05	0.000441468	yes
XLOC_029319	XLOC_029319	ntrk2b	chr5:57003616-57102145	wt	ele	OK	2.18744	0.653903	-1.74209	-3.42298	5e-05	0.000441468	yes
XLOC_016612	XLOC_016612	lrrc24	chr2:52212553-52272001	wt	ele	OK	2.65972	0.794835	-1.74255	-4.05019	5e-05	0.000441468	yes
XLOC_015364	XLOC_015364	lhx8a	chr2:10997099-11001636	wt	ele	OK	3.72641	1.11344	-1.74277	-2.9629	5e-05	0.000441468	yes
XLOC_005296	XLOC_005296	rap2ip	chr12:10792174-10815554	wt	ele	OK	14.9976	4.47151	-1.7459	-5.98766	5e-05	0.000441468	yes
XLOC_019255	XLOC_019255	ppp1r14ba	chr21:26385591-26405231	wt	ele	OK	86.0624	25.6451	-1.7467	-5.60842	5e-05	0.000441468	yes
XLOC_017450	XLOC_017450	CABZ01076801.1	chr20:47775431-47804980	wt	ele	OK	9.22894	2.74975	-1.74687	-4.57699	5e-05	0.000441468	yes
XLOC_004069	XLOC_004069	rab3ab	chr11:6901509-6939488	wt	ele	OK	11.5404	3.43203	-1.74956	-3.00893	5e-05	0.000441468	yes
XLOC_006815	XLOC_006815	atl1	chr13:37166580-37200070	wt	ele	OK	12.3149	3.65993	-1.75052	-3.75574	5e-05	0.000441468	yes
XLOC_029103	XLOC_029103		chr5:34950470-34956561	wt	ele	OK	6.99842	2.07949	-1.7508	-4.58639	5e-05	0.000441468	yes
XLOC_008461	XLOC_008461	PCDH11Y	chr14:28049382-28346796	wt	ele	OK	5.98263	1.77297	-1.75461	-5.5644	5e-05	0.000441468	yes
XLOC_021654	XLOC_021654	fkbp1ab	chr23:16855954-16863190	wt	ele	OK	40.2599	11.9162	-1.75642	-3.48689	5e-05	0.000441468	yes
XLOC_016407	XLOC_016407	slitrk3b	chr2:36535520-36540457	wt	ele	OK	1.10694	0.32733	-1.75776	-2.84277	5e-05	0.000441468	yes
XLOC_013017	XLOC_013017	cbln1	chr18:17763402-17769200	wt	ele	OK	11.3899	3.36721	-1.75813	-4.96472	5e-05	0.000441468	yes
XLOC_018378	XLOC_018378	tcf4	chr21:1421190-1689003	wt	ele	OK	6.12678	1.81057	-1.75868	-3.15871	5e-05	0.000441468	yes
XLOC_018871	XLOC_018871		chr21:40735076-40739864	wt	ele	OK	2.47194	0.730187	-1.7593	-2.97567	5e-05	0.000441468	yes
XLOC_022172	XLOC_022172		chr23:44349315-44354689	wt	ele	OK	7.84298	2.316	-1.75977	-6.37858	5e-05	0.000441468	yes
XLOC_033750	XLOC_033750	slc1a1	chr7:72212233-72238446	wt	ele	OK	4.17996	1.23404	-1.7601	-4.17718	5e-05	0.000441468	yes
XLOC_030048	XLOC_030048		chr5:40113009-40191874	wt	ele	OK	2.11616	0.624072	-1.76167	-3.93765	5e-05	0.000441468	yes
XLOC_001548	XLOC_001548	GALNTL6	chr1:38161656-38541181	wt	ele	OK	3.77829	1.11323	-1.76298	-3.71196	5e-05	0.000441468	yes
XLOC_032529	XLOC_032529	PPP2R5B	chr7:26225543-26268710	wt	ele	OK	9.71895	2.86042	-1.76457	-5.30501	5e-05	0.000441468	yes
XLOC_010384	XLOC_010384	dync1i1	chr16:27556171-27577115	wt	ele	OK	17.1616	5.04833	-1.76531	-6.27627	5e-05	0.000441468	yes
XLOC_036277	XLOC_036277	kctd4	chr9:19447405-19523363	wt	ele	OK	6.52322	1.91636	-1.76722	-4.02632	5e-05	0.000441468	yes
XLOC_002129	XLOC_002129	CT573191.1 gria2a	chr1:20114182-20192743	wt	ele	OK	17.4509	5.11752	-1.76979	-4.76487	5e-05	0.000441468	yes
XLOC_030840	XLOC_030840	RAPGEF4	chr6:6767518-6839105	wt	ele	OK	5.9499	1.74168	-1.77239	-4.29953	5e-05	0.000441468	yes
XLOC_005625	XLOC_005625	CABZ01067945.1	chr12:41231123-41349008	wt	ele	OK	4.02105	1.17705	-1.7724	-5.59313	5e-05	0.000441468	yes
XLOC_030931	XLOC_030931	cdk5r2a	chr6:13653559-13655281	wt	ele	OK	15.7474	4.60749	-1.77306	-6.09286	5e-05	0.000441468	yes
XLOC_007701	XLOC_007701	PCDHAC1	chr14:2347045-2809742	wt	ele	OK	19.8368	5.79608	-1.77503	-2.96019	5e-05	0.000441468	yes
XLOC_034854	XLOC_034854	xpr1	chr8:14757090-14969389	wt	ele	OK	23.5347	6.87499	-1.77536	-5.04397	5e-05	0.000441468	yes
XLOC_005242	XLOC_005242	mapta	chr12:5176239-5249433	wt	ele	OK	47.2874	13.8018	-1.7766	-5.83979	5e-05	0.000441468	yes
XLOC_024397	XLOC_024397	CCP110	chr3:13526490-13543813	wt	ele	OK	1.82086	0.53074	-1.77854	-3.18227	5e-05	0.000441468	yes
XLOC_018872	XLOC_018872	gabrg2	chr21:40776423-40888101	wt	ele	OK	6.45898	1.88233	-1.77878	-3.99977	5e-05	0.000441468	yes
XLOC_008182	XLOC_008182	C14H5orf24	chr14:51394619-51399546	wt	ele	OK	15.5685	4.5361	-1.77911	-3.40955	5e-05	0.000441468	yes
XLOC_025318	XLOC_025318	MYL4	chr3:22435751-22455488	wt	ele	OK	7.903	2.29957	-1.78104	-3.73808	5e-05	0.000441468	yes
XLOC_012571	XLOC_012571	SUSD4	chr17:45697715-45719802	wt	ele	OK	2.73005	0.79415	-1.78144	-2.9546	5e-05	0.000441468	yes
XLOC_031180	XLOC_031180	SMARCC2	chr6:39767350-39798646	wt	ele	OK	15.4043	4.47851	-1.78225	-7.11918	5e-05	0.000441468	yes
XLOC_007891	XLOC_007891	nlgn3a	chr14:18125021-18436275	wt	ele	OK	2.77759	0.806591	-1.78393	-3.83366	5e-05	0.000441468	yes
XLOC_029788	XLOC_029788	si:dkey 13n15.2	chr5:22816772-22848775	wt	ele	OK	3.47134	1.00743	-1.78481	-2.81506	5e-05	0.000441468	yes
XLOC_007974	XLOC_007974	BX511257.1	chr14:26473819-26512089	wt	ele	OK	11.0877	3.20368	-1.79116	-4.52387	5e-05	0.000441468	yes
XLOC_003730	XLOC_003730	slc1a3b	chr10:37799055-37836578	wt	ele	OK	27.1115	7.82746	-1.79229	-5.97313	5e-05	0.000441468	yes
XLOC_015305	XLOC_015305	ddr2b	chr2:6668092-6701586	wt	ele	OK	1.50359	0.43331	-1.79494	-3.00182	5e-05	0.000441468	yes
XLOC_008992	XLOC_008992	CR847990.1	chr15:15540872-15565818	wt	ele	OK	1.56412	0.450193	-1.79674	-3.13767	5e-05	0.000441468	yes
XLOC_006649	XLOC_006649	pcnxl2	chr13:23893550-23939376	wt	ele	OK	4.54139	1.3069	-1.79699	-4.50736	5e-05	0.000441468	yes
XLOC_022011	XLOC_022011	PIK3CA	chr23:44356694-44399567	wt	ele	OK	9.35579	2.69083	-1.79781	-5.57829	5e-05	0.000441468	yes
XLOC_012556	XLOC_012556	otx2	chr17:44291161-44296266	wt	ele	OK	44.2199	12.6767	-1.80252	-7.28187	5e-05	0.000441468	yes
XLOC_021426	XLOC_021426	elovl4b	chr23:40684885-40712823	wt	ele	OK	4.232	1.21312	-1.80261	-4.55202	5e-05	0.000441468	yes
XLOC_034204	XLOC_034204	elavl4	chr8:16523535-16635397	wt	ele	OK	85.7271	24.491	-1.8075	-6.79156	5e-05	0.000441468	yes
XLOC_023321	XLOC_023321	ndrg4	chr25:12561170-12618687	wt	ele	OK	41.3942	11.8245	-1.80765	-3.82781	5e-05	0.000441468	yes
XLOC_032014	XLOC_032014		chr6:7375413-7378285	wt	ele	OK	12.7421	3.63927	-1.80789	-6.53346	5e-05	0.000441468	yes
XLOC_035394	XLOC_035394		chr8:5330523-5333378	wt	ele	OK	12.2231	3.49011	-1.80826	-6.43433	5e-05	0.000441468	yes
XLOC_017259	XLOC_017259	scml4	chr20:32562456-32620948	wt	ele	OK	2.93581	0.83798	-1.80877	-3.03403	5e-05	0.000441468	yes
XLOC_024983	XLOC_024983	RAI1	chr3:62652803-62713195	wt	ele	OK	5.90467	1.68538	-1.80878	-6.19399	5e-05	0.000441468	yes
XLOC_014119	XLOC_014119	FOXO6	chr19:15002739-15054878	wt	ele	OK	5.26957	1.50382	-1.80906	-5.58914	5e-05	0.000441468	yes
XLOC_015123	XLOC_015123		chr19:15474600-15476480	wt	ele	OK	2.09825	0.598455	-1.80987	-3.25228	5e-05	0.000441468	yes
XLOC_003007	XLOC_003007	BX957322.2	chr10:21604159-21616378	wt	ele	OK	1.21808	0.346717	-1.81278	-4.07909	5e-05	0.000441468	yes
XLOC_019958	XLOC_019958	rab3b	chr22:17425618-17434706	wt	ele	OK	5.10093	1.45035	-1.81436	-2.24396	5e-05	0.000441468	yes
XLOC_028494	XLOC_028494		chr4:21299650-21300420	wt	ele	OK	8.41486	2.38791	-1.81719	-4.28208	5e-05	0.000441468	yes
XLOC_034964	XLOC_034964	si:dkey 70p6.1	chr8:23891637-23934610	wt	ele	OK	5.11598	1.44967	-1.81929	-2.65352	5e-05	0.000441468	yes
XLOC_008356	XLOC_008356	BX511226.2 gria3b	chr14:12794364-13095385	wt	ele	OK	6.46213	1.82731	-1.82229	-2.13636	5e-05	0.000441468	yes
XLOC_012499	XLOC_012499	mapre3a	chr17:37033541-37064100	wt	ele	OK	8.39283	2.36744	-1.82583	-4.18672	5e-05	0.000441468	yes
XLOC_012930	XLOC_012930	pclob	chr18:9072156-9175372	wt	ele	OK	2.79204	0.787328	-1.82628	-3.16053	5e-05	0.000441468	yes
XLOC_023636	XLOC_023636	slc1a2b	chr25:38339309-38415188	wt	ele	OK	80.1979	22.6085	-1.8267	-4.91435	5e-05	0.000441468	yes
XLOC_036235	XLOC_036235	C9H3orf70	chr9:12681352-12701026	wt	ele	OK	8.23606	2.31787	-1.82915	-4.03914	5e-05	0.000441468	yes
XLOC_035097	XLOC_035097	pbx3b	chr8:34751216-34907607	wt	ele	OK	56.3518	15.8564	-1.82939	-6.50629	5e-05	0.000441468	yes
XLOC_024717	XLOC_024717	cacng3b	chr3:35383373-35461274	wt	ele	OK	2.92346	0.821839	-1.83075	-4.75373	5e-05	0.000441468	yes
XLOC_010440	XLOC_010440	mir9 1 si:dkey 235h8.1	chr16:31444461-31455190	wt	ele	OK	93.7389	26.3188	-1.83255	-7.5893	5e-05	0.000441468	yes
XLOC_000210	XLOC_000210		Zv9_NA415:1371-7384	wt	ele	OK	5.94652	1.66924	-1.83286	-4.08084	5e-05	0.000441468	yes
XLOC_011436	XLOC_011436		chr16:11981515-11983761	wt	ele	OK	2.50353	0.700061	-1.83841	-3.69549	5e-05	0.000441468	yes
XLOC_007410	XLOC_007410	ablim1a	chr13:44136392-44229120	wt	ele	OK	8.0877	2.25693	-1.84137	-5.79796	5e-05	0.000441468	yes
XLOC_014709	XLOC_014709	cspg5b	chr19:18857839-18921149	wt	ele	OK	11.391	3.17685	-1.84223	-5.72914	5e-05	0.000441468	yes
XLOC_020187	XLOC_020187	atpv0e2	chr22:37552674-37558913	wt	ele	OK	26.4188	7.35221	-1.84532	-5.20493	5e-05	0.000441468	yes
XLOC_012559	XLOC_012559	BX511263.1	chr17:44931853-44942426	wt	ele	OK	0.878481	0.244067	-1.84773	-3.09009	5e-05	0.000441468	yes
XLOC_029446	XLOC_029446	dnm1b	chr5:66936696-67009337	wt	ele	OK	8.34651	2.31782	-1.84841	-6.1235	5e-05	0.000441468	yes
XLOC_003074	XLOC_003074	mtus2	chr10:24935659-25057098	wt	ele	OK	11.259	3.12087	-1.85106	-6.23618	5e-05	0.000441468	yes
XLOC_031006	XLOC_031006	barhl2	chr6:21030148-21033978	wt	ele	OK	23.5961	6.53703	-1.85184	-6.31076	5e-05	0.000441468	yes
XLOC_010083	XLOC_010083	irx4a	chr16:277409-282308	wt	ele	OK	7.67418	2.12561	-1.85214	-4.36656	5e-05	0.000441468	yes
XLOC_034736	XLOC_034736	ccdc64	chr8:3894874-3969028	wt	ele	OK	1.61558	0.447206	-1.85304	-2.74031	5e-05	0.000441468	yes
XLOC_000467	XLOC_000467		Zv9_NA759:361-2524	wt	ele	OK	1.95404	0.540143	-1.85505	-3.33809	5e-05	0.000441468	yes
XLOC_031815	XLOC_031815	myhb	chr6:40676563-40686973	wt	ele	OK	1.7831	0.492551	-1.85605	-4.3227	5e-05	0.000441468	yes
XLOC_004180	XLOC_004180	BX000430.1	chr11:14389019-14402873	wt	ele	OK	2.18668	0.602829	-1.85892	-3.76302	5e-05	0.000441468	yes
XLOC_023509	XLOC_023509	fezf1	chr25:29139611-29142795	wt	ele	OK	5.72378	1.57791	-1.85895	-4.84676	5e-05	0.000441468	yes
XLOC_026181	XLOC_026181	tmem178b	chr4:11175451-11303650	wt	ele	OK	4.73678	1.30385	-1.86113	-4.08537	5e-05	0.000441468	yes
XLOC_016338	XLOC_016338	rgs20	chr2:30467359-30499334	wt	ele	OK	4.52142	1.24364	-1.86221	-2.62409	5e-05	0.000441468	yes
XLOC_030915	XLOC_030915	BX957337.1	chr6:12704659-12812096	wt	ele	OK	13.4397	3.68334	-1.86741	-4.61554	5e-05	0.000441468	yes
XLOC_024711	XLOC_024711	cdk5r1a	chr3:34905538-34910960	wt	ele	OK	4.0757	1.11676	-1.86773	-4.78668	5e-05	0.000441468	yes
XLOC_016745	XLOC_016745		chr2:9838808-9841368	wt	ele	OK	2.04635	0.560215	-1.869	-3.61685	5e-05	0.000441468	yes
XLOC_004079	XLOC_004079	diras1a	chr11:7470876-7487628	wt	ele	OK	12.7481	3.48457	-1.87124	-6.26888	5e-05	0.000441468	yes
XLOC_006646	XLOC_006646	khdrbs2	chr13:23506391-23631957	wt	ele	OK	9.61528	2.62632	-1.87229	-4.99599	5e-05	0.000441468	yes
XLOC_002151	XLOC_002151	ldb2b	chr1:21579175-21608947	wt	ele	OK	11.6558	3.17926	-1.87428	-6.98282	5e-05	0.000441468	yes
XLOC_001206	XLOC_001206	erbb4a si:ch211 93g23.3	chr1:5528240-5803577	wt	ele	OK	1.21443	0.331	-1.87538	-2.94013	5e-05	0.000441468	yes
XLOC_001245	XLOC_001245	ENSDARG00000037747	chr1:7738544-7746567	wt	ele	OK	2.55631	0.696636	-1.87559	-3.52481	5e-05	0.000441468	yes
XLOC_004903	XLOC_004903		chr11:38579428-38583892	wt	ele	OK	2.43197	0.662089	-1.87703	-4.03002	5e-05	0.000441468	yes
XLOC_007382	XLOC_007382	loxl4	chr13:40530185-40586285	wt	ele	OK	1.8345	0.498119	-1.88083	-2.60475	5e-05	0.000441468	yes
XLOC_032765	XLOC_032765	acana	chr7:50218836-50245084	wt	ele	OK	2.97918	0.807223	-1.88388	-3.18078	5e-05	0.000441468	yes
XLOC_019296	XLOC_019296	PHKA1	chr21:29363743-29411137	wt	ele	OK	2.74296	0.741738	-1.88675	-1.78415	5e-05	0.000441468	yes
XLOC_030913	XLOC_030913	nr4a2b	chr6:12373958-12378460	wt	ele	OK	4.86802	1.31451	-1.88881	-4.74802	5e-05	0.000441468	yes
XLOC_026296	XLOC_026296	lhfpl3	chr4:21300750-21355433	wt	ele	OK	8.71908	2.35205	-1.89025	-5.90178	5e-05	0.000441468	yes
XLOC_032381	XLOC_032381	slc6a5	chr7:18004259-18087153	wt	ele	OK	3.79037	1.02173	-1.89133	-4.12823	5e-05	0.000441468	yes
XLOC_023444	XLOC_023444	erc1a	chr25:21844860-21927648	wt	ele	OK	5.80905	1.5653	-1.89187	-5.38328	5e-05	0.000441468	yes
XLOC_019926	XLOC_019926	si:ch1073 44m10.1	chr22:15137934-15144705	wt	ele	OK	1.23418	0.332556	-1.89189	-3.79869	5e-05	0.000441468	yes
XLOC_030849	XLOC_030849	arf3b	chr6:7345427-7375363	wt	ele	OK	20.8147	5.60434	-1.89299	-3.05986	5e-05	0.000441468	yes
XLOC_006800	XLOC_006800	gpr75 psme4a	chr13:35967182-36150467	wt	ele	OK	5.73088	1.54183	-1.89411	-3.03364	5e-05	0.000441468	yes
XLOC_020930	XLOC_020930		chr22:35029631-35030838	wt	ele	OK	3.00926	0.809482	-1.89434	-3.37701	5e-05	0.000441468	yes
XLOC_006907	XLOC_006907		chr13:50808366-50812583	wt	ele	OK	5.8211	1.56577	-1.89442	-3.27627	5e-05	0.000441468	yes
XLOC_012002	XLOC_012002	TMEM63C	chr17:44946667-45089870	wt	ele	OK	3.28346	0.883173	-1.89445	-4.57927	5e-05	0.000441468	yes
XLOC_032601	XLOC_032601	isl2b	chr7:31329241-31333416	wt	ele	OK	11.2545	3.02656	-1.89475	-5.16555	5e-05	0.000441468	yes
XLOC_018478	XLOC_018478	otpa	chr21:7521547-7526436	wt	ele	OK	54.7159	14.656	-1.90046	-7.05669	5e-05	0.000441468	yes
XLOC_003015	XLOC_003015	BX119910.15	chr10:21770732-21773977	wt	ele	OK	1.78786	0.478103	-1.90284	-3.39448	5e-05	0.000441468	yes
XLOC_012022	XLOC_012022	CABZ01084273.1	chr17:46670340-46678971	wt	ele	OK	5.50754	1.47001	-1.90558	-3.90494	5e-05	0.000441468	yes
XLOC_027210	XLOC_027210	foxp2	chr4:5805163-5969496	wt	ele	OK	16.4207	4.37867	-1.90695	-5.62088	5e-05	0.000441468	yes
XLOC_016617	XLOC_016617	adcyap1r1a	chr2:52518127-52556894	wt	ele	OK	4.47484	1.19321	-1.90699	-3.90113	5e-05	0.000441468	yes
XLOC_018870	XLOC_018870	gabra1	chr21:40675971-40733556	wt	ele	OK	10.7322	2.86029	-1.90772	-4.4005	5e-05	0.000441468	yes
XLOC_019370	XLOC_019370	sept4a	chr21:38297366-38381600	wt	ele	OK	12.1684	3.23495	-1.91132	-4.19386	5e-05	0.000441468	yes
XLOC_029478	XLOC_029478	flrt1a	chr5:69874226-69917388	wt	ele	OK	2.38532	0.63331	-1.9132	-3.1655	5e-05	0.000441468	yes
XLOC_003431	XLOC_003431	ankrd55	chr10:7814065-7837638	wt	ele	OK	2.59881	0.689148	-1.91497	-3.65271	5e-05	0.000441468	yes
XLOC_017483	XLOC_017483	tmem151b	chr20:51649965-51672464	wt	ele	OK	2.29114	0.606626	-1.91719	-3.64581	5e-05	0.000441468	yes
XLOC_009642	XLOC_009642	lhx1a	chr15:27051936-27059896	wt	ele	OK	44.1886	11.6971	-1.91752	-7.88657	5e-05	0.000441468	yes
XLOC_022180	XLOC_022180		chr23:45988371-45992821	wt	ele	OK	2.36209	0.624343	-1.91965	-4.55485	5e-05	0.000441468	yes
XLOC_015715	XLOC_015715	LRRC16B	chr2:38446312-38594873	wt	ele	OK	2.95698	0.780472	-1.92171	-2.69223	5e-05	0.000441468	yes
XLOC_032536	XLOC_032536	mtmr1a	chr7:26984175-27003662	wt	ele	OK	11.1675	2.94251	-1.92419	-5.59149	5e-05	0.000441468	yes
XLOC_018093	XLOC_018093	tfap2b	chr20:48367976-48386887	wt	ele	OK	29.6618	7.81313	-1.92463	-6.62326	5e-05	0.000441468	yes
XLOC_035651	XLOC_035651	cdk5r2b	chr9:11808256-11810854	wt	ele	OK	1.57814	0.414963	-1.92717	-3.35154	5e-05	0.000441468	yes
XLOC_032133	XLOC_032133		chr6:58407146-58408749	wt	ele	OK	3.43767	0.902223	-1.92987	-3.88335	5e-05	0.000441468	yes
XLOC_030829	XLOC_030829	pou4f1	chr6:4432340-4435231	wt	ele	OK	7.69815	2.01226	-1.9357	-5.79659	5e-05	0.000441468	yes
XLOC_031718	XLOC_031718	ADCYAP1R1	chr6:32664381-32721366	wt	ele	OK	4.23954	1.10818	-1.93572	-4.02878	5e-05	0.000441468	yes
XLOC_022037	XLOC_022037	si:ch73 290k24.5	chr23:45937035-45985841	wt	ele	OK	2.12723	0.555948	-1.93596	-3.75448	5e-05	0.000441468	yes
XLOC_015575	XLOC_015575	cdh10	chr2:28604767-28649982	wt	ele	OK	2.58072	0.671816	-1.94164	-4.00903	5e-05	0.000441468	yes
XLOC_021945	XLOC_021945	ppp1r14c	chr23:39889892-40238317	wt	ele	OK	13.8111	3.59417	-1.9421	-2.64178	5e-05	0.000441468	yes
XLOC_000329	XLOC_000329		Zv9_NA572:16-1109	wt	ele	OK	2.81672	0.732777	-1.94257	-3.27323	5e-05	0.000441468	yes
XLOC_010999	XLOC_010999	TRIM46	chr16:25589595-25618839	wt	ele	OK	6.28504	1.63204	-1.94524	-4.52221	5e-05	0.000441468	yes
XLOC_029924	XLOC_029924	grin1b	chr5:31236442-31282171	wt	ele	OK	6.12918	1.58228	-1.95369	-6.195	5e-05	0.000441468	yes
XLOC_036275	XLOC_036275	enox1	chr9:18927275-19187155	wt	ele	OK	5.85069	1.5048	-1.95904	-4.83793	5e-05	0.000441468	yes
XLOC_016982	XLOC_016982	BCL11B	chr20:4428182-4492483	wt	ele	OK	8.49065	2.18343	-1.95928	-5.22032	5e-05	0.000441468	yes
XLOC_016052	XLOC_016052	NYAP2	chr2:5376280-5418420	wt	ele	OK	2.56725	0.652719	-1.97569	-4.99933	5e-05	0.000441468	yes
XLOC_020899	XLOC_020899		chr22:15144874-15148021	wt	ele	OK	1.2267	0.3117	-1.97655	-3.32673	5e-05	0.000441468	yes
XLOC_019477	XLOC_019477		chr21:1788905-1791981	wt	ele	OK	3.97459	1.00861	-1.97844	-5.0155	5e-05	0.000441468	yes
XLOC_024115	XLOC_024115		chr25:3725371-3725990	wt	ele	OK	8.13835	2.06488	-1.97868	-4.34545	5e-05	0.000441468	yes
XLOC_018214	XLOC_018214		chr20:3169577-3170697	wt	ele	OK	4.5515	1.15324	-1.98066	-3.97947	5e-05	0.000441468	yes
XLOC_011588	XLOC_011588	PAK6	chr17:1543251-1645444	wt	ele	OK	1.66164	0.420316	-1.98306	-3.16359	5e-05	0.000441468	yes
XLOC_008513	XLOC_008513	GPR101	chr14:32754689-32763889	wt	ele	OK	2.32925	0.588757	-1.98412	-3.17318	5e-05	0.000441468	yes
XLOC_013748	XLOC_013748	KIRREL3	chr18:45968251-46034338	wt	ele	OK	3.13502	0.791874	-1.98513	-4.08528	5e-05	0.000441468	yes
XLOC_031992	XLOC_031992	slc32a1	chr6:59806899-59811793	wt	ele	OK	12.5257	3.16231	-1.98584	-7.27127	5e-05	0.000441468	yes
XLOC_002188	XLOC_002188	cxxc4	chr1:25134300-25177384	wt	ele	OK	12.157	3.04953	-1.99513	-5.73631	5e-05	0.000441468	yes
XLOC_004360	XLOC_004360	GRM2	chr11:36999076-37070945	wt	ele	OK	3.50388	0.877886	-1.99685	-2.85942	5e-05	0.000441468	yes
XLOC_032769	XLOC_032769	B4GALNT4	chr7:50535883-50728434	wt	ele	OK	1.42333	0.356108	-1.99888	-3.77835	5e-05	0.000441468	yes
XLOC_021625	XLOC_021625	phactr3a	chr23:12339000-12451992	wt	ele	OK	8.3491	2.08577	-2.00104	-4.39881	5e-05	0.000441468	yes
XLOC_009369	XLOC_009369	shox2	chr15:2170887-2177728	wt	ele	OK	12.458	3.10512	-2.00435	-5.4923	5e-05	0.000441468	yes
XLOC_018088	XLOC_018088	CABZ01051991.1	chr20:47819526-47832030	wt	ele	OK	8.39487	2.08433	-2.00992	-3.51961	5e-05	0.000441468	yes
XLOC_003857	XLOC_003857	sept5b	chr10:45432942-45466168	wt	ele	OK	11.043	2.72228	-2.02025	-3.44203	5e-05	0.000441468	yes
XLOC_006825	XLOC_006825	bai3	chr13:38699324-38991807	wt	ele	OK	10.1496	2.50158	-2.02051	-4.96208	5e-05	0.000441468	yes
XLOC_036168	XLOC_036168	KCNJ3	chr9:4481757-4516113	wt	ele	OK	2.84178	0.700194	-2.02097	-3.50801	5e-05	0.000441468	yes
XLOC_032777	XLOC_032777	LRRC4C	chr7:51509462-51570507	wt	ele	OK	1.87703	0.462455	-2.02106	-3.3223	5e-05	0.000441468	yes
XLOC_022998	XLOC_022998	lrrc4bb	chr24:39859679-39878444	wt	ele	OK	9.69398	2.38608	-2.02245	-6.03714	5e-05	0.000441468	yes
XLOC_010471	XLOC_010471	LMTK3	chr16:34374052-34395358	wt	ele	OK	11.8504	2.91417	-2.02378	-8.33085	5e-05	0.000441468	yes
XLOC_013200	XLOC_013200	ttc9b	chr18:35146200-35211410	wt	ele	OK	7.91316	1.94473	-2.02468	-3.24552	5e-05	0.000441468	yes
XLOC_015066	XLOC_015066	prdm1b	chr19:50139186-50153197	wt	ele	OK	12.8342	3.15252	-2.02542	-8.03558	5e-05	0.000441468	yes
XLOC_031123	XLOC_031123	fam5ca	chr6:34008007-34070998	wt	ele	OK	2.93328	0.718403	-2.02965	-4.63353	5e-05	0.000441468	yes
XLOC_005383	XLOC_005383	rgs9b	chr12:19707356-19743624	wt	ele	OK	2.47719	0.599586	-2.04666	-3.48115	5e-05	0.000441468	yes
XLOC_022424	XLOC_022424	ptchd1	chr24:26283254-26357197	wt	ele	OK	1.0371	0.250365	-2.05045	-2.78576	5e-05	0.000441468	yes
XLOC_022968	XLOC_022968	FAM171A2	chr24:38311674-38330107	wt	ele	OK	8.45716	2.04086	-2.051	-7.94573	5e-05	0.000441468	yes
XLOC_023347	XLOC_023347	chst1	chr25:14278285-14282414	wt	ele	OK	5.08111	1.22518	-2.05215	-5.03016	5e-05	0.000441468	yes
XLOC_028474	XLOC_028474		chr4:3932331-3936064	wt	ele	OK	2.1096	0.508666	-2.05218	-4.40019	5e-05	0.000441468	yes
XLOC_007917	XLOC_007917	aff2	chr14:21343819-21738251	wt	ele	OK	1.67488	0.403829	-2.05224	-5.81344	5e-05	0.000441468	yes
XLOC_015759	XLOC_015759	basp1	chr2:42825521-42849775	wt	ele	OK	66.4033	16.0017	-2.05303	-9.28372	5e-05	0.000441468	yes
XLOC_007902	XLOC_007902	nkx1.2lb	chr14:18964775-19055487	wt	ele	OK	10.3196	2.48492	-2.05411	-4.40487	5e-05	0.000441468	yes
XLOC_009440	XLOC_009440	dscamb	chr15:6032548-6303513	wt	ele	OK	6.12033	1.47253	-2.05532	-6.91009	5e-05	0.000441468	yes
XLOC_021288	XLOC_021288	smc1a	chr23:28936005-28957186	wt	ele	OK	1.19707	0.287794	-2.0564	-3.44755	5e-05	0.000441468	yes
XLOC_021025	XLOC_021025	TULP1	chr23:5513079-5543433	wt	ele	OK	2.7521	0.66103	-2.05775	-2.6256	5e-05	0.000441468	yes
XLOC_012582	XLOC_012582	CABZ01076817.1	chr17:48366489-48378496	wt	ele	OK	6.50314	1.56179	-2.05794	-4.0201	5e-05	0.000441468	yes
XLOC_010520	XLOC_010520	BAI1	chr16:38885693-38970512	wt	ele	OK	2.49569	0.597237	-2.06306	-3.87731	5e-05	0.000441468	yes
XLOC_034473	XLOC_034473	hpdb	chr8:35868757-35879010	wt	ele	OK	5.66375	1.35507	-2.06339	-4.82732	5e-05	0.000441468	yes
XLOC_005831	XLOC_005831	PRRT2	chr12:5758848-5776322	wt	ele	OK	11.1385	2.63549	-2.07942	-6.02261	5e-05	0.000441468	yes
XLOC_004609	XLOC_004609	SLC4A10	chr11:10733352-10861840	wt	ele	OK	11.4187	2.69452	-2.08329	-6.70845	5e-05	0.000441468	yes
XLOC_012072	XLOC_012072	MYT1L	chr17:51969498-52040132	wt	ele	OK	3.2959	0.773383	-2.09142	-4.83336	5e-05	0.000441468	yes
XLOC_022135	XLOC_022135		chr23:28291077-28334496	wt	ele	OK	1.43431	0.33524	-2.09709	-3.6305	5e-05	0.000441468	yes
XLOC_022898	XLOC_022898	lppr4b	chr24:30934946-30977130	wt	ele	OK	1.40139	0.326678	-2.10092	-2.96483	5e-05	0.000441468	yes
XLOC_018274	XLOC_018274		chr20:19861310-19864120	wt	ele	OK	1.88879	0.43983	-2.10244	-3.88791	5e-05	0.000441468	yes
XLOC_007329	XLOC_007329	map3k9	chr13:36557714-36586396	wt	ele	OK	2.3582	0.548961	-2.10291	-4.71765	5e-05	0.000441468	yes
XLOC_004787	XLOC_004787	sox12	chr11:25120007-25125557	wt	ele	OK	52.182	12.1322	-2.10471	-6.86278	5e-05	0.000441468	yes
XLOC_002546	XLOC_002546	CABZ01059415.2	chr1:57204577-57211277	wt	ele	OK	16.4998	3.83032	-2.10691	-6.63691	5e-05	0.000441468	yes
XLOC_023903	XLOC_023903	islr2	chr25:23358504-23362472	wt	ele	OK	81.2206	18.8209	-2.10951	-9.54553	5e-05	0.000441468	yes
XLOC_014131	XLOC_014131	zfpm2b	chr19:17288390-17381914	wt	ele	OK	5.53187	1.27278	-2.11978	-5.9694	5e-05	0.000441468	yes
XLOC_025212	XLOC_025212	lppr2a	chr3:13730907-13741243	wt	ele	OK	4.21703	0.970258	-2.11979	-3.28921	5e-05	0.000441468	yes
XLOC_011276	XLOC_011276	zfpm2a	chr16:46669059-46980471	wt	ele	OK	4.15615	0.952391	-2.12562	-2.12499	5e-05	0.000441468	yes
XLOC_004533	XLOC_004533	tuba2	chr11:3317115-3324048	wt	ele	OK	69.4123	15.8894	-2.12712	-9.58252	5e-05	0.000441468	yes
XLOC_030035	XLOC_030035	si:ch211 284e13.4	chr5:39670138-39694779	wt	ele	OK	2.44142	0.558416	-2.12831	-4.40563	5e-05	0.000441468	yes
XLOC_011705	XLOC_011705	fabp7a	chr17:15274756-15277126	wt	ele	OK	921.892	210.577	-2.13025	-8.89253	5e-05	0.000441468	yes
XLOC_030344	XLOC_030344	gnaq	chr5:56964534-56977965	wt	ele	OK	2.84348	0.645597	-2.13895	-3.95752	5e-05	0.000441468	yes
XLOC_003230	XLOC_003230	5S_rRNA acer3	chr10:39892705-39918703	wt	ele	OK	20.4763	4.6376	-2.1425	-4.65579	5e-05	0.000441468	yes
XLOC_032474	XLOC_032474	ponzr3	chr7:23836398-23864246	wt	ele	OK	80.5122	18.1659	-2.14798	-6.48392	5e-05	0.000441468	yes
XLOC_001309	XLOC_001309	crmp1	chr1:13228097-13251871	wt	ele	OK	11.8296	2.66667	-2.1493	-6.11684	5e-05	0.000441468	yes
XLOC_027186	XLOC_027186	C4H12orf56	chr4:4631249-4653916	wt	ele	OK	1.6045	0.360738	-2.1531	-3.14309	5e-05	0.000441468	yes
XLOC_025976	XLOC_025976		chr3:56262171-56264031	wt	ele	OK	2.15928	0.474808	-2.18513	-3.68136	5e-05	0.000441468	yes
XLOC_005503	XLOC_005503	cdk5r1b	chr12:29915717-29922335	wt	ele	OK	29.9069	6.56702	-2.18717	-7.22701	5e-05	0.000441468	yes
XLOC_023272	XLOC_023272	crabp1a	chr25:6660040-6690536	wt	ele	OK	14.3249	3.13212	-2.19331	-4.6094	5e-05	0.000441468	yes
XLOC_008830	XLOC_008830		chr14:52664831-52667900	wt	ele	OK	1.0567	0.230497	-2.19674	-3.31945	5e-05	0.000441468	yes
XLOC_028814	XLOC_028814	tal2	chr5:9803911-9804673	wt	ele	OK	22.7443	4.95656	-2.19809	-4.7621	5e-05	0.000441468	yes
XLOC_012687	XLOC_012687		chr17:2949257-2952397	wt	ele	OK	1.39283	0.302314	-2.2039	-3.71791	5e-05	0.000441468	yes
XLOC_025708	XLOC_025708	TUBB8P7	chr3:50839184-50845935	wt	ele	OK	4.60873	0.991226	-2.21708	-4.26129	5e-05	0.000441468	yes
XLOC_004426	XLOC_004426	foxg1b	chr11:44267888-44270030	wt	ele	OK	15.7605	3.36661	-2.22695	-7.50664	5e-05	0.000441468	yes
XLOC_008961	XLOC_008961	fxyd6	chr15:13143077-13189740	wt	ele	OK	1.9263	0.411413	-2.22717	-1.93435	5e-05	0.000441468	yes
XLOC_022973	XLOC_022973	KCTD5	chr24:38788729-38808261	wt	ele	OK	12.8104	2.73297	-2.22878	-5.3011	5e-05	0.000441468	yes
XLOC_008832	XLOC_008832		chr14:53094085-53094930	wt	ele	OK	5.0455	1.07551	-2.22997	-4.09941	5e-05	0.000441468	yes
XLOC_010765	XLOC_010765	GRIK3	chr16:4403816-4623795	wt	ele	OK	1.76093	0.370377	-2.24927	-4.32804	5e-05	0.000441468	yes
XLOC_017866	XLOC_017866	KIF25	chr20:30927156-30946264	wt	ele	OK	1.15395	0.242496	-2.25054	-2.94281	5e-05	0.000441468	yes
XLOC_010880	XLOC_010880	SHISA7	chr16:15376237-15414172	wt	ele	OK	1.52772	0.318925	-2.2601	-3.92105	5e-05	0.000441468	yes
XLOC_002333	XLOC_002333	SLC9B1	chr1:44074886-44095190	wt	ele	OK	6.50954	1.35729	-2.26183	-5.66967	5e-05	0.000441468	yes
XLOC_011894	XLOC_011894	disp2	chr17:31244321-31262776	wt	ele	OK	3.98627	0.82993	-2.26398	-6.1553	5e-05	0.000441468	yes
XLOC_011420	XLOC_011420		chr16:4400671-4403341	wt	ele	OK	1.71613	0.356275	-2.2681	-3.85094	5e-05	0.000441468	yes
XLOC_006661	XLOC_006661	lgalslb	chr13:24771321-24786091	wt	ele	OK	10.791	2.23645	-2.27055	-3.10521	5e-05	0.000441468	yes
XLOC_017799	XLOC_017799	TMEM57	chr20:26056124-26071677	wt	ele	OK	16.9612	3.49666	-2.27818	-7.64306	5e-05	0.000441468	yes
XLOC_005598	XLOC_005598	OXLD1 pde6g	chr12:37662471-37679616	wt	ele	OK	24.2003	4.97565	-2.28207	-6.89176	5e-05	0.000441468	yes
XLOC_017828	XLOC_017828	syndig1l	chr20:27847604-27894832	wt	ele	OK	2.96167	0.608741	-2.28251	-3.97844	5e-05	0.000441468	yes
XLOC_022169	XLOC_022169		chr23:43824825-43826252	wt	ele	OK	2.50591	0.514048	-2.28536	-3.71263	5e-05	0.000441468	yes
XLOC_008552	XLOC_008552	gria1a	chr14:35218841-35365048	wt	ele	OK	3.82266	0.781968	-2.2894	-5.17498	5e-05	0.000441468	yes
XLOC_021418	XLOC_021418	MAP7	chr23:39889892-40238317	wt	ele	OK	14.1559	2.88735	-2.29359	-3.59712	5e-05	0.000441468	yes
XLOC_010887	XLOC_010887	rcv1	chr16:15663112-15673010	wt	ele	OK	3.05042	0.621915	-2.29422	-4.43707	5e-05	0.000441468	yes
XLOC_019734	XLOC_019734	si:dkey 15h8.16	chr22:3123364-3130979	wt	ele	OK	19.9266	4.0514	-2.2982	-4.80547	5e-05	0.000441468	yes
XLOC_010018	XLOC_010018		chr15:35059968-35065782	wt	ele	OK	0.966005	0.19639	-2.29831	-4.09686	5e-05	0.000441468	yes
XLOC_003741	XLOC_003741	sez6a	chr10:38161513-38260443	wt	ele	OK	1.06327	0.215736	-2.30117	-3.52454	5e-05	0.000441468	yes
XLOC_025567	XLOC_025567	gng13b	chr3:35674507-35687529	wt	ele	OK	22.5482	4.53697	-2.31321	-7.98269	5e-05	0.000441468	yes
XLOC_013435	XLOC_013435	grm3	chr18:8435984-8511408	wt	ele	OK	1.26901	0.254978	-2.31525	-3.46568	5e-05	0.000441468	yes
XLOC_022278	XLOC_022278	POU6F2 pou6f2	chr24:9852844-10076387	wt	ele	OK	2.98039	0.597761	-2.31786	-2.4726	5e-05	0.000441468	yes
XLOC_031665	XLOC_031665	sox14	chr6:26266207-26268117	wt	ele	OK	13.1828	2.63941	-2.32036	-7.15243	5e-05	0.000441468	yes
XLOC_003619	XLOC_003619	cnih2	chr10:27662484-27684712	wt	ele	OK	6.69714	1.32237	-2.34042	-5.44868	5e-05	0.000441468	yes
XLOC_016412	XLOC_016412	diras1b	chr2:36773921-36801402	wt	ele	OK	1.02621	0.202432	-2.34181	-1.33542	5e-05	0.000441468	yes
XLOC_013394	XLOC_013394	iqsec3b	chr18:5399050-5562921	wt	ele	OK	1.81387	0.355999	-2.34913	-2.71763	5e-05	0.000441468	yes
XLOC_029194	XLOC_029194	prdm8b	chr5:41110090-41114913	wt	ele	OK	10.8595	2.11164	-2.36252	-6.34979	5e-05	0.000441468	yes
XLOC_011730	XLOC_011730	bcl11ba	chr17:17947271-18009342	wt	ele	OK	14.3275	2.72814	-2.3928	-5.69964	5e-05	0.000441468	yes
XLOC_013889	XLOC_013889		chr18:46335414-46337877	wt	ele	OK	1.7822	0.33909	-2.39392	-3.95249	5e-05	0.000441468	yes
XLOC_022657	XLOC_022657	gad2	chr24:6216525-6242474	wt	ele	OK	17.8972	3.40378	-2.39453	-6.70198	5e-05	0.000441468	yes
XLOC_033124	XLOC_033124	KCNJ10	chr7:7381755-7435683	wt	ele	OK	2.27644	0.43065	-2.40219	-2.87162	5e-05	0.000441468	yes
XLOC_019256	XLOC_019256	slc8a4a	chr21:26440745-26580324	wt	ele	OK	2.71296	0.513191	-2.4023	-5.33247	5e-05	0.000441468	yes
XLOC_029926	XLOC_029926	barhl1a	chr5:31353270-31419251	wt	ele	OK	8.96048	1.69136	-2.40539	-5.0452	5e-05	0.000441468	yes
XLOC_013886	XLOC_013886		chr18:45964492-45967077	wt	ele	OK	1.93426	0.364713	-2.40695	-4.1622	5e-05	0.000441468	yes
XLOC_035916	XLOC_035916	shox	chr9:35612540-35621653	wt	ele	OK	24.3583	4.54993	-2.4205	-6.2112	5e-05	0.000441468	yes
XLOC_014672	XLOC_014672	hivep3a	chr19:14738824-14829980	wt	ele	OK	1.86536	0.342178	-2.44664	-5.39006	5e-05	0.000441468	yes
XLOC_034565	XLOC_034565	rimbp2	chr8:45957091-46195914	wt	ele	OK	3.4675	0.628454	-2.46402	-2.10965	5e-05	0.000441468	yes
XLOC_012562	XLOC_012562	ENTPD5	chr17:45196773-45206530	wt	ele	OK	1.38611	0.249593	-2.4734	-3.84478	5e-05	0.000441468	yes
XLOC_000536	XLOC_000536		Zv9_NA866:172-15593	wt	ele	OK	11.7545	2.10904	-2.47856	-5.8232	5e-05	0.000441468	yes
XLOC_007914	XLOC_007914	slitrk2	chr14:20274467-20278213	wt	ele	OK	2.21783	0.395961	-2.48572	-3.88979	5e-05	0.000441468	yes
XLOC_012505	XLOC_012505	kif3cb	chr17:37371746-37381714	wt	ele	OK	9.81634	1.72227	-2.51088	-7.52787	5e-05	0.000441468	yes
XLOC_036171	XLOC_036171	nr4a2a	chr9:5047057-5052143	wt	ele	OK	10.2943	1.8012	-2.51482	-5.72765	5e-05	0.000441468	yes
XLOC_025975	XLOC_025975		chr3:56258659-56262055	wt	ele	OK	1.84568	0.32128	-2.52225	-4.58075	5e-05	0.000441468	yes
XLOC_014702	XLOC_014702	SNORA3	chr19:18414130-18426217	wt	ele	OK	32.9622	5.70416	-2.53073	-8.30276	5e-05	0.000441468	yes
XLOC_032475	XLOC_032475	ponzr4	chr7:23836398-23864246	wt	ele	OK	47.9992	8.28044	-2.53523	-5.51308	5e-05	0.000441468	yes
XLOC_017235	XLOC_017235	myt1la	chr20:30471875-30602466	wt	ele	OK	8.51666	1.46145	-2.54289	-5.06007	5e-05	0.000441468	yes
XLOC_029873	XLOC_029873	rorb	chr5:27004979-27051385	wt	ele	OK	20.8728	3.57113	-2.54717	-6.86701	5e-05	0.000441468	yes
XLOC_020557	XLOC_020557	nfia	chr22:17057659-17274379	wt	ele	OK	11.156	1.88622	-2.56425	-5.46868	5e-05	0.000441468	yes
XLOC_003946	XLOC_003946		chr10:36561347-36565451	wt	ele	OK	9.69902	1.62693	-2.57569	-8.32211	5e-05	0.000441468	yes
XLOC_004504	XLOC_004504	slc6a1b	chr11:984250-1014746	wt	ele	OK	30.3937	5.04239	-2.59159	-9.39504	5e-05	0.000441468	yes
XLOC_013218	XLOC_013218	gnb5b	chr18:37504863-37542808	wt	ele	OK	5.75049	0.941243	-2.61105	-4.31478	5e-05	0.000441468	yes
XLOC_036587	XLOC_036587	neurod	chr9:45357657-45361008	wt	ele	OK	49.5324	8.05169	-2.62101	-11.0236	5e-05	0.000441468	yes
XLOC_004505	XLOC_004505	SLC6A11	chr11:1090556-1119600	wt	ele	OK	12.2453	1.9878	-2.62298	-6.82034	5e-05	0.000441468	yes
XLOC_032770	XLOC_032770	BX511065.1	chr7:50729503-50777939	wt	ele	OK	1.92499	0.306585	-2.65049	-5.13044	5e-05	0.000441468	yes
XLOC_030697	XLOC_030697		chr5:49887432-49890367	wt	ele	OK	1.20613	0.18894	-2.67439	-3.76999	5e-05	0.000441468	yes
XLOC_009246	XLOC_009246	GRIK1	chr15:41127543-41209389	wt	ele	OK	1.03255	0.160599	-2.68467	-3.17613	5e-05	0.000441468	yes
XLOC_016891	XLOC_016891		chr2:58056755-58060237	wt	ele	OK	1.62347	0.248103	-2.71006	-4.47175	5e-05	0.000441468	yes
XLOC_021568	XLOC_021568	slc6a1a	chr23:4886366-4910899	wt	ele	OK	7.56069	1.13292	-2.73847	-6.57903	5e-05	0.000441468	yes
XLOC_024823	XLOC_024823	rcvrna	chr3:47321832-47324849	wt	ele	OK	5.73179	0.849074	-2.75502	-4.02487	5e-05	0.000441468	yes
XLOC_006422	XLOC_006422	cnrip1b	chr13:961783-970394	wt	ele	OK	1.81897	0.267312	-2.76653	-3.15539	5e-05	0.000441468	yes
XLOC_017826	XLOC_017826	zbtb25	chr20:27734625-27741577	wt	ele	OK	2.00335	0.293752	-2.76975	-4.49903	5e-05	0.000441468	yes
XLOC_009963	XLOC_009963		chr15:13965787-13968166	wt	ele	OK	2.64194	0.37457	-2.81829	-4.83066	5e-05	0.000441468	yes
XLOC_008963	XLOC_008963	DSCAML1	chr15:13231954-13397663	wt	ele	OK	4.9334	0.68652	-2.84521	-9.41381	5e-05	0.000441468	yes
XLOC_003989	XLOC_003989	CABZ01088330.1	chr11:1032424-1043427	wt	ele	OK	10.4459	1.45054	-2.84827	-9.41841	5e-05	0.000441468	yes
XLOC_011657	XLOC_011657	NPAS3	chr17:9169155-9717671	wt	ele	OK	4.71868	0.653877	-2.85129	-7.75286	5e-05	0.000441468	yes
XLOC_022673	XLOC_022673	RPGRIP1	chr24:7861839-7890778	wt	ele	OK	0.738337	0.102279	-2.85177	-2.99407	5e-05	0.000441468	yes
XLOC_012894	XLOC_012894	ANO2	chr18:6728013-6770720	wt	ele	OK	2.69473	0.343587	-2.97139	-5.04941	5e-05	0.000441468	yes
XLOC_012283	XLOC_012283	FUT9	chr17:15472863-15498175	wt	ele	OK	1.56761	0.191018	-3.03679	-3.91839	5e-05	0.000441468	yes
XLOC_004059	XLOC_004059	slc1a6	chr11:6187043-6210948	wt	ele	OK	1.83229	0.218261	-3.06952	-4.1846	5e-05	0.000441468	yes
XLOC_018094	XLOC_018094	tfap2d	chr20:48397097-48413122	wt	ele	OK	11.2216	1.33593	-3.07036	-6.92509	5e-05	0.000441468	yes
XLOC_018813	XLOC_018813	zgc:158291	chr21:37272807-37275500	wt	ele	OK	23.6951	2.75237	-3.10584	-10.3111	5e-05	0.000441468	yes
XLOC_029032	XLOC_029032	stxbp1b	chr5:30611716-30640691	wt	ele	OK	4.68457	0.523044	-3.16291	-5.72989	5e-05	0.000441468	yes
XLOC_002802	XLOC_002802	RASGRF2	chr10:3076829-3126780	wt	ele	OK	1.32109	0.14588	-3.17888	-3.77297	5e-05	0.000441468	yes
XLOC_036328	XLOC_036328	crygm2d11	chr9:23131919-23132881	wt	ele	OK	19.7152	2.17069	-3.18308	-5.97679	5e-05	0.000441468	yes
XLOC_010786	XLOC_010786	si:dkey 283b15.2	chr16:6905781-6928209	wt	ele	OK	2.59	0.278731	-3.21601	-3.85049	5e-05	0.000441468	yes
XLOC_007572	XLOC_007572		chr13:29136117-29138031	wt	ele	OK	2.7891	0.290229	-3.26454	-4.91547	5e-05	0.000441468	yes
XLOC_022485	XLOC_022485	neurod6a	chr24:33617182-33680378	wt	ele	OK	2.52844	0.241561	-3.38779	-3.71803	5e-05	0.000441468	yes
XLOC_012338	XLOC_012338	vsx1	chr17:20893555-20896258	wt	ele	OK	52.4438	4.99981	-3.39083	-10.9729	5e-05	0.000441468	yes
XLOC_008002	XLOC_008002	cyp4v7	chr14:30845055-30857343	wt	ele	OK	3.91184	0.371256	-3.39736	-4.13068	5e-05	0.000441468	yes
XLOC_019328	XLOC_019328	EBF1 ebf1b	chr21:32692963-32961474	wt	ele	OK	5.88039	0.555256	-3.40469	-3.33296	5e-05	0.000441468	yes
XLOC_001519	XLOC_001519	pou4f2	chr1:36145050-36148416	wt	ele	OK	13.4665	1.27133	-3.40497	-9.7517	5e-05	0.000441468	yes
XLOC_002337	XLOC_002337	si:dkey 22i16.3	chr1:44284485-44287783	wt	ele	OK	3.65537	0.333527	-3.45414	-2.72405	5e-05	0.000441468	yes
XLOC_021671	XLOC_021671	bhlhe23	chr23:17826508-17829820	wt	ele	OK	7.19468	0.651579	-3.46492	-5.98249	5e-05	0.000441468	yes
XLOC_015011	XLOC_015011	matn1	chr19:45245319-45268900	wt	ele	OK	3.63575	0.328675	-3.46752	-4.45223	5e-05	0.000441468	yes
XLOC_003375	XLOC_003375	CKMT2	chr10:3167715-3185553	wt	ele	OK	4.14466	0.361615	-3.51873	-4.32612	5e-05	0.000441468	yes
XLOC_028790	XLOC_028790		chr5:8467830-8478726	wt	ele	OK	1.78717	0.148267	-3.59141	-5.86991	5e-05	0.000441468	yes
XLOC_003006	XLOC_003006	PCDH10	chr10:21592855-21602627	wt	ele	OK	1.68585	0.13523	-3.63999	-4.36086	5e-05	0.000441468	yes
XLOC_022671	XLOC_022671	syt5b	chr24:7799968-7812745	wt	ele	OK	6.2978	0.477056	-3.72262	-6.89202	5e-05	0.000441468	yes
XLOC_019071	XLOC_019071	zgc:109965	chr21:11268351-11286943	wt	ele	OK	2.88075	0.216703	-3.73266	-4.02064	5e-05	0.000441468	yes
XLOC_015686	XLOC_015686	samd7	chr2:36947843-36963370	wt	ele	OK	3.64866	0.265223	-3.78209	-4.73805	5e-05	0.000441468	yes
XLOC_012179	XLOC_012179	MLLT4	chr17:6040392-6091186	wt	ele	OK	4.69039	0.315016	-3.89621	-5.25724	5e-05	0.000441468	yes
XLOC_031433	XLOC_031433	CCDC88A	chr6:6213043-6263341	wt	ele	OK	2.32136	0.152035	-3.93249	-6.23753	5e-05	0.000441468	yes
XLOC_010461	XLOC_010461	ndrg1b	chr16:33815911-33821400	wt	ele	OK	14.2062	0.89046	-3.99582	-8.97007	5e-05	0.000441468	yes
XLOC_023454	XLOC_023454	nr2e3	chr25:22997980-23001994	wt	ele	OK	10.3829	0.627724	-4.04794	-7.65363	5e-05	0.000441468	yes
XLOC_013710	XLOC_013710		chr18:41784606-41894259	wt	ele	OK	2.90212	0.150664	-4.2677	-5.7407	5e-05	0.000441468	yes
XLOC_034963	XLOC_034963	emilin3a	chr8:23815758-23819800	wt	ele	OK	19.5565	0.980926	-4.31736	-5.46777	5e-05	0.000441468	yes
XLOC_002148	XLOC_002148	FGFBP2	chr1:21460056-21465276	wt	ele	OK	43.3167	2.09833	-4.36761	-12.0829	5e-05	0.000441468	yes
XLOC_021226	XLOC_021226	si:dkey 21o19.2	chr23:24402531-24419455	wt	ele	OK	14.196	0.663443	-4.41937	-6.05404	5e-05	0.000441468	yes
XLOC_003290	XLOC_003290	5S_rRNA	chr10:42436680-42531831	wt	ele	OK	19.7244	0.903389	-4.44849	-4.21719	5e-05	0.000441468	yes
XLOC_003445	XLOC_003445	ENSDARG00000092269	chr10:9275813-9282935	wt	ele	OK	4.50826	0.176358	-4.67599	-2.48194	5e-05	0.000441468	yes
XLOC_033740	XLOC_033740		chr7:70789208-70793569	wt	ele	OK	1.67116	0.0575779	-4.85919	-5.16951	5e-05	0.000441468	yes
XLOC_021394	XLOC_021394	5S_rRNA agmat	chr23:37580836-37614381	wt	ele	OK	20.9071	0.63654	-5.0376	-3.32077	5e-05	0.000441468	yes
XLOC_012280	XLOC_012280	col10a1	chr17:15383315-15388101	wt	ele	OK	27.7582	0.75108	-5.2078	-6.92695	5e-05	0.000441468	yes
XLOC_021547	XLOC_021547	5S_rRNA	chr23:2146544-2185444	wt	ele	OK	116.357	2.51572	-5.53145	-11.2619	5e-05	0.000441468	yes
XLOC_033134	XLOC_033134	six7	chr7:8229739-8248372	wt	ele	OK	5.18556	0.104317	-5.63545	-7.66274	5e-05	0.000441468	yes
XLOC_000555	XLOC_000555		Zv9_NA887:23079-54133	wt	ele	OK	12.3663	0.229003	-5.7549	-8.77216	5e-05	0.000441468	yes
XLOC_010232	XLOC_010232	gnb3a	chr16:13772549-13799769	wt	ele	OK	11.4862	0.198487	-5.85471	-8.18529	5e-05	0.000441468	yes
XLOC_029142	XLOC_029142	crx	chr5:38532880-38536606	wt	ele	OK	29.4667	0.45808	-6.00734	-11.7931	5e-05	0.000441468	yes
XLOC_004897	XLOC_004897	5S_rRNA CR936337.1	chr11:38006986-38346170	wt	ele	OK	128.387	0.738168	-7.44233	-4.90162	5e-05	0.000441468	yes
XLOC_024714	XLOC_024714	smarce1	chr3:35071190-35080284	wt	ele	OK	160.285	114.22	-0.488826	-2.09819	0.0001	0.000822847	yes
XLOC_036342	XLOC_036342	crygm2d7	chr9:23304400-23305526	wt	ele	OK	191.866	136.328	-0.493019	-2.14101	0.0001	0.000822847	yes
XLOC_023954	XLOC_023954	FNBP4	chr25:29507164-29535491	wt	ele	OK	43.3526	30.5903	-0.503046	-2.19104	0.0001	0.000822847	yes
XLOC_023485	XLOC_023485	phrf1	chr25:26373934-26416395	wt	ele	OK	20.2184	13.9265	-0.537837	-2.29891	0.0001	0.000822847	yes
XLOC_013563	XLOC_013563	igf1ra	chr18:20657633-20828299	wt	ele	OK	6.91858	4.74143	-0.545154	-2.17518	0.0001	0.000822847	yes
XLOC_008991	XLOC_008991	flot2b	chr15:15406102-15426998	wt	ele	OK	15.6016	10.6902	-0.545404	-2.21781	0.0001	0.000822847	yes
XLOC_027466	XLOC_027466	st8sia1	chr4:25456069-25477262	wt	ele	OK	12.9801	8.86996	-0.549307	-2.2035	0.0001	0.000822847	yes
XLOC_007262	XLOC_007262	rtn1a	chr13:31648185-31694041	wt	ele	OK	199.144	135.823	-0.552078	-2.19667	0.0001	0.000822847	yes
XLOC_005956	XLOC_005956	eif2ak1 usp42	chr12:18637589-18670507	wt	ele	OK	13.2037	8.95275	-0.560545	-2.26196	0.0001	0.000822847	yes
XLOC_007815	XLOC_007815	brd8	chr14:7665805-7708121	wt	ele	OK	31.7759	21.5095	-0.562956	-2.1896	0.0001	0.000822847	yes
XLOC_033477	XLOC_033477	hsd11b2	chr7:36566731-36581054	wt	ele	OK	12.8166	8.54785	-0.584378	-2.21517	0.0001	0.000822847	yes
XLOC_036606	XLOC_036606	igfbp5b	chr9:47869569-47891113	wt	ele	OK	8.52933	5.68584	-0.58506	-2.18329	0.0001	0.000822847	yes
XLOC_019877	XLOC_019877	rad54l2	chr22:10717012-10749376	wt	ele	OK	13.1466	8.75119	-0.587141	-2.49373	0.0001	0.000822847	yes
XLOC_011583	XLOC_011583		chr17:1145573-1173065	wt	ele	OK	7.5173	4.9362	-0.606814	-2.35823	0.0001	0.000822847	yes
XLOC_021554	XLOC_021554	mafba	chr23:3420381-3423555	wt	ele	OK	8.21615	5.36585	-0.614654	-2.35181	0.0001	0.000822847	yes
XLOC_031711	XLOC_031711	foxd3	chr6:31784201-31786000	wt	ele	OK	13.6596	8.82305	-0.630565	-2.23365	0.0001	0.000822847	yes
XLOC_003207	XLOC_003207	uspl1	chr10:37683132-37700069	wt	ele	OK	13.4785	8.50618	-0.664072	-2.48154	0.0001	0.000822847	yes
XLOC_030081	XLOC_030081	atxn2	chr5:43263934-43327849	wt	ele	OK	5.48314	3.45886	-0.664705	-2.29924	0.0001	0.000822847	yes
XLOC_004260	XLOC_004260	adipor1a	chr11:25733714-25748096	wt	ele	OK	26.5621	16.6307	-0.675525	-2.26599	0.0001	0.000822847	yes
XLOC_015560	XLOC_015560	impa1	chr2:26831082-26837078	wt	ele	OK	22.6024	14.1249	-0.678233	-2.28009	0.0001	0.000822847	yes
XLOC_029355	XLOC_029355	rabep1	chr5:60728322-60781441	wt	ele	OK	11.2367	7.01841	-0.679002	-2.41151	0.0001	0.000822847	yes
XLOC_013352	XLOC_013352	nptnb	chr18:945257-1028766	wt	ele	OK	9.44698	5.89204	-0.681086	-2.12122	0.0001	0.000822847	yes
XLOC_019952	XLOC_019952	tal1	chr22:16757546-16767302	wt	ele	OK	8.11868	5.00628	-0.697506	-2.54102	0.0001	0.000822847	yes
XLOC_034323	XLOC_034323	tbc1d25	chr8:24511568-24523528	wt	ele	OK	4.75995	2.92426	-0.702877	-2.32645	0.0001	0.000822847	yes
XLOC_002905	XLOC_002905	slc27a4	chr10:10704749-10750168	wt	ele	OK	4.48257	2.73758	-0.711425	-2.22638	0.0001	0.000822847	yes
XLOC_000746	XLOC_000746		Zv9_NA994:21-29109	wt	ele	OK	14.7055	8.95144	-0.716163	-2.36957	0.0001	0.000822847	yes
XLOC_002544	XLOC_002544	wu:fa03e10	chr1:57107241-57150009	wt	ele	OK	178.498	108.318	-0.720629	-2.7647	0.0001	0.000822847	yes
XLOC_025719	XLOC_025719	zgc:113210	chr3:53285165-53299264	wt	ele	OK	7.41603	4.42567	-0.744751	-2.41271	0.0001	0.000822847	yes
XLOC_002320	XLOC_002320	hmx4	chr1:41290721-41292504	wt	ele	OK	9.66831	5.66397	-0.771451	-2.29899	0.0001	0.000822847	yes
XLOC_036314	XLOC_036314	ift88	chr9:22398977-22416945	wt	ele	OK	7.33189	4.23717	-0.791085	-2.36532	0.0001	0.000822847	yes
XLOC_021808	XLOC_021808	arf3a	chr23:27861798-27874367	wt	ele	OK	7.83847	4.52742	-0.791883	-2.16284	0.0001	0.000822847	yes
XLOC_007820	XLOC_007820	BX005008.2	chr14:8098303-8219739	wt	ele	OK	9.32865	5.37438	-0.79557	-2.52459	0.0001	0.000822847	yes
XLOC_017641	XLOC_017641	dab1a	chr20:8294741-8597139	wt	ele	OK	4.0008	2.28171	-0.810171	-2.27488	0.0001	0.000822847	yes
XLOC_036133	XLOC_036133	hoxd3a	chr9:1927541-1950564	wt	ele	OK	17.6058	9.992	-0.817208	-2.49104	0.0001	0.000822847	yes
XLOC_031717	XLOC_031717	mafa	chr6:32389960-32531708	wt	ele	OK	5.96242	3.38168	-0.818157	-2.51221	0.0001	0.000822847	yes
XLOC_011444	XLOC_011444		chr16:14391282-14394159	wt	ele	OK	4.40965	2.44642	-0.849992	-2.5778	0.0001	0.000822847	yes
XLOC_019427	XLOC_019427	ankrd46a	chr21:41881563-41891162	wt	ele	OK	15.7122	8.68737	-0.85489	-2.22211	0.0001	0.000822847	yes
XLOC_027163	XLOC_027163	BICD1	chr4:3121336-3159687	wt	ele	OK	2.94702	1.62754	-0.85656	-2.40957	0.0001	0.000822847	yes
XLOC_036377	XLOC_036377	tmeff2a	chr9:25282528-25446353	wt	ele	OK	9.25954	5.10392	-0.859335	-2.80975	0.0001	0.000822847	yes
XLOC_021050	XLOC_021050	kif3b	chr23:7784249-7809944	wt	ele	OK	5.47847	3.0091	-0.864441	-2.38056	0.0001	0.000822847	yes
XLOC_002143	XLOC_002143	chrnb3a	chr1:21162892-21186136	wt	ele	OK	4.81594	2.61306	-0.882078	-2.53624	0.0001	0.000822847	yes
XLOC_015151	XLOC_015151		chr19:25415771-25420498	wt	ele	OK	2.23721	1.21254	-0.883666	-2.48173	0.0001	0.000822847	yes
XLOC_016270	XLOC_016270	CRTC1	chr2:24338471-24372807	wt	ele	OK	3.75678	2.02603	-0.890842	-2.26748	0.0001	0.000822847	yes
XLOC_026279	XLOC_026279	cacna1c	chr4:19173107-19415985	wt	ele	OK	2.51664	1.35514	-0.893061	-2.19086	0.0001	0.000822847	yes
XLOC_011761	XLOC_011761	slc8a1b	chr17:22141427-22332113	wt	ele	OK	2.72181	1.46552	-0.893151	-2.35194	0.0001	0.000822847	yes
XLOC_000559	XLOC_000559		Zv9_NA89:7535-28579	wt	ele	OK	9.20594	4.93725	-0.898856	-2.90863	0.0001	0.000822847	yes
XLOC_008111	XLOC_008111	tnmd	chr14:41963191-42044114	wt	ele	OK	2.11039	1.08649	-0.957828	-2.54576	0.0001	0.000822847	yes
XLOC_034949	XLOC_034949	C8H1orf174	chr8:22891128-22895846	wt	ele	OK	7.0049	3.50071	-1.00072	-2.39793	0.0001	0.000822847	yes
XLOC_029233	XLOC_029233	wdr54	chr5:44691532-44702065	wt	ele	OK	4.64983	2.318	-1.0043	-2.51444	0.0001	0.000822847	yes
XLOC_009175	XLOC_009175	trim3a	chr15:31515188-31629790	wt	ele	OK	9.2654	4.60884	-1.00745	-2.64888	0.0001	0.000822847	yes
XLOC_013216	XLOC_013216	myo5aa	chr18:37337202-37485267	wt	ele	OK	8.95734	4.43736	-1.01337	-2.43079	0.0001	0.000822847	yes
XLOC_002321	XLOC_002321	hmx1	chr1:41293584-41295724	wt	ele	OK	5.7672	2.83739	-1.02331	-2.83401	0.0001	0.000822847	yes
XLOC_010943	XLOC_010943	FHOD3	chr16:20562851-20918206	wt	ele	OK	1.88091	0.914944	-1.03968	-1.9926	0.0001	0.000822847	yes
XLOC_025420	XLOC_025420	lrrc4ba	chr3:30518219-30585135	wt	ele	OK	2.14973	1.04078	-1.04649	-2.47799	0.0001	0.000822847	yes
XLOC_024412	XLOC_024412	asphd1	chr3:14876536-14889287	wt	ele	OK	3.65307	1.75541	-1.0573	-2.36902	0.0001	0.000822847	yes
XLOC_016099	XLOC_016099	dnajb4	chr2:9415508-9424697	wt	ele	OK	3.67202	1.75343	-1.06639	-2.66045	0.0001	0.000822847	yes
XLOC_016852	XLOC_016852		chr2:55128095-55129116	wt	ele	OK	6.95604	3.20843	-1.1164	-2.93077	0.0001	0.000822847	yes
XLOC_012847	XLOC_012847	SLITRK3	chr18:2754998-2759830	wt	ele	OK	1.60292	0.700174	-1.19491	-2.50996	0.0001	0.000822847	yes
XLOC_034902	XLOC_034902	rnf220b	chr8:18761896-18835487	wt	ele	OK	3.00741	1.3026	-1.20713	-2.31059	0.0001	0.000822847	yes
XLOC_011592	XLOC_011592	kcnk10b	chr17:2505773-2551476	wt	ele	OK	2.93895	1.27024	-1.21019	-2.34223	0.0001	0.000822847	yes
XLOC_001017	XLOC_001017		Zv9_scaffold3527:2675-12906	wt	ele	OK	11.4709	4.92898	-1.21861	-3.4957	0.0001	0.000822847	yes
XLOC_019154	XLOC_019154	rgs7bpb	chr21:19761124-19767363	wt	ele	OK	2.99879	1.27888	-1.2295	-2.14761	0.0001	0.000822847	yes
XLOC_010203	XLOC_010203		chr16:11987004-11989254	wt	ele	OK	2.74133	1.12548	-1.28433	-2.53396	0.0001	0.000822847	yes
XLOC_022152	XLOC_022152		chr23:38599473-38600118	wt	ele	OK	8.0225	3.28384	-1.28867	-3.20833	0.0001	0.000822847	yes
XLOC_003417	XLOC_003417	osbp2	chr10:6945190-7002994	wt	ele	OK	1.4639	0.580963	-1.3333	-2.08351	0.0001	0.000822847	yes
XLOC_017959	XLOC_017959	slc30a2	chr20:38618543-38642475	wt	ele	OK	3.66913	1.42036	-1.36918	-2.27477	0.0001	0.000822847	yes
XLOC_016342	XLOC_016342	adcyap1b	chr2:30986803-31092329	wt	ele	OK	42.4242	16.3856	-1.37246	-3.00994	0.0001	0.000822847	yes
XLOC_001599	XLOC_001599	fbxo41	chr1:42049130-42138019	wt	ele	OK	1.56473	0.600968	-1.38055	-2.61457	0.0001	0.000822847	yes
XLOC_002903	XLOC_002903	fam163b	chr10:10602132-10667296	wt	ele	OK	2.78737	1.0663	-1.38629	-2.24773	0.0001	0.000822847	yes
XLOC_015457	XLOC_015457	pip4k2ab	chr2:20885661-20959014	wt	ele	OK	3.54403	1.29015	-1.45785	-2.17865	0.0001	0.000822847	yes
XLOC_012125	XLOC_012125	CABZ01083776.1	chr17:586051-621366	wt	ele	OK	1.72562	0.627539	-1.45934	-2.7	0.0001	0.000822847	yes
XLOC_007399	XLOC_007399	kmo	chr13:42925501-42959218	wt	ele	OK	1.75912	0.6206	-1.50312	-2.52336	0.0001	0.000822847	yes
XLOC_016506	XLOC_016506	kcnq3	chr2:43099771-43184884	wt	ele	OK	3.42877	1.20261	-1.51152	-2.39594	0.0001	0.000822847	yes
XLOC_017931	XLOC_017931	ptchd4	chr20:36091015-36132030	wt	ele	OK	1.0813	0.372584	-1.53713	-2.73553	0.0001	0.000822847	yes
XLOC_012755	XLOC_012755		chr17:37230647-37231966	wt	ele	OK	3.21994	1.08171	-1.57373	-3.13191	0.0001	0.000822847	yes
XLOC_011179	XLOC_011179	si:ch211 208k15.1	chr16:38581793-38829170	wt	ele	OK	3.99995	1.30951	-1.61096	-2.48831	0.0001	0.000822847	yes
XLOC_006281	XLOC_006281		chr12:5337103-5339983	wt	ele	OK	1.23965	0.405618	-1.61174	-2.82071	0.0001	0.000822847	yes
XLOC_012155	XLOC_012155	CU915814.1	chr17:2954742-2962977	wt	ele	OK	2.22296	0.684976	-1.69836	-2.52181	0.0001	0.000822847	yes
XLOC_001894	XLOC_001894		chr1:59608609-59613739	wt	ele	OK	4.40119	1.25223	-1.81339	-3.32285	0.0001	0.000822847	yes
XLOC_003014	XLOC_003014	pcdh1g9	chr10:21767294-21770275	wt	ele	OK	1.71105	0.445949	-1.93993	-3.33555	0.0001	0.000822847	yes
XLOC_015303	XLOC_015303	nos1apb	chr2:6630923-6657580	wt	ele	OK	1.32734	0.34104	-1.96053	-2.48999	0.0001	0.000822847	yes
XLOC_029622	XLOC_029622	ENSDARG00000045979	chr5:4406638-4417553	wt	ele	OK	4.70418	1.06101	-2.14851	-3.91424	0.0001	0.000822847	yes
XLOC_008802	XLOC_008802		chr14:35214368-35215225	wt	ele	OK	3.96065	0.831674	-2.25165	-3.82003	0.0001	0.000822847	yes
XLOC_015121	XLOC_015121		chr19:14733793-14736028	wt	ele	OK	1.79122	0.316273	-2.5017	-3.86018	0.0001	0.000822847	yes
XLOC_036479	XLOC_036479	olig1	chr9:33760595-33763802	wt	ele	OK	2.6084	0.43008	-2.60049	-2.80744	0.0001	0.000822847	yes
XLOC_007153	XLOC_007153	sprn	chr13:21814656-21828388	wt	ele	OK	4.28702	0.657191	-2.70559	-2.97148	0.0001	0.000822847	yes
XLOC_023137	XLOC_023137		chr24:39857466-39859517	wt	ele	OK	1.54603	0.227788	-2.76281	-3.79036	0.0001	0.000822847	yes
XLOC_010743	XLOC_010743	5S_rRNA	chr16:1211450-1237821	wt	ele	OK	43.5702	0.607518	-6.16427	-3.5229	0.0001	0.000822847	yes
XLOC_008698	XLOC_008698		chr14:1782921-1785183	wt	ele	OK	51.2679	36.5712	-0.487348	-2.30882	0.00015	0.00117124	yes
XLOC_036336	XLOC_036336	zgc:165347	chr9:23220375-23221462	wt	ele	OK	248.005	174.245	-0.509251	-2.1964	0.00015	0.00117124	yes
XLOC_013287	XLOC_013287	ap2m1b	chr18:44371201-44401007	wt	ele	OK	72.8846	51.0793	-0.512875	-2.1557	0.00015	0.00117124	yes
XLOC_010820	XLOC_010820	trio	chr16:10068404-10325690	wt	ele	OK	8.02038	5.62085	-0.512883	-2.21111	0.00015	0.00117124	yes
XLOC_004815	XLOC_004815	CR847934.1	chr11:27637553-27990678	wt	ele	OK	8.30071	5.78951	-0.519794	-2.16604	0.00015	0.00117124	yes
XLOC_000155	XLOC_000155		Zv9_NA337:64499-69866	wt	ele	OK	38.2899	26.695	-0.520398	-2.35212	0.00015	0.00117124	yes
XLOC_033466	XLOC_033466	madd	chr7:35660424-35752280	wt	ele	OK	11.1365	7.74895	-0.523221	-2.20503	0.00015	0.00117124	yes
XLOC_004214	XLOC_004214	magi1b	chr11:19293440-19511153	wt	ele	OK	19.1895	13.2364	-0.535805	-2.24672	0.00015	0.00117124	yes
XLOC_014205	XLOC_014205	syt11a	chr19:24468130-24520375	wt	ele	OK	10.5824	7.18726	-0.55815	-2.35631	0.00015	0.00117124	yes
XLOC_030468	XLOC_030468	htatip	chr5:69729000-69745725	wt	ele	OK	17.4868	11.8366	-0.563006	-2.17074	0.00015	0.00117124	yes
XLOC_002047	XLOC_002047	pcdh18a	chr1:12145908-12155983	wt	ele	OK	10.616	7.16617	-0.566971	-2.29355	0.00015	0.00117124	yes
XLOC_029230	XLOC_029230	rufy3	chr5:44526210-44559485	wt	ele	OK	25.1753	16.9768	-0.568445	-2.29233	0.00015	0.00117124	yes
XLOC_029991	XLOC_029991	si:dkey 34e4.1	chr5:35151811-35224865	wt	ele	OK	7.96639	5.35329	-0.573501	-2.26927	0.00015	0.00117124	yes
XLOC_009566	XLOC_009566	sorl1	chr15:20483775-20631201	wt	ele	OK	7.19324	4.81998	-0.577615	-2.23762	0.00015	0.00117124	yes
XLOC_029381	XLOC_029381	fbxw5	chr5:62966076-62989888	wt	ele	OK	8.57235	5.73256	-0.580512	-2.27006	0.00015	0.00117124	yes
XLOC_002832	XLOC_002832	nfil3	chr10:5417625-5422658	wt	ele	OK	19.4456	12.9019	-0.591866	-2.27762	0.00015	0.00117124	yes
XLOC_007080	XLOC_007080	cep170a	chr13:10535809-10638230	wt	ele	OK	17.3964	11.4756	-0.600219	-2.29639	0.00015	0.00117124	yes
XLOC_036306	XLOC_036306	tbx15	chr9:22066073-22101321	wt	ele	OK	8.17507	5.32875	-0.617436	-2.20768	0.00015	0.00117124	yes
XLOC_015072	XLOC_015072	TRAK1	chr19:50234217-50240417	wt	ele	OK	5.82277	3.7891	-0.619851	-2.24112	0.00015	0.00117124	yes
XLOC_017341	XLOC_017341	si:ch211 243j20.2	chr20:38645374-38695405	wt	ele	OK	13.5718	8.76622	-0.63059	-2.20984	0.00015	0.00117124	yes
XLOC_021443	XLOC_021443	gpx7	chr23:43050061-43062606	wt	ele	OK	26.45	16.8285	-0.652364	-2.22719	0.00015	0.00117124	yes
XLOC_029115	XLOC_029115	ankra2	chr5:36599481-36605171	wt	ele	OK	17.1972	10.8397	-0.665851	-2.40189	0.00015	0.00117124	yes
XLOC_016153	XLOC_016153	SGIP1	chr2:14310015-14460170	wt	ele	OK	3.2808	2.06187	-0.670099	-2.10666	0.00015	0.00117124	yes
XLOC_034796	XLOC_034796	slc6a8	chr8:9596549-9664521	wt	ele	OK	10.1598	6.35853	-0.676111	-2.28105	0.00015	0.00117124	yes
XLOC_035282	XLOC_035282	hes2.2	chr8:49052583-49053873	wt	ele	OK	16.5488	10.1783	-0.701233	-2.2121	0.00015	0.00117124	yes
XLOC_010585	XLOC_010585	scn1ba	chr16:44641835-44667854	wt	ele	OK	9.90648	6.01164	-0.720615	-2.2849	0.00015	0.00117124	yes
XLOC_015164	XLOC_015164		chr19:36913401-36916574	wt	ele	OK	6.55085	3.97389	-0.721128	-2.56738	0.00015	0.00117124	yes
XLOC_008573	XLOC_008573	TENM3	chr14:38026851-38126923	wt	ele	OK	1.25245	0.753922	-0.732261	-2.20104	0.00015	0.00117124	yes
XLOC_010174	XLOC_010174	gtdc2	chr16:9439846-9466621	wt	ele	OK	5.68911	3.42407	-0.732492	-2.16241	0.00015	0.00117124	yes
XLOC_012890	XLOC_012890	pak1	chr18:6355778-6371778	wt	ele	OK	7.47157	4.40035	-0.763794	-2.42381	0.00015	0.00117124	yes
XLOC_013135	XLOC_013135	foxf1	chr18:30791424-30798088	wt	ele	OK	9.25169	5.43632	-0.767085	-2.17785	0.00015	0.00117124	yes
XLOC_022953	XLOC_022953	dtna	chr24:37206045-37281882	wt	ele	OK	6.33449	3.7108	-0.771498	-2.17115	0.00015	0.00117124	yes
XLOC_032371	XLOC_032371	pax6b	chr7:16636711-16665818	wt	ele	OK	18.3128	10.7096	-0.773943	-2.24325	0.00015	0.00117124	yes
XLOC_022941	XLOC_022941	gbx1	chr24:35435370-35438559	wt	ele	OK	8.03632	4.68188	-0.779447	-2.26184	0.00015	0.00117124	yes
XLOC_035627	XLOC_035627	ankrd10b	chr9:8985844-9024235	wt	ele	OK	17.0287	9.9175	-0.779923	-2.24451	0.00015	0.00117124	yes
XLOC_031145	XLOC_031145	TMEM45A	chr6:36770132-36786048	wt	ele	OK	7.19141	4.16158	-0.789141	-2.34445	0.00015	0.00117124	yes
XLOC_032447	XLOC_032447	SLC3A2	chr7:21693452-21700141	wt	ele	OK	8.50138	4.90247	-0.794186	-2.33655	0.00015	0.00117124	yes
XLOC_025585	XLOC_025585	ABCC6	chr3:36800749-36818551	wt	ele	OK	2.37536	1.36264	-0.801745	-2.32262	0.00015	0.00117124	yes
XLOC_017290	XLOC_017290	si:ch211 242b18.1	chr20:34562343-34668696	wt	ele	OK	21.2796	12.0697	-0.818086	-2.30036	0.00015	0.00117124	yes
XLOC_003607	XLOC_003607	trim3b	chr10:26765274-26813805	wt	ele	OK	12.7468	7.18131	-0.827815	-2.1187	0.00015	0.00117124	yes
XLOC_033346	XLOC_033346	ftsjd1	chr7:25881930-25886746	wt	ele	OK	4.37961	2.46665	-0.828247	-2.50308	0.00015	0.00117124	yes
XLOC_010871	XLOC_010871	cacng8b	chr16:14633777-14705160	wt	ele	OK	3.22915	1.80493	-0.839216	-2.16158	0.00015	0.00117124	yes
XLOC_001367	XLOC_001367	KDM4C	chr1:20772167-20806880	wt	ele	OK	5.12454	2.81705	-0.863235	-2.44371	0.00015	0.00117124	yes
XLOC_033312	XLOC_033312	nlgn2a	chr7:23109299-23301063	wt	ele	OK	2.26131	1.22169	-0.888283	-2.32904	0.00015	0.00117124	yes
XLOC_005626	XLOC_005626	CDH12	chr12:41793949-42245522	wt	ele	OK	3.54303	1.90882	-0.892301	-2.32725	0.00015	0.00117124	yes
XLOC_012065	XLOC_012065	GJD2	chr17:51502022-51510605	wt	ele	OK	11.8249	6.31668	-0.904592	-2.56321	0.00015	0.00117124	yes
XLOC_011859	XLOC_011859	zgc:162232	chr17:26656634-26669280	wt	ele	OK	4.76557	2.52254	-0.917773	-2.17997	0.00015	0.00117124	yes
XLOC_011040	XLOC_011040	tmem145	chr16:28264389-28314972	wt	ele	OK	1.9328	1.00534	-0.943012	-2.04693	0.00015	0.00117124	yes
XLOC_026200	XLOC_026200	cntn1b	chr4:12798361-12821240	wt	ele	OK	1.9312	0.992269	-0.960695	-2.44791	0.00015	0.00117124	yes
XLOC_031994	XLOC_031994		chr6:59840960-59843755	wt	ele	OK	10.5161	5.32043	-0.98298	-2.91163	0.00015	0.00117124	yes
XLOC_016622	XLOC_016622	ENSDARG00000067832	chr2:52954756-53014591	wt	ele	OK	4.53913	2.28132	-0.992549	-2.38658	0.00015	0.00117124	yes
XLOC_008267	XLOC_008267	tlx2	chr14:5662851-5696532	wt	ele	OK	7.49736	3.73333	-1.00592	-2.40179	0.00015	0.00117124	yes
XLOC_016502	XLOC_016502	adcy8	chr2:42877218-42966373	wt	ele	OK	3.74552	1.85735	-1.01192	-2.33545	0.00015	0.00117124	yes
XLOC_005274	XLOC_005274		chr12:8704147-8708871	wt	ele	OK	2.48386	1.21673	-1.02958	-2.42436	0.00015	0.00117124	yes
XLOC_008131	XLOC_008131	LINGO2	chr14:46766597-46812812	wt	ele	OK	2.22422	1.06893	-1.05713	-2.51452	0.00015	0.00117124	yes
XLOC_029162	XLOC_029162	pafah1b2	chr5:39548663-39573967	wt	ele	OK	13.8677	6.49676	-1.09394	-2.08791	0.00015	0.00117124	yes
XLOC_036405	XLOC_036405	kcnh3	chr9:28942011-29137027	wt	ele	OK	1.66699	0.780895	-1.09405	-2.23728	0.00015	0.00117124	yes
XLOC_003971	XLOC_003971		chr11:52425-58723	wt	ele	OK	8.29779	3.87965	-1.0968	-2.92624	0.00015	0.00117124	yes
XLOC_030078	XLOC_030078	dnajb5	chr5:43157120-43180125	wt	ele	OK	4.54306	2.11087	-1.10582	-2.35435	0.00015	0.00117124	yes
XLOC_012560	XLOC_012560	ngb	chr17:45128313-45134539	wt	ele	OK	2.06117	0.95143	-1.11529	-2.46776	0.00015	0.00117124	yes
XLOC_036639	XLOC_036639		chr9:53507155-53516707	wt	ele	OK	11.3363	5.20361	-1.12337	-3.30262	0.00015	0.00117124	yes
XLOC_004839	XLOC_004839	xk	chr11:30695188-30710538	wt	ele	OK	3.73502	1.67198	-1.15956	-2.45448	0.00015	0.00117124	yes
XLOC_019443	XLOC_019443	cdx1b	chr21:42527976-42543546	wt	ele	OK	1.0252	0.453833	-1.17567	-2.30877	0.00015	0.00117124	yes
XLOC_031183	XLOC_031183	SLC4A8	chr6:40260171-40336775	wt	ele	OK	1.66278	0.73338	-1.18096	-2.57864	0.00015	0.00117124	yes
XLOC_003392	XLOC_003392	syk	chr10:5539435-5595311	wt	ele	OK	1.71121	0.748979	-1.19202	-2.20687	0.00015	0.00117124	yes
XLOC_031220	XLOC_031220	CAMKV	chr6:42477248-42531427	wt	ele	OK	0.889016	0.379929	-1.22648	-2.3269	0.00015	0.00117124	yes
XLOC_034333	XLOC_034333	ENSDARG00000061466	chr8:24769281-24936677	wt	ele	OK	1.22687	0.523788	-1.22793	-2.27304	0.00015	0.00117124	yes
XLOC_029632	XLOC_029632	pbx3a	chr5:5269679-5358693	wt	ele	OK	2.00233	0.83879	-1.2553	-2.36534	0.00015	0.00117124	yes
XLOC_013950	XLOC_013950	itgb8	chr19:2502838-2536373	wt	ele	OK	1.31501	0.54392	-1.2736	-2.27175	0.00015	0.00117124	yes
XLOC_031670	XLOC_031670	agxta	chr6:26821111-26831555	wt	ele	OK	3.23697	1.33744	-1.27517	-2.26715	0.00015	0.00117124	yes
XLOC_029884	XLOC_029884	fam219ab	chr5:27719707-27738561	wt	ele	OK	15.6924	6.47996	-1.27601	-2.34848	0.00015	0.00117124	yes
XLOC_012745	XLOC_012745		chr17:27021617-27025089	wt	ele	OK	1.38901	0.571569	-1.28105	-2.64268	0.00015	0.00117124	yes
XLOC_035447	XLOC_035447		chr8:38389981-38392620	wt	ele	OK	2.55911	1.0221	-1.32411	-3.06766	0.00015	0.00117124	yes
XLOC_021768	XLOC_021768	tmem240	chr23:24855283-24870019	wt	ele	OK	5.84351	2.2787	-1.35862	-1.97104	0.00015	0.00117124	yes
XLOC_011022	XLOC_011022	BX571853.2	chr16:27514844-27524970	wt	ele	OK	7.07163	2.5597	-1.46607	-2.33187	0.00015	0.00117124	yes
XLOC_031814	XLOC_031814	P4HTM	chr6:40665077-40675553	wt	ele	OK	1.60143	0.57881	-1.4682	-2.57699	0.00015	0.00117124	yes
XLOC_022503	XLOC_022503		chr24:36554876-36596750	wt	ele	OK	25.0595	8.86011	-1.49996	-2.49721	0.00015	0.00117124	yes
XLOC_012105	XLOC_012105		chr17:53976076-53978048	wt	ele	OK	3.78564	1.30776	-1.53344	-3.10129	0.00015	0.00117124	yes
XLOC_016814	XLOC_016814		chr2:49455284-49459036	wt	ele	OK	0.847906	0.290927	-1.54325	-2.5949	0.00015	0.00117124	yes
XLOC_014288	XLOC_014288	heyl	chr19:33929337-33936055	wt	ele	OK	1.80122	0.596954	-1.59328	-2.64313	0.00015	0.00117124	yes
XLOC_012307	XLOC_012307	CR759797.1	chr17:18847675-18853114	wt	ele	OK	1.49097	0.487222	-1.61361	-2.40684	0.00015	0.00117124	yes
XLOC_019412	XLOC_019412		chr21:40735076-40739864	wt	ele	OK	2.42301	0.650264	-1.8977	-2.6389	0.00015	0.00117124	yes
XLOC_034647	XLOC_034647	egr3	chr8:52992685-52998956	wt	ele	OK	1.01126	0.262691	-1.94472	-3.05239	0.00015	0.00117124	yes
XLOC_010453	XLOC_010453		chr16:32656567-32661474	wt	ele	OK	1.76076	0.45188	-1.96219	-3.2366	0.00015	0.00117124	yes
XLOC_030673	XLOC_030673		chr5:39668144-39670075	wt	ele	OK	1.5566	0.371983	-2.06509	-3.23524	0.00015	0.00117124	yes
XLOC_035704	XLOC_035704	serp2	chr9:19334530-19339462	wt	ele	OK	5.27635	1.17344	-2.16879	-3.98161	0.00015	0.00117124	yes
XLOC_006716	XLOC_006716		chr13:29127555-29135841	wt	ele	OK	4.79008	0.234794	-4.35058	-5.05775	0.00015	0.00117124	yes
XLOC_012227	XLOC_012227	sec23a	chr17:10455827-10510720	wt	ele	OK	17.0078	12.1547	-0.484685	-2.02203	0.0002	0.00151135	yes
XLOC_013462	XLOC_013462	cmip	chr18:12800815-12836782	wt	ele	OK	14.8273	10.5603	-0.489608	-2.15925	0.0002	0.00151135	yes
XLOC_019275	XLOC_019275	cxxc5a	chr21:28257514-28314880	wt	ele	OK	27.3791	18.8539	-0.53821	-2.22533	0.0002	0.00151135	yes
XLOC_010814	XLOC_010814	entpd3	chr16:9558532-9581275	wt	ele	OK	18.4537	12.5236	-0.559262	-2.18265	0.0002	0.00151135	yes
XLOC_025349	XLOC_025349	smurf2	chr3:25381245-25471072	wt	ele	OK	9.7055	6.55838	-0.565462	-2.07898	0.0002	0.00151135	yes
XLOC_005669	XLOC_005669	CABZ01057907.1	chr12:48155138-48184280	wt	ele	OK	18.3496	12.3055	-0.576446	-2.30435	0.0002	0.00151135	yes
XLOC_012925	XLOC_012925	sema3d	chr18:8636380-8703591	wt	ele	OK	10.7835	7.22961	-0.576835	-2.0828	0.0002	0.00151135	yes
XLOC_013679	XLOC_013679	mapk6 si:ch211 235f12.2	chr18:37609442-37637846	wt	ele	OK	39.782	26.6402	-0.578511	-2.25535	0.0002	0.00151135	yes
XLOC_013932	XLOC_013932	scrt1a	chr19:1245291-1248434	wt	ele	OK	33.9835	22.7243	-0.580601	-2.25434	0.0002	0.00151135	yes
XLOC_023800	XLOC_023800	pax6a	chr25:15289683-15409410	wt	ele	OK	33.2511	21.9795	-0.597245	-2.55411	0.0002	0.00151135	yes
XLOC_030476	XLOC_030476	zcchc8	chr5:70250298-70264235	wt	ele	OK	18.6556	12.31	-0.599769	-2.26603	0.0002	0.00151135	yes
XLOC_015023	XLOC_015023	zgc:158374	chr19:47005863-47012631	wt	ele	OK	13.9808	9.20043	-0.60367	-2.08142	0.0002	0.00151135	yes
XLOC_030064	XLOC_030064	WDFY3	chr5:41674126-41824119	wt	ele	OK	6.14618	4.00625	-0.61744	-2.3388	0.0002	0.00151135	yes
XLOC_029990	XLOC_029990	GARNL3	chr5:34970591-35079281	wt	ele	OK	4.17456	2.6175	-0.673435	-2.02971	0.0002	0.00151135	yes
XLOC_013047	XLOC_013047	skor1b	chr18:19753717-19762811	wt	ele	OK	5.72713	3.57488	-0.679919	-2.19189	0.0002	0.00151135	yes
XLOC_025322	XLOC_025322	RAPGEFL1	chr3:23621223-23698871	wt	ele	OK	6.36819	3.94479	-0.690935	-2.13028	0.0002	0.00151135	yes
XLOC_032145	XLOC_032145	nrxn2b	chr7:540431-636683	wt	ele	OK	3.87002	2.39616	-0.691617	-2.26395	0.0002	0.00151135	yes
XLOC_003999	XLOC_003999		chr11:1775462-1809273	wt	ele	OK	7.64702	4.63166	-0.723369	-2.31288	0.0002	0.00151135	yes
XLOC_031863	XLOC_031863	ca16b	chr6:45889084-46099742	wt	ele	OK	7.21376	4.35451	-0.72824	-2.01826	0.0002	0.00151135	yes
XLOC_033443	XLOC_033443	GAS2	chr7:34082258-34116951	wt	ele	OK	3.10689	1.87533	-0.728326	-2.0614	0.0002	0.00151135	yes
XLOC_008807	XLOC_008807		chr14:39293295-39300437	wt	ele	OK	1.91357	1.15213	-0.731962	-2.2649	0.0002	0.00151135	yes
XLOC_032905	XLOC_032905	sbf2	chr7:68732907-69069799	wt	ele	OK	4.8707	2.90718	-0.744509	-2.38834	0.0002	0.00151135	yes
XLOC_002949	XLOC_002949	megf10	chr10:16098560-16190852	wt	ele	OK	2.85549	1.62068	-0.817141	-2.2104	0.0002	0.00151135	yes
XLOC_012082	XLOC_012082	esrrb	chr17:52843626-52918753	wt	ele	OK	2.81614	1.57793	-0.835684	-2.20962	0.0002	0.00151135	yes
XLOC_021670	XLOC_021670	dnajc5ab	chr23:17643741-17691624	wt	ele	OK	29.7546	16.3742	-0.861685	-2.46865	0.0002	0.00151135	yes
XLOC_004548	XLOC_004548	zgc:110191	chr11:4210916-4237882	wt	ele	OK	4.02443	2.17749	-0.88612	-2.5305	0.0002	0.00151135	yes
XLOC_006554	XLOC_006554	C13H9orf72	chr13:12630863-12650268	wt	ele	OK	3.76537	1.95634	-0.944634	-2.39961	0.0002	0.00151135	yes
XLOC_012892	XLOC_012892	pak1	chr18:6447947-6703773	wt	ele	OK	11.0035	5.59416	-0.975974	-2.60046	0.0002	0.00151135	yes
XLOC_027364	XLOC_027364	fam60a	chr4:15700128-15713018	wt	ele	OK	9.5102	4.74556	-1.0029	-2.29194	0.0002	0.00151135	yes
XLOC_012345	XLOC_012345	hmx2	chr17:21612057-21614167	wt	ele	OK	6.00586	2.93041	-1.03527	-2.78821	0.0002	0.00151135	yes
XLOC_021790	XLOC_021790	si:dkey 205h13.2	chr23:26766352-26776512	wt	ele	OK	9.26286	4.42553	-1.06561	-2.2866	0.0002	0.00151135	yes
XLOC_009541	XLOC_009541	si:dkey 4p15.5	chr15:18539825-18549443	wt	ele	OK	3.25006	1.50307	-1.11256	-2.26636	0.0002	0.00151135	yes
XLOC_012383	XLOC_012383	ZBTB8A	chr17:24697527-24707160	wt	ele	OK	2.11806	0.955759	-1.14802	-2.20658	0.0002	0.00151135	yes
XLOC_032471	XLOC_032471	cldn7a	chr7:23783302-23793944	wt	ele	OK	3.5726	1.59947	-1.15939	-2.3255	0.0002	0.00151135	yes
XLOC_012681	XLOC_012681		chr17:2551618-2555648	wt	ele	OK	1.24825	0.545561	-1.1941	-2.51212	0.0002	0.00151135	yes
XLOC_019468	XLOC_019468		chr21:178490-180200	wt	ele	OK	2.58419	1.05031	-1.2989	-2.67956	0.0002	0.00151135	yes
XLOC_003849	XLOC_003849	mir9 2	chr10:45019737-45060232	wt	ele	OK	6.63704	2.6423	-1.32874	-2.37295	0.0002	0.00151135	yes
XLOC_016850	XLOC_016850		chr2:54590552-54595298	wt	ele	OK	0.968649	0.37754	-1.35934	-2.67222	0.0002	0.00151135	yes
XLOC_011527	XLOC_011527		chr16:54358547-54361679	wt	ele	OK	1.34651	0.522638	-1.36534	-2.63593	0.0002	0.00151135	yes
XLOC_009097	XLOC_009097	hic1	chr15:25015772-25027456	wt	ele	OK	3.7012	1.42293	-1.37912	-2.43598	0.0002	0.00151135	yes
XLOC_018866	XLOC_018866		chr21:40251441-40381353	wt	ele	OK	4.23313	1.60549	-1.39871	-2.69333	0.0002	0.00151135	yes
XLOC_006068	XLOC_006068	si:rp71 1c10.11	chr12:30512194-30519163	wt	ele	OK	11.2677	4.23906	-1.41037	-3.7831	0.0002	0.00151135	yes
XLOC_002654	XLOC_002654		chr1:7008889-7012839	wt	ele	OK	0.907605	0.338758	-1.42181	-2.55239	0.0002	0.00151135	yes
XLOC_031348	XLOC_031348	CABZ01041604.1	chr6:55234616-55253894	wt	ele	OK	2.00479	0.725171	-1.46706	-2.3157	0.0002	0.00151135	yes
XLOC_029707	XLOC_029707	ksr2 si:ch73 263f13.1	chr5:13379606-13727869	wt	ele	OK	3.38124	1.13385	-1.57633	-2.45659	0.0002	0.00151135	yes
XLOC_036824	XLOC_036824		chr9:57640431-57643688	wt	ele	OK	0.863631	0.278575	-1.63235	-2.59882	0.0002	0.00151135	yes
XLOC_023200	XLOC_023200	ENSDARG00000079153	chr25:1494039-1507059	wt	ele	OK	2.99753	0.955591	-1.64931	-2.59475	0.0002	0.00151135	yes
XLOC_033897	XLOC_033897		chr7:21052745-21055930	wt	ele	OK	0.919592	0.293085	-1.64968	-2.64456	0.0002	0.00151135	yes
XLOC_032141	XLOC_032141		chr6:59847982-59848289	wt	ele	OK	20.5635	6.15137	-1.74111	-5.94076	0.0002	0.00151135	yes
XLOC_006323	XLOC_006323		chr12:28878937-28879618	wt	ele	OK	4.54965	1.23608	-1.87999	-3.43739	0.0002	0.00151135	yes
XLOC_001214	XLOC_001214	radil	chr1:6566680-6606958	wt	ele	OK	1.38564	0.353892	-1.96917	-2.58233	0.0002	0.00151135	yes
XLOC_032433	XLOC_032433	TMEM151A	chr7:21039767-21052076	wt	ele	OK	1.2276	0.310138	-1.98486	-2.61373	0.0002	0.00151135	yes
XLOC_033211	XLOC_033211	nitr12	chr7:18004259-18087153	wt	ele	OK	2.91618	0.688819	-2.08188	-2.79632	0.0002	0.00151135	yes
XLOC_008520	XLOC_008520	ube2a	chr14:33716096-33723349	wt	ele	OK	43.5287	31.1766	-0.481501	-2.04243	0.00025	0.00183251	yes
XLOC_036330	XLOC_036330	zgc:86723	chr9:23155097-23155935	wt	ele	OK	253.481	180.028	-0.493658	-2.96389	0.00025	0.00183251	yes
XLOC_006878	XLOC_006878	marcksl1a	chr13:46745085-46748279	wt	ele	OK	206.946	146.691	-0.496475	-2.13709	0.00025	0.00183251	yes
XLOC_001398	XLOC_001398	si:ch211 208h7.4	chr1:24075571-24173549	wt	ele	OK	11.9405	8.45044	-0.498761	-2.04288	0.00025	0.00183251	yes
XLOC_004015	XLOC_004015	HIPK1	chr11:2628860-2662889	wt	ele	OK	16.8598	11.9197	-0.500233	-2.18552	0.00025	0.00183251	yes
XLOC_001096	XLOC_001096		Zv9_scaffold3556:38325-56169	wt	ele	OK	8.63612	6.10025	-0.501514	-2.15855	0.00025	0.00183251	yes
XLOC_004350	XLOC_004350	spoplb	chr11:34654439-34678976	wt	ele	OK	17.2554	12.0649	-0.516238	-2.04508	0.00025	0.00183251	yes
XLOC_011664	XLOC_011664	CABZ01005649.2	chr17:10556212-10569773	wt	ele	OK	4.06784	2.83028	-0.52332	-1.95773	0.00025	0.00183251	yes
XLOC_034223	XLOC_034223	ssbp3b	chr8:18530377-18556039	wt	ele	OK	49.8007	34.5169	-0.528865	-2.1835	0.00025	0.00183251	yes
XLOC_022870	XLOC_022870	msl2b	chr24:27811450-27815644	wt	ele	OK	14.1767	9.81902	-0.529869	-2.22631	0.00025	0.00183251	yes
XLOC_001306	XLOC_001306	CR388002.1	chr1:12913920-13044995	wt	ele	OK	4.72632	3.21655	-0.555203	-2.18954	0.00025	0.00183251	yes
XLOC_032645	XLOC_032645	CU075695.3	chr7:35961428-36001512	wt	ele	OK	4.04786	2.73334	-0.566498	-2.14916	0.00025	0.00183251	yes
XLOC_017687	XLOC_017687	C20H12orf57	chr20:14373703-14377786	wt	ele	OK	31.005	20.8972	-0.569186	-2.21555	0.00025	0.00183251	yes
XLOC_029442	XLOC_029442	prdm12b	chr5:66656223-66660563	wt	ele	OK	16.4172	11.0643	-0.569304	-2.31999	0.00025	0.00183251	yes
XLOC_025715	XLOC_025715	aatka	chr3:52515179-52681720	wt	ele	OK	3.05082	1.98151	-0.6226	-2.1165	0.00025	0.00183251	yes
XLOC_003367	XLOC_003367	MIER3	chr10:2722485-2740432	wt	ele	OK	16.65	10.7414	-0.63233	-2.04542	0.00025	0.00183251	yes
XLOC_017622	XLOC_017622	pum2	chr20:6133307-6182565	wt	ele	OK	11.7019	7.4767	-0.646267	-2.10559	0.00025	0.00183251	yes
XLOC_013077	XLOC_013077	RLTPR rltpr	chr18:22083345-22268016	wt	ele	OK	19.4172	12.4062	-0.646274	-2.08754	0.00025	0.00183251	yes
XLOC_033008	XLOC_033008	CLDND1	chr7:77043896-77048866	wt	ele	OK	14.7329	9.19685	-0.679833	-2.23869	0.00025	0.00183251	yes
XLOC_001287	XLOC_001287	tspan5b	chr1:11148971-11170801	wt	ele	OK	10.0169	6.23032	-0.685066	-2.2821	0.00025	0.00183251	yes
XLOC_030357	XLOC_030357	ppm1db	chr5:58323432-58334301	wt	ele	OK	7.64791	4.73657	-0.691222	-2.10875	0.00025	0.00183251	yes
XLOC_002315	XLOC_002315	maml3	chr1:40726407-40912544	wt	ele	OK	11.6634	7.20365	-0.695191	-2.21443	0.00025	0.00183251	yes
XLOC_005372	XLOC_005372	fam20c	chr12:19260521-19372950	wt	ele	OK	6.0302	3.72276	-0.695832	-2.25675	0.00025	0.00183251	yes
XLOC_035670	XLOC_035670	si:ch211 67e16.4	chr9:14299269-14363793	wt	ele	OK	16.469	9.44085	-0.802762	-2.57718	0.00025	0.00183251	yes
XLOC_008208	XLOC_008208	nkx3.2	chr14:38542-40095	wt	ele	OK	8.72948	4.92571	-0.825564	-2.5922	0.00025	0.00183251	yes
XLOC_005500	XLOC_005500	cacna1g	chr12:29275045-29638542	wt	ele	OK	2.09295	1.18006	-0.826678	-2.10984	0.00025	0.00183251	yes
XLOC_023733	XLOC_023733	syt12	chr25:7815233-7842594	wt	ele	OK	3.55953	1.95732	-0.862808	-2.25067	0.00025	0.00183251	yes
XLOC_023190	XLOC_023190	CABZ01083473.1	chr25:1011061-1036782	wt	ele	OK	18.5771	10.0286	-0.889401	-2.25633	0.00025	0.00183251	yes
XLOC_020843	XLOC_020843		chr22:723733-726725	wt	ele	OK	3.26024	1.75541	-0.893171	-2.47726	0.00025	0.00183251	yes
XLOC_032584	XLOC_032584	TMPPE	chr7:30489564-30498431	wt	ele	OK	2.45588	1.28479	-0.934716	-2.1756	0.00025	0.00183251	yes
XLOC_017989	XLOC_017989	pkib	chr20:40403627-40482846	wt	ele	OK	5.52879	2.79963	-0.981731	-2.63315	0.00025	0.00183251	yes
XLOC_012145	XLOC_012145	C17H15orf52	chr17:2222356-2311535	wt	ele	OK	1.30206	0.641283	-1.02177	-2.33316	0.00025	0.00183251	yes
XLOC_000983	XLOC_000983		Zv9_scaffold3515:9821-274076	wt	ele	OK	1.82283	0.846128	-1.10723	-2.38161	0.00025	0.00183251	yes
XLOC_035283	XLOC_035283	hes2.1	chr8:49077471-49082398	wt	ele	OK	10.5704	4.73654	-1.15813	-2.40169	0.00025	0.00183251	yes
XLOC_019506	XLOC_019506		chr21:8041317-8046038	wt	ele	OK	0.865606	0.387225	-1.16054	-2.26752	0.00025	0.00183251	yes
XLOC_014554	XLOC_014554	GRIK5	chr19:6401869-6599297	wt	ele	OK	0.968836	0.420927	-1.20268	-2.21827	0.00025	0.00183251	yes
XLOC_010883	XLOC_010883	TTYH1	chr16:15463396-15555945	wt	ele	OK	10.2789	4.19315	-1.29357	-2.55489	0.00025	0.00183251	yes
XLOC_014240	XLOC_014240	si:dkey 150k17.2	chr19:29280418-29307356	wt	ele	OK	2.89316	1.10711	-1.38584	-2.31961	0.00025	0.00183251	yes
XLOC_031686	XLOC_031686	bivm	chr6:28941284-29018928	wt	ele	OK	4.78987	1.80028	-1.41176	-2.40518	0.00025	0.00183251	yes
XLOC_030894	XLOC_030894	ENSDARG00000062687 si:ch211 64c10.1	chr6:10360541-10494109	wt	ele	OK	4.07681	1.50066	-1.44184	-2.53143	0.00025	0.00183251	yes
XLOC_025244	XLOC_025244		chr3:15684894-15688259	wt	ele	OK	12.352	4.46293	-1.46869	-2.44128	0.00025	0.00183251	yes
XLOC_010481	XLOC_010481	zgc:172323	chr16:35050994-35058123	wt	ele	OK	1.08534	0.36233	-1.58277	-2.34779	0.00025	0.00183251	yes
XLOC_016582	XLOC_016582	zgc:123035	chr2:49202930-49287029	wt	ele	OK	8.46865	2.77298	-1.61069	-2.05953	0.00025	0.00183251	yes
XLOC_031233	XLOC_031233	ENSDARG00000077141	chr6:45053802-45308808	wt	ele	OK	1.31408	0.426207	-1.62443	-2.4594	0.00025	0.00183251	yes
XLOC_015578	XLOC_015578	dlgap1a	chr2:29324919-29408575	wt	ele	OK	0.716555	0.231967	-1.62716	-2.28178	0.00025	0.00183251	yes
XLOC_011200	XLOC_011200	TMEM74	chr16:41465253-41468870	wt	ele	OK	2.84188	0.910975	-1.64136	-2.34394	0.00025	0.00183251	yes
XLOC_027129	XLOC_027129	GRIK2	chr4:771621-789714	wt	ele	OK	1.68325	0.528023	-1.67258	-2.61617	0.00025	0.00183251	yes
XLOC_032448	XLOC_032448		chr7:21745154-21758157	wt	ele	OK	2.28298	0.682689	-1.74161	-2.55148	0.00025	0.00183251	yes
XLOC_031699	XLOC_031699	5S_rRNA	chr6:30442612-30497966	wt	ele	OK	4.31841	1.24596	-1.79324	-2.4588	0.00025	0.00183251	yes
XLOC_003942	XLOC_003942		chr10:31621136-31624444	wt	ele	OK	0.86214	0.238189	-1.85581	-2.87301	0.00025	0.00183251	yes
XLOC_003650	XLOC_003650	bsx	chr10:30798055-30800297	wt	ele	OK	2.97093	0.794682	-1.90246	-2.68787	0.00025	0.00183251	yes
XLOC_003410	XLOC_003410	lox	chr10:6767039-6785376	wt	ele	OK	1.26275	0.306266	-2.04372	-2.45498	0.00025	0.00183251	yes
XLOC_023098	XLOC_023098		chr24:24045822-24050349	wt	ele	OK	0.95379	0.0503463	-4.24371	-4.51107	0.00025	0.00183251	yes
XLOC_020610	XLOC_020610	ssbp4	chr22:21274804-21367456	wt	ele	OK	56.5566	40.5867	-0.478691	-2.07725	0.0003	0.00215436	yes
XLOC_023331	XLOC_023331	uba2	chr25:13126227-13139530	wt	ele	OK	61.055	43.7211	-0.48178	-2.0975	0.0003	0.00215436	yes
XLOC_010344	XLOC_010344	adar	chr16:25770852-25798952	wt	ele	OK	13.7127	9.73745	-0.493897	-2.04892	0.0003	0.00215436	yes
XLOC_020595	XLOC_020595	mbd3b	chr22:20610856-20628494	wt	ele	OK	70.3009	49.8576	-0.49573	-2.15388	0.0003	0.00215436	yes
XLOC_006685	XLOC_006685	inpp5f	chr13:25729145-25758733	wt	ele	OK	5.85252	4.02567	-0.539827	-2.03342	0.0003	0.00215436	yes
XLOC_010210	XLOC_010210	atp1a3b	chr16:12386119-12425467	wt	ele	OK	17.5879	11.9334	-0.559581	-2.10323	0.0003	0.00215436	yes
XLOC_007255	XLOC_007255	mapk8a	chr13:31368394-31390207	wt	ele	OK	11.48	7.70269	-0.575687	-1.99803	0.0003	0.00215436	yes
XLOC_032802	XLOC_032802	PPIP5K1	chr7:54216918-54278793	wt	ele	OK	3.42138	2.25454	-0.601746	-2.02836	0.0003	0.00215436	yes
XLOC_006727	XLOC_006727	pax2a	chr13:29990509-30028498	wt	ele	OK	17.7365	11.27	-0.654238	-2.13294	0.0003	0.00215436	yes
XLOC_034603	XLOC_034603	mthfr	chr8:49375218-49409268	wt	ele	OK	6.98241	4.35189	-0.682081	-2.1832	0.0003	0.00215436	yes
XLOC_033955	XLOC_033955		chr7:48874168-48876865	wt	ele	OK	5.70724	3.55035	-0.684831	-2.27699	0.0003	0.00215436	yes
XLOC_033758	XLOC_033758	ppargc1a	chr7:73133868-73225494	wt	ele	OK	4.54781	2.80584	-0.696737	-2.10702	0.0003	0.00215436	yes
XLOC_030023	XLOC_030023	lrch2	chr5:38721201-38847843	wt	ele	OK	8.39221	5.03928	-0.735832	-2.02451	0.0003	0.00215436	yes
XLOC_036354	XLOC_036354	lypd6	chr9:24101438-24151697	wt	ele	OK	9.38405	5.50405	-0.769717	-2.09553	0.0003	0.00215436	yes
XLOC_036233	XLOC_036233	znf804a	chr9:12180699-12311055	wt	ele	OK	2.30046	1.31723	-0.804419	-2.17314	0.0003	0.00215436	yes
XLOC_017057	XLOC_017057	vamp4	chr20:14882684-14920060	wt	ele	OK	19.4935	10.662	-0.870513	-2.0869	0.0003	0.00215436	yes
XLOC_029316	XLOC_029316	apba1a	chr5:56503279-56608206	wt	ele	OK	3.8137	2.02671	-0.912048	-2.08239	0.0003	0.00215436	yes
XLOC_016130	XLOC_016130	ENSDARG00000039203	chr2:11442480-11454228	wt	ele	OK	5.95543	2.99576	-0.991285	-2.22056	0.0003	0.00215436	yes
XLOC_012680	XLOC_012680		chr17:2208740-2210992	wt	ele	OK	2.63695	1.29952	-1.02089	-2.39865	0.0003	0.00215436	yes
XLOC_022185	XLOC_022185	DSEL	chr24:48561-51549	wt	ele	OK	1.98906	0.93046	-1.09607	-2.49987	0.0003	0.00215436	yes
XLOC_010864	XLOC_010864	EPHB6	chr16:14081914-14220493	wt	ele	OK	2.18401	1.00933	-1.11358	-2.35818	0.0003	0.00215436	yes
XLOC_015717	XLOC_015717	rem2	chr2:38629170-38683958	wt	ele	OK	1.7906	0.808772	-1.14664	-2.08486	0.0003	0.00215436	yes
XLOC_013663	XLOC_013663	b3gat1	chr18:34434710-34612502	wt	ele	OK	4.36535	1.94007	-1.16999	-2.24778	0.0003	0.00215436	yes
XLOC_031342	XLOC_031342	FP236162.1	chr6:54855006-54944559	wt	ele	OK	5.14267	2.24922	-1.19309	-2.3655	0.0003	0.00215436	yes
XLOC_036781	XLOC_036781		chr9:49918138-49921103	wt	ele	OK	1.36087	0.588924	-1.20837	-2.37998	0.0003	0.00215436	yes
XLOC_009289	XLOC_009289	mb21d2b	chr15:45460427-45491624	wt	ele	OK	1.71589	0.697853	-1.29797	-2.23704	0.0003	0.00215436	yes
XLOC_024641	XLOC_024641	c1ql3b	chr3:31533124-31571061	wt	ele	OK	2.96743	1.20294	-1.30265	-2.10303	0.0003	0.00215436	yes
XLOC_030047	XLOC_030047	atp1b2b	chr5:40075639-40107444	wt	ele	OK	3.85131	1.50582	-1.3548	-2.33299	0.0003	0.00215436	yes
XLOC_036713	XLOC_036713		chr9:3613824-3615143	wt	ele	OK	2.7103	1.02613	-1.40124	-2.66929	0.0003	0.00215436	yes
XLOC_025937	XLOC_025937		chr3:30515346-30518148	wt	ele	OK	1.16188	0.411944	-1.49595	-2.56737	0.0003	0.00215436	yes
XLOC_012123	XLOC_012123		chr17:563554-575379	wt	ele	OK	1.61624	0.503512	-1.68255	-2.85075	0.0003	0.00215436	yes
XLOC_016843	XLOC_016843		chr2:53367621-53370708	wt	ele	OK	0.823852	0.240903	-1.77393	-2.66428	0.0003	0.00215436	yes
XLOC_018283	XLOC_018283		chr20:27845392-27846854	wt	ele	OK	1.83134	0.291852	-2.64959	-3.51795	0.0003	0.00215436	yes
XLOC_036507	XLOC_036507	me3	chr9:35217687-35231518	wt	ele	OK	31.1044	22.4336	-0.471458	-2.17413	0.00035	0.00245539	yes
XLOC_018447	XLOC_018447	thbs4b	chr21:5368803-5401978	wt	ele	OK	20.3731	14.6395	-0.4768	-2.02214	0.00035	0.00245539	yes
XLOC_021762	XLOC_021762	spen	chr23:24726033-24772413	wt	ele	OK	6.41796	4.55913	-0.493357	-2.08606	0.00035	0.00245539	yes
XLOC_013431	XLOC_013431	FRMD4A	chr18:7959827-8250987	wt	ele	OK	11.4345	8.08846	-0.499459	-2.16412	0.00035	0.00245539	yes
XLOC_000365	XLOC_000365		Zv9_NA654:3797-122322	wt	ele	OK	9.89606	6.92521	-0.514997	-2.15272	0.00035	0.00245539	yes
XLOC_032738	XLOC_032738	wu:fb17g07	chr7:45700794-45705521	wt	ele	OK	180.179	124.71	-0.530856	-2.08229	0.00035	0.00245539	yes
XLOC_016264	XLOC_016264	gorasp1	chr2:24043777-24055506	wt	ele	OK	13.0898	8.97924	-0.543778	-2.01475	0.00035	0.00245539	yes
XLOC_032415	XLOC_032415	cd248a	chr7:19379596-19382593	wt	ele	OK	17.4637	11.929	-0.549879	-2.39393	0.00035	0.00245539	yes
XLOC_000330	XLOC_000330		Zv9_NA573:1835-46794	wt	ele	OK	6.62377	4.41448	-0.585409	-2.11364	0.00035	0.00245539	yes
XLOC_002825	XLOC_002825	enoph1	chr10:5029097-5062225	wt	ele	OK	20.6797	13.387	-0.62738	-2.33536	0.00035	0.00245539	yes
XLOC_016232	XLOC_016232	fam110b	chr2:22001580-22023508	wt	ele	OK	8.80714	5.69789	-0.628246	-2.34277	0.00035	0.00245539	yes
XLOC_016935	XLOC_016935	lrp11	chr20:1301492-1313934	wt	ele	OK	5.1847	3.34928	-0.630411	-2.02563	0.00035	0.00245539	yes
XLOC_005257	XLOC_005257	tbc1d12b	chr12:6330318-6364904	wt	ele	OK	6.09265	3.90191	-0.642888	-2.25212	0.00035	0.00245539	yes
XLOC_031199	XLOC_031199	PATZ1	chr6:40882319-40899162	wt	ele	OK	9.04755	5.72627	-0.659931	-2.03397	0.00035	0.00245539	yes
XLOC_003759	XLOC_003759	pcp4a	chr10:40310170-40352256	wt	ele	OK	23.4145	14.5466	-0.686725	-2.73931	0.00035	0.00245539	yes
XLOC_036673	XLOC_036673	gpm6bb	chr9:56719106-56842989	wt	ele	OK	45.727	27.9277	-0.711349	-2.04778	0.00035	0.00245539	yes
XLOC_016721	XLOC_016721		chr2:366655-367102	wt	ele	OK	49.0693	29.82	-0.718541	-3.53925	0.00035	0.00245539	yes
XLOC_034888	XLOC_034888	prkcz	chr8:18067698-18291369	wt	ele	OK	4.83105	2.87392	-0.749317	-2.17525	0.00035	0.00245539	yes
XLOC_014184	XLOC_014184	nfatc1	chr19:22701074-22789391	wt	ele	OK	3.61998	2.13967	-0.758593	-2.11853	0.00035	0.00245539	yes
XLOC_005617	XLOC_005617	ttyh2	chr12:40106344-40236087	wt	ele	OK	6.87103	4.01525	-0.775037	-2.08427	0.00035	0.00245539	yes
XLOC_013537	XLOC_013537	megf11	chr18:18922746-19186308	wt	ele	OK	1.69707	0.981358	-0.790191	-1.92873	0.00035	0.00245539	yes
XLOC_030444	XLOC_030444	tor2a	chr5:67619796-67631109	wt	ele	OK	5.14688	2.92129	-0.817091	-2.14587	0.00035	0.00245539	yes
XLOC_009117	XLOC_009117	si:dkey 118k5.3	chr15:27703734-27715474	wt	ele	OK	1.78236	0.995297	-0.840589	-2.2667	0.00035	0.00245539	yes
XLOC_027121	XLOC_027121	dpysl5b mapre3b	chr4:489815-627054	wt	ele	OK	18.2826	10.1241	-0.852684	-2.24162	0.00035	0.00245539	yes
XLOC_011010	XLOC_011010	CT867948.2	chr16:26791029-26825000	wt	ele	OK	3.72505	2.04329	-0.866367	-2.37077	0.00035	0.00245539	yes
XLOC_004315	XLOC_004315	rpgrb	chr11:30647805-30666571	wt	ele	OK	3.21174	1.70254	-0.915669	-2.14018	0.00035	0.00245539	yes
XLOC_010196	XLOC_010196		chr16:11373619-11382876	wt	ele	OK	1.89619	0.9916	-0.935271	-2.31056	0.00035	0.00245539	yes
XLOC_023115	XLOC_023115		chr24:35104805-35109337	wt	ele	OK	1.45981	0.755068	-0.951105	-2.27193	0.00035	0.00245539	yes
XLOC_006653	XLOC_006653	pgbd5	chr13:24246507-24283989	wt	ele	OK	2.78551	1.36072	-1.03357	-2.1252	0.00035	0.00245539	yes
XLOC_035429	XLOC_035429		chr8:23606861-23608323	wt	ele	OK	3.40723	1.50371	-1.18007	-2.61881	0.00035	0.00245539	yes
XLOC_036799	XLOC_036799		chr9:52626808-52630699	wt	ele	OK	1.10309	0.480475	-1.19902	-2.38561	0.00035	0.00245539	yes
XLOC_036158	XLOC_036158	gad1a	chr9:3615681-3652511	wt	ele	OK	3.55278	1.49719	-1.24669	-2.19753	0.00035	0.00245539	yes
XLOC_021196	XLOC_021196	her4.3	chr23:21753404-21755282	wt	ele	OK	2.3255	0.942123	-1.30356	-2.586	0.00035	0.00245539	yes
XLOC_019317	XLOC_019317	si:dkeyp 72g9.4	chr21:31224719-31451905	wt	ele	OK	8.27032	2.9771	-1.47404	-2.31149	0.00035	0.00245539	yes
XLOC_013011	XLOC_013011	cpne2	chr18:17319326-17362630	wt	ele	OK	3.91719	1.32112	-1.56806	-2.11059	0.00035	0.00245539	yes
XLOC_009013	XLOC_009013	cadm1b	chr15:17764323-17892245	wt	ele	OK	1.25383	0.390698	-1.68222	-1.96215	0.00035	0.00245539	yes
XLOC_018731	XLOC_018731	zgc:165604	chr21:26952776-26964610	wt	ele	OK	1.46389	0.362509	-2.01371	-2.50246	0.00035	0.00245539	yes
XLOC_018562	XLOC_018562	aqp3b	chr21:15491725-15501440	wt	ele	OK	1.1416	0.177659	-2.68387	-2.19739	0.00035	0.00245539	yes
XLOC_010918	XLOC_010918	si:dkey 8k3.1 tnxb	chr16:18663690-18691936	wt	ele	OK	1.77593	0.247649	-2.84221	-2.22386	0.00035	0.00245539	yes
XLOC_006530	XLOC_006530	lrpprc	chr13:10364594-10487747	wt	ele	OK	36.1591	26.4247	-0.452474	-1.97858	0.0004	0.00274441	yes
XLOC_028968	XLOC_028968	atp6v1aa	chr5:25914616-25928927	wt	ele	OK	74.474	54.2499	-0.457117	-2.08228	0.0004	0.00274441	yes
XLOC_031862	XLOC_031862	tardbp	chr6:45874960-45886305	wt	ele	OK	129.293	93.9033	-0.461401	-2.1037	0.0004	0.00274441	yes
XLOC_012370	XLOC_012370	ptena	chr17:23480383-23504352	wt	ele	OK	46.83	33.7316	-0.473334	-2.018	0.0004	0.00274441	yes
XLOC_007462	XLOC_007462	irf2bp2a	chr13:50420358-50422920	wt	ele	OK	35.8783	25.8013	-0.475668	-2.01642	0.0004	0.00274441	yes
XLOC_033543	XLOC_033543	smarcd3b	chr7:44165970-44219680	wt	ele	OK	21.9539	15.6738	-0.486123	-1.96045	0.0004	0.00274441	yes
XLOC_032300	XLOC_032300	actn3b	chr7:7866375-7965700	wt	ele	OK	88.1355	62.0424	-0.506468	-2.10276	0.0004	0.00274441	yes
XLOC_021855	XLOC_021855	eya4	chr23:31678132-31761629	wt	ele	OK	13.0781	9.07433	-0.52729	-1.99503	0.0004	0.00274441	yes
XLOC_002294	XLOC_002294	hand2	chr1:38602512-38604378	wt	ele	OK	15.1049	10.2988	-0.552543	-2.19436	0.0004	0.00274441	yes
XLOC_013922	XLOC_013922	FHOD3	chr19:690663-747692	wt	ele	OK	3.54486	2.37888	-0.575445	-2.11496	0.0004	0.00274441	yes
XLOC_002784	XLOC_002784		chr10:2011038-2019424	wt	ele	OK	7.13639	4.65987	-0.614904	-2.24792	0.0004	0.00274441	yes
XLOC_016017	XLOC_016017	FP102801.1	chr2:2472013-2488894	wt	ele	OK	10.893	6.97678	-0.642772	-2.08563	0.0004	0.00274441	yes
XLOC_035349	XLOC_035349	nr2c2	chr8:55364596-55386104	wt	ele	OK	7.50134	4.74192	-0.661678	-2.11446	0.0004	0.00274441	yes
XLOC_022952	XLOC_022952	MAPRE2	chr24:37175483-37204029	wt	ele	OK	56.4171	35.5023	-0.668218	-2.00565	0.0004	0.00274441	yes
XLOC_008222	XLOC_008222	ZNF518B	chr14:262412-270357	wt	ele	OK	5.99748	3.76779	-0.670638	-2.09839	0.0004	0.00274441	yes
XLOC_017201	XLOC_017201	kif26aa si:dkey 22l1.1	chr20:27456718-27582222	wt	ele	OK	2.91006	1.8222	-0.675365	-2.00583	0.0004	0.00274441	yes
XLOC_009533	XLOC_009533	ARHGAP32	chr15:17936679-18029159	wt	ele	OK	2.55722	1.59447	-0.6815	-2.12047	0.0004	0.00274441	yes
XLOC_022355	XLOC_022355	slco5a1	chr24:20141262-20248732	wt	ele	OK	4.48504	2.78433	-0.687793	-2.08733	0.0004	0.00274441	yes
XLOC_033619	XLOC_033619	SLCO3A1	chr7:53748274-53789854	wt	ele	OK	2.50586	1.51622	-0.724829	-2.095	0.0004	0.00274441	yes
XLOC_005745	XLOC_005745	sox9a	chr12:2150638-2157424	wt	ele	OK	26.9598	16.1977	-0.735021	-2.10687	0.0004	0.00274441	yes
XLOC_005072	XLOC_005072		chr11:15573641-15582235	wt	ele	OK	0.995317	0.55872	-0.833031	-2.18208	0.0004	0.00274441	yes
XLOC_009574	XLOC_009574	scn3b	chr15:21095083-21109502	wt	ele	OK	5.50634	2.94455	-0.903049	-2.14152	0.0004	0.00274441	yes
XLOC_019603	XLOC_019603	CU914780.1	chr22:375345-377009	wt	ele	OK	3.98211	2.03726	-0.966902	-1.96916	0.0004	0.00274441	yes
XLOC_031075	XLOC_031075	MYO7B	chr6:27760205-27819932	wt	ele	OK	0.8796	0.447042	-0.976439	-2.19002	0.0004	0.00274441	yes
XLOC_026162	XLOC_026162	syt10	chr4:9953285-9973630	wt	ele	OK	1.13229	0.566765	-0.998424	-2.15589	0.0004	0.00274441	yes
XLOC_019223	XLOC_019223	cnksr2b	chr21:24702721-24800627	wt	ele	OK	2.08637	1.01823	-1.03494	-1.91746	0.0004	0.00274441	yes
XLOC_006204	XLOC_006204		chr12:46748114-46749695	wt	ele	OK	4.88388	2.34683	-1.05731	-2.62305	0.0004	0.00274441	yes
XLOC_034813	XLOC_034813	dab2ipa	chr8:12644315-12847643	wt	ele	OK	9.3178	4.34941	-1.09917	-2.32758	0.0004	0.00274441	yes
XLOC_009178	XLOC_009178	etv1	chr15:31660202-31698337	wt	ele	OK	2.29534	1.06889	-1.1026	-2.23838	0.0004	0.00274441	yes
XLOC_036785	XLOC_036785		chr9:50827197-50828651	wt	ele	OK	3.19626	1.45062	-1.13971	-2.48627	0.0004	0.00274441	yes
XLOC_002441	XLOC_002441	GPRIN3	chr1:51356897-51407719	wt	ele	OK	5.70282	2.52184	-1.1772	-2.18842	0.0004	0.00274441	yes
XLOC_032744	XLOC_032744	5S_rRNA	chr7:47267035-47345223	wt	ele	OK	4.0011	1.51473	-1.40133	-2.29484	0.0004	0.00274441	yes
XLOC_004915	XLOC_004915	KLHDC8A	chr11:39198645-39249179	wt	ele	OK	2.22769	0.823431	-1.43583	-1.86324	0.0004	0.00274441	yes
XLOC_003897	XLOC_003897		chr10:5227452-5229563	wt	ele	OK	1.5282	0.54744	-1.48106	-2.58899	0.0004	0.00274441	yes
XLOC_012066	XLOC_012066		chr17:51514032-51514470	wt	ele	OK	11.7185	4.09997	-1.51511	-4.09216	0.0004	0.00274441	yes
XLOC_007545	XLOC_007545		chr13:12075262-12077381	wt	ele	OK	1.51145	0.520464	-1.53806	-2.66234	0.0004	0.00274441	yes
XLOC_032111	XLOC_032111		chr6:55000228-55000921	wt	ele	OK	6.22953	2.10141	-1.56776	-3.45017	0.0004	0.00274441	yes
XLOC_008801	XLOC_008801		chr14:34152754-34153362	wt	ele	OK	5.8927	1.94286	-1.60075	-3.32427	0.0004	0.00274441	yes
XLOC_024131	XLOC_024131		chr25:10001521-10002927	wt	ele	OK	2.08706	0.623481	-1.74306	-2.84984	0.0004	0.00274441	yes
XLOC_019845	XLOC_019845	CACNA2D2	chr22:9325688-9569218	wt	ele	OK	1.81882	0.523876	-1.79571	-2.45429	0.0004	0.00274441	yes
XLOC_022171	XLOC_022171		chr23:43827714-43828546	wt	ele	OK	3.013	0.814745	-1.88678	-3.08933	0.0004	0.00274441	yes
XLOC_028903	XLOC_028903	svopa	chr5:21925896-21969018	wt	ele	OK	3.90847	1.00163	-1.96426	-2.52467	0.0004	0.00274441	yes
XLOC_025893	XLOC_025893		chr3:13720049-13722203	wt	ele	OK	1.00567	0.257555	-1.96521	-2.75876	0.0004	0.00274441	yes
XLOC_006180	XLOC_006180	TCERG1L	chr12:44521946-44567510	wt	ele	OK	1.1915	0.284773	-2.06489	-1.94686	0.0004	0.00274441	yes
XLOC_012675	XLOC_012675		chr17:1650437-1652109	wt	ele	OK	1.4176	0.330276	-2.10171	-2.98056	0.0004	0.00274441	yes
XLOC_016305	XLOC_016305	tmx3	chr2:27466575-27478351	wt	ele	OK	1.95205	0.41845	-2.22186	-2.67222	0.0004	0.00274441	yes
XLOC_024309	XLOC_024309	hn1b	chr3:6969959-7007090	wt	ele	OK	119.486	87.5385	-0.44885	-2.39865	0.00045	0.00304428	yes
XLOC_036254	XLOC_036254	nrp2b	chr9:14643801-14781177	wt	ele	OK	20.0235	14.6173	-0.454016	-1.98121	0.00045	0.00304428	yes
XLOC_003360	XLOC_003360	srsf9	chr10:1713672-1723772	wt	ele	OK	46.1553	32.5386	-0.504343	-2.06615	0.00045	0.00304428	yes
XLOC_034435	XLOC_034435	sepp1a	chr8:32283493-32291376	wt	ele	OK	266.289	187.606	-0.50529	-1.94733	0.00045	0.00304428	yes
XLOC_030027	XLOC_030027	arhgap35	chr5:39464266-39481674	wt	ele	OK	12.2372	8.52277	-0.521873	-2.06844	0.00045	0.00304428	yes
XLOC_015633	XLOC_015633	zgc:136930	chr2:32498012-32508762	wt	ele	OK	237.005	160.895	-0.558801	-2.17834	0.00045	0.00304428	yes
XLOC_018981	XLOC_018981	scamp1	chr21:3963934-4021959	wt	ele	OK	10.9514	7.37362	-0.570668	-2.01284	0.00045	0.00304428	yes
XLOC_017367	XLOC_017367	cep85l	chr20:41891007-41995652	wt	ele	OK	4.64126	3.10102	-0.581775	-2.11442	0.00045	0.00304428	yes
XLOC_027135	XLOC_027135	ptn	chr4:1213246-1280340	wt	ele	OK	12.971	8.22651	-0.656933	-2.04793	0.00045	0.00304428	yes
XLOC_007337	XLOC_007337		chr13:36937119-36948006	wt	ele	OK	4.08408	2.57892	-0.663242	-2.16451	0.00045	0.00304428	yes
XLOC_026154	XLOC_026154	ccdc136b	chr4:9079191-9118011	wt	ele	OK	4.37717	2.7078	-0.692875	-2.18909	0.00045	0.00304428	yes
XLOC_029005	XLOC_029005	unc5db	chr5:28782206-29048184	wt	ele	OK	1.6506	0.88584	-0.897871	-1.97662	0.00045	0.00304428	yes
XLOC_002161	XLOC_002161	fam184b	chr1:22263362-22332102	wt	ele	OK	8.12376	4.3445	-0.902957	-2.21634	0.00045	0.00304428	yes
XLOC_008392	XLOC_008392	uvssa	chr14:18964775-19055487	wt	ele	OK	5.89513	3.0893	-0.932243	-1.9621	0.00045	0.00304428	yes
XLOC_007872	XLOC_007872	spon2b	chr14:15209300-15214832	wt	ele	OK	4.64805	2.27294	-1.03207	-2.21184	0.00045	0.00304428	yes
XLOC_001635	XLOC_001635	C1H20orf27	chr1:45536389-45550672	wt	ele	OK	2.34239	1.05063	-1.15672	-2.29218	0.00045	0.00304428	yes
XLOC_023945	XLOC_023945	HYAL4	chr25:28408693-28430854	wt	ele	OK	1.07798	0.426102	-1.33906	-2.14084	0.00045	0.00304428	yes
XLOC_002432	XLOC_002432	sgms2	chr1:50440734-50457726	wt	ele	OK	1.81723	0.516664	-1.81444	-1.88173	0.00045	0.00304428	yes
XLOC_000476	XLOC_000476		Zv9_NA771:58933-61651	wt	ele	OK	0.876972	0.245025	-1.8396	-2.64566	0.00045	0.00304428	yes
XLOC_014679	XLOC_014679	rab42a	chr19:15464412-15474497	wt	ele	OK	2.23203	0.591771	-1.91524	-2.49234	0.00045	0.00304428	yes
XLOC_003654	XLOC_003654	panx3	chr10:32012026-32028803	wt	ele	OK	1.45445	0.343934	-2.08027	-2.51727	0.00045	0.00304428	yes
XLOC_021947	XLOC_021947	ppp1r14c	chr23:39889892-40238317	wt	ele	OK	16.7655	3.67777	-2.1886	-2.48418	0.00045	0.00304428	yes
XLOC_009226	XLOC_009226	robo1	chr15:37504916-37793478	wt	ele	OK	12.1498	8.84931	-0.457294	-1.95753	0.0005	0.0033237	yes
XLOC_025600	XLOC_025600	CR936437.1	chr3:38757513-38778839	wt	ele	OK	15.1811	10.9348	-0.473352	-2.0441	0.0005	0.0033237	yes
XLOC_007846	XLOC_007846	atrx	chr14:10854970-10936484	wt	ele	OK	59.7691	42.362	-0.496629	-2.06219	0.0005	0.0033237	yes
XLOC_032924	XLOC_032924	BX511086.1	chr7:70459952-70652407	wt	ele	OK	19.769	13.9732	-0.500582	-2.12905	0.0005	0.0033237	yes
XLOC_015596	XLOC_015596	socs6b	chr2:30138259-30145183	wt	ele	OK	11.4488	8.00424	-0.516356	-1.99075	0.0005	0.0033237	yes
XLOC_009072	XLOC_009072	MARK4	chr15:22904514-22995954	wt	ele	OK	18.3804	12.8418	-0.517321	-1.98182	0.0005	0.0033237	yes
XLOC_008084	XLOC_008084	elovl6	chr14:37451484-37489593	wt	ele	OK	26.1811	17.8495	-0.552641	-1.98273	0.0005	0.0033237	yes
XLOC_016646	XLOC_016646		chr2:55910588-55919592	wt	ele	OK	2.26463	1.4904	-0.60358	-1.9514	0.0005	0.0033237	yes
XLOC_011118	XLOC_011118	rbfox1l	chr16:34121857-34141555	wt	ele	OK	58.8928	38.519	-0.612523	-1.98288	0.0005	0.0033237	yes
XLOC_001159	XLOC_001159	creg1	chr1:776250-780068	wt	ele	OK	17.5399	11.2898	-0.635619	-2.4364	0.0005	0.0033237	yes
XLOC_012944	XLOC_012944	bicd1a	chr18:11506450-11573677	wt	ele	OK	3.79567	2.43478	-0.640564	-1.9787	0.0005	0.0033237	yes
XLOC_017404	XLOC_017404	trib2	chr20:45683285-45701533	wt	ele	OK	3.66957	2.31522	-0.664465	-2.11427	0.0005	0.0033237	yes
XLOC_024526	XLOC_024526	hoxb10a	chr3:23957776-23963801	wt	ele	OK	8.97894	5.51635	-0.702831	-2.16849	0.0005	0.0033237	yes
XLOC_003645	XLOC_003645	ift46	chr10:30627155-30636177	wt	ele	OK	10.0156	6.09788	-0.71587	-2.15086	0.0005	0.0033237	yes
XLOC_005920	XLOC_005920	adam11	chr12:14913974-14993009	wt	ele	OK	4.59509	2.78205	-0.723946	-2.11969	0.0005	0.0033237	yes
XLOC_033587	XLOC_033587	hrasb	chr7:51095604-51108336	wt	ele	OK	13.9489	8.10219	-0.783765	-2.17096	0.0005	0.0033237	yes
XLOC_022268	XLOC_022268	gnal	chr24:8704903-8777669	wt	ele	OK	5.34088	3.00971	-0.827454	-2.07596	0.0005	0.0033237	yes
XLOC_030326	XLOC_030326	srek1	chr5:55521772-55793666	wt	ele	OK	8.57302	4.81303	-0.832858	-2.02509	0.0005	0.0033237	yes
XLOC_012295	XLOC_012295	adck1	chr17:17322348-17589308	wt	ele	OK	3.37497	1.88875	-0.837444	-2.04335	0.0005	0.0033237	yes
XLOC_029774	XLOC_029774	si:dkey 234h16.7	chr5:21745315-21746865	wt	ele	OK	6.42562	3.47099	-0.888491	-2.51099	0.0005	0.0033237	yes
XLOC_015931	XLOC_015931	rab11bb	chr2:57190022-57203845	wt	ele	OK	6.4059	3.41387	-0.907995	-2.47054	0.0005	0.0033237	yes
XLOC_029595	XLOC_029595		chr5:2430254-2434214	wt	ele	OK	1.95107	1.00339	-0.959378	-2.21284	0.0005	0.0033237	yes
XLOC_025959	XLOC_025959		chr3:46791276-46792710	wt	ele	OK	4.13103	2.01765	-1.03382	-2.50199	0.0005	0.0033237	yes
XLOC_027062	XLOC_027062		chr4:59484302-59497080	wt	ele	OK	2.43818	1.15459	-1.07843	-2.3283	0.0005	0.0033237	yes
XLOC_000664	XLOC_000664		Zv9_NA946:1028-1725	wt	ele	OK	6.60945	2.75078	-1.26469	-2.97147	0.0005	0.0033237	yes
XLOC_023918	XLOC_023918	BRSK2	chr25:25462122-25631957	wt	ele	OK	1.32253	0.529145	-1.32156	-2.19031	0.0005	0.0033237	yes
XLOC_020576	XLOC_020576	RFESD	chr22:18692984-18715907	wt	ele	OK	6.98594	2.76674	-1.33627	-2.26167	0.0005	0.0033237	yes
XLOC_035439	XLOC_035439		chr8:33751670-33755209	wt	ele	OK	0.971175	0.384408	-1.33709	-2.41525	0.0005	0.0033237	yes
XLOC_017434	XLOC_017434	si:ch211 153j24.3	chr20:46811254-46820100	wt	ele	OK	2.27244	0.86545	-1.39272	-1.71965	0.0005	0.0033237	yes
XLOC_023049	XLOC_023049		chr24:43008285-43012681	wt	ele	OK	18.5405	6.30636	-1.5558	-5.22329	0.0005	0.0033237	yes
XLOC_036071	XLOC_036071	pou4f3	chr9:56377291-56379908	wt	ele	OK	2.30257	0.154851	-3.8943	-2.53073	0.0005	0.0033237	yes
XLOC_025227	XLOC_025227	pitpnbl	chr3:14936861-14957032	wt	ele	OK	46.2267	33.9605	-0.444869	-1.90663	0.00055	0.00359953	yes
[truncated: 607 more rows]

## Sheet: log2(fold change) sorted
test_id	gene_id	gene	locus	sample_1	sample_2	status	value_1	value_2	log2(fold_change)	test_stat	p_value	q_value	significant
XLOC_004897	XLOC_004897	5S_rRNA CR936337.1	chr11:38006986-38346170	wt	ele	OK	128.387	0.738168	-7.44233	-4.90162	5e-05	0.000441468	yes
XLOC_010743	XLOC_010743	5S_rRNA	chr16:1211450-1237821	wt	ele	OK	43.5702	0.607518	-6.16427	-3.5229	0.0001	0.000822847	yes
XLOC_029142	XLOC_029142	crx	chr5:38532880-38536606	wt	ele	OK	29.4667	0.45808	-6.00734	-11.7931	5e-05	0.000441468	yes
XLOC_010232	XLOC_010232	gnb3a	chr16:13772549-13799769	wt	ele	OK	11.4862	0.198487	-5.85471	-8.18529	5e-05	0.000441468	yes
XLOC_000555	XLOC_000555		Zv9_NA887:23079-54133	wt	ele	OK	12.3663	0.229003	-5.7549	-8.77216	5e-05	0.000441468	yes
XLOC_033134	XLOC_033134	six7	chr7:8229739-8248372	wt	ele	OK	5.18556	0.104317	-5.63545	-7.66274	5e-05	0.000441468	yes
XLOC_021547	XLOC_021547	5S_rRNA	chr23:2146544-2185444	wt	ele	OK	116.357	2.51572	-5.53145	-11.2619	5e-05	0.000441468	yes
XLOC_012280	XLOC_012280	col10a1	chr17:15383315-15388101	wt	ele	OK	27.7582	0.75108	-5.2078	-6.92695	5e-05	0.000441468	yes
XLOC_021394	XLOC_021394	5S_rRNA agmat	chr23:37580836-37614381	wt	ele	OK	20.9071	0.63654	-5.0376	-3.32077	5e-05	0.000441468	yes
XLOC_033740	XLOC_033740		chr7:70789208-70793569	wt	ele	OK	1.67116	0.0575779	-4.85919	-5.16951	5e-05	0.000441468	yes
XLOC_023731	XLOC_023731	ifitm5	chr25:7797808-7800042	wt	ele	OK	9.60004	0.335625	-4.83812	-6.06497	0.00095	0.00567796	yes
XLOC_003445	XLOC_003445	ENSDARG00000092269	chr10:9275813-9282935	wt	ele	OK	4.50826	0.176358	-4.67599	-2.48194	5e-05	0.000441468	yes
XLOC_003290	XLOC_003290	5S_rRNA	chr10:42436680-42531831	wt	ele	OK	19.7244	0.903389	-4.44849	-4.21719	5e-05	0.000441468	yes
XLOC_021226	XLOC_021226	si:dkey 21o19.2	chr23:24402531-24419455	wt	ele	OK	14.196	0.663443	-4.41937	-6.05404	5e-05	0.000441468	yes
XLOC_002148	XLOC_002148	FGFBP2	chr1:21460056-21465276	wt	ele	OK	43.3167	2.09833	-4.36761	-12.0829	5e-05	0.000441468	yes
XLOC_006716	XLOC_006716		chr13:29127555-29135841	wt	ele	OK	4.79008	0.234794	-4.35058	-5.05775	0.00015	0.00117124	yes
XLOC_034963	XLOC_034963	emilin3a	chr8:23815758-23819800	wt	ele	OK	19.5565	0.980926	-4.31736	-5.46777	5e-05	0.000441468	yes
XLOC_013710	XLOC_013710		chr18:41784606-41894259	wt	ele	OK	2.90212	0.150664	-4.2677	-5.7407	5e-05	0.000441468	yes
XLOC_023098	XLOC_023098		chr24:24045822-24050349	wt	ele	OK	0.95379	0.0503463	-4.24371	-4.51107	0.00025	0.00183251	yes
XLOC_013873	XLOC_013873		chr18:41781502-41783176	wt	ele	OK	2.39961	0.139026	-4.10937	-4.45598	0.00055	0.00359953	yes
XLOC_023454	XLOC_023454	nr2e3	chr25:22997980-23001994	wt	ele	OK	10.3829	0.627724	-4.04794	-7.65363	5e-05	0.000441468	yes
XLOC_010461	XLOC_010461	ndrg1b	chr16:33815911-33821400	wt	ele	OK	14.2062	0.89046	-3.99582	-8.97007	5e-05	0.000441468	yes
XLOC_010154	XLOC_010154		chr16:6903904-6905684	wt	ele	OK	1.78572	0.113874	-3.97099	-4.08062	0.001	0.00592006	yes
XLOC_031433	XLOC_031433	CCDC88A	chr6:6213043-6263341	wt	ele	OK	2.32136	0.152035	-3.93249	-6.23753	5e-05	0.000441468	yes
XLOC_012179	XLOC_012179	MLLT4	chr17:6040392-6091186	wt	ele	OK	4.69039	0.315016	-3.89621	-5.25724	5e-05	0.000441468	yes
XLOC_036071	XLOC_036071	pou4f3	chr9:56377291-56379908	wt	ele	OK	2.30257	0.154851	-3.8943	-2.53073	0.0005	0.0033237	yes
XLOC_013874	XLOC_013874		chr18:41783325-41784545	wt	ele	OK	2.26247	0.152931	-3.88695	-3.89378	0.0021	0.0110272	yes
XLOC_015686	XLOC_015686	samd7	chr2:36947843-36963370	wt	ele	OK	3.64866	0.265223	-3.78209	-4.73805	5e-05	0.000441468	yes
XLOC_000331	XLOC_000331		Zv9_NA576:13203-13355	wt	ele	OK	90.1055	6.6928	-3.75093	-25.7555	0.00265	0.0133022	yes
XLOC_019071	XLOC_019071	zgc:109965	chr21:11268351-11286943	wt	ele	OK	2.88075	0.216703	-3.73266	-4.02064	5e-05	0.000441468	yes
XLOC_022671	XLOC_022671	syt5b	chr24:7799968-7812745	wt	ele	OK	6.2978	0.477056	-3.72262	-6.89202	5e-05	0.000441468	yes
XLOC_023136	XLOC_023136		chr24:39856046-39856717	wt	ele	OK	1.85954	0.143801	-3.6928	-2.39259	0.00275	0.0137026	yes
XLOC_003006	XLOC_003006	PCDH10	chr10:21592855-21602627	wt	ele	OK	1.68585	0.13523	-3.63999	-4.36086	5e-05	0.000441468	yes
XLOC_028790	XLOC_028790		chr5:8467830-8478726	wt	ele	OK	1.78717	0.148267	-3.59141	-5.86991	5e-05	0.000441468	yes
XLOC_003375	XLOC_003375	CKMT2	chr10:3167715-3185553	wt	ele	OK	4.14466	0.361615	-3.51873	-4.32612	5e-05	0.000441468	yes
XLOC_015011	XLOC_015011	matn1	chr19:45245319-45268900	wt	ele	OK	3.63575	0.328675	-3.46752	-4.45223	5e-05	0.000441468	yes
XLOC_021671	XLOC_021671	bhlhe23	chr23:17826508-17829820	wt	ele	OK	7.19468	0.651579	-3.46492	-5.98249	5e-05	0.000441468	yes
XLOC_002337	XLOC_002337	si:dkey 22i16.3	chr1:44284485-44287783	wt	ele	OK	3.65537	0.333527	-3.45414	-2.72405	5e-05	0.000441468	yes
XLOC_001519	XLOC_001519	pou4f2	chr1:36145050-36148416	wt	ele	OK	13.4665	1.27133	-3.40497	-9.7517	5e-05	0.000441468	yes
XLOC_019328	XLOC_019328	EBF1 ebf1b	chr21:32692963-32961474	wt	ele	OK	5.88039	0.555256	-3.40469	-3.33296	5e-05	0.000441468	yes
XLOC_008002	XLOC_008002	cyp4v7	chr14:30845055-30857343	wt	ele	OK	3.91184	0.371256	-3.39736	-4.13068	5e-05	0.000441468	yes
XLOC_012338	XLOC_012338	vsx1	chr17:20893555-20896258	wt	ele	OK	52.4438	4.99981	-3.39083	-10.9729	5e-05	0.000441468	yes
XLOC_022485	XLOC_022485	neurod6a	chr24:33617182-33680378	wt	ele	OK	2.52844	0.241561	-3.38779	-3.71803	5e-05	0.000441468	yes
XLOC_007572	XLOC_007572		chr13:29136117-29138031	wt	ele	OK	2.7891	0.290229	-3.26454	-4.91547	5e-05	0.000441468	yes
XLOC_010786	XLOC_010786	si:dkey 283b15.2	chr16:6905781-6928209	wt	ele	OK	2.59	0.278731	-3.21601	-3.85049	5e-05	0.000441468	yes
XLOC_036328	XLOC_036328	crygm2d11	chr9:23131919-23132881	wt	ele	OK	19.7152	2.17069	-3.18308	-5.97679	5e-05	0.000441468	yes
XLOC_002802	XLOC_002802	RASGRF2	chr10:3076829-3126780	wt	ele	OK	1.32109	0.14588	-3.17888	-3.77297	5e-05	0.000441468	yes
XLOC_029032	XLOC_029032	stxbp1b	chr5:30611716-30640691	wt	ele	OK	4.68457	0.523044	-3.16291	-5.72989	5e-05	0.000441468	yes
XLOC_018813	XLOC_018813	zgc:158291	chr21:37272807-37275500	wt	ele	OK	23.6951	2.75237	-3.10584	-10.3111	5e-05	0.000441468	yes
XLOC_018094	XLOC_018094	tfap2d	chr20:48397097-48413122	wt	ele	OK	11.2216	1.33593	-3.07036	-6.92509	5e-05	0.000441468	yes
XLOC_004059	XLOC_004059	slc1a6	chr11:6187043-6210948	wt	ele	OK	1.83229	0.218261	-3.06952	-4.1846	5e-05	0.000441468	yes
XLOC_012283	XLOC_012283	FUT9	chr17:15472863-15498175	wt	ele	OK	1.56761	0.191018	-3.03679	-3.91839	5e-05	0.000441468	yes
XLOC_035507	XLOC_035507		chr8:55447225-55447965	wt	ele	OK	3.3003	0.403132	-3.03327	-3.67774	0.0009	0.00542979	yes
XLOC_010002	XLOC_010002		chr15:27072512-27074491	wt	ele	OK	0.934063	0.114726	-3.02533	-3.09591	0.00165	0.00902625	yes
XLOC_012894	XLOC_012894	ANO2	chr18:6728013-6770720	wt	ele	OK	2.69473	0.343587	-2.97139	-5.04941	5e-05	0.000441468	yes
XLOC_016788	XLOC_016788		chr2:36771980-36773636	wt	ele	OK	0.972031	0.130788	-2.89377	-2.83295	0.00205	0.0108054	yes
XLOC_022673	XLOC_022673	RPGRIP1	chr24:7861839-7890778	wt	ele	OK	0.738337	0.102279	-2.85177	-2.99407	5e-05	0.000441468	yes
XLOC_011657	XLOC_011657	NPAS3	chr17:9169155-9717671	wt	ele	OK	4.71868	0.653877	-2.85129	-7.75286	5e-05	0.000441468	yes
XLOC_003989	XLOC_003989	CABZ01088330.1	chr11:1032424-1043427	wt	ele	OK	10.4459	1.45054	-2.84827	-9.41841	5e-05	0.000441468	yes
XLOC_008963	XLOC_008963	DSCAML1	chr15:13231954-13397663	wt	ele	OK	4.9334	0.68652	-2.84521	-9.41381	5e-05	0.000441468	yes
XLOC_010918	XLOC_010918	si:dkey 8k3.1 tnxb	chr16:18663690-18691936	wt	ele	OK	1.77593	0.247649	-2.84221	-2.22386	0.00035	0.00245539	yes
XLOC_009963	XLOC_009963		chr15:13965787-13968166	wt	ele	OK	2.64194	0.37457	-2.81829	-4.83066	5e-05	0.000441468	yes
XLOC_017826	XLOC_017826	zbtb25	chr20:27734625-27741577	wt	ele	OK	2.00335	0.293752	-2.76975	-4.49903	5e-05	0.000441468	yes
XLOC_006422	XLOC_006422	cnrip1b	chr13:961783-970394	wt	ele	OK	1.81897	0.267312	-2.76653	-3.15539	5e-05	0.000441468	yes
XLOC_023137	XLOC_023137		chr24:39857466-39859517	wt	ele	OK	1.54603	0.227788	-2.76281	-3.79036	0.0001	0.000822847	yes
XLOC_024823	XLOC_024823	rcvrna	chr3:47321832-47324849	wt	ele	OK	5.73179	0.849074	-2.75502	-4.02487	5e-05	0.000441468	yes
XLOC_021568	XLOC_021568	slc6a1a	chr23:4886366-4910899	wt	ele	OK	7.56069	1.13292	-2.73847	-6.57903	5e-05	0.000441468	yes
XLOC_016891	XLOC_016891		chr2:58056755-58060237	wt	ele	OK	1.62347	0.248103	-2.71006	-4.47175	5e-05	0.000441468	yes
XLOC_007153	XLOC_007153	sprn	chr13:21814656-21828388	wt	ele	OK	4.28702	0.657191	-2.70559	-2.97148	0.0001	0.000822847	yes
XLOC_009246	XLOC_009246	GRIK1	chr15:41127543-41209389	wt	ele	OK	1.03255	0.160599	-2.68467	-3.17613	5e-05	0.000441468	yes
XLOC_018562	XLOC_018562	aqp3b	chr21:15491725-15501440	wt	ele	OK	1.1416	0.177659	-2.68387	-2.19739	0.00035	0.00245539	yes
XLOC_030697	XLOC_030697		chr5:49887432-49890367	wt	ele	OK	1.20613	0.18894	-2.67439	-3.76999	5e-05	0.000441468	yes
XLOC_032770	XLOC_032770	BX511065.1	chr7:50729503-50777939	wt	ele	OK	1.92499	0.306585	-2.65049	-5.13044	5e-05	0.000441468	yes
XLOC_018283	XLOC_018283		chr20:27845392-27846854	wt	ele	OK	1.83134	0.291852	-2.64959	-3.51795	0.0003	0.00215436	yes
XLOC_013885	XLOC_013885		chr18:45962246-45963701	wt	ele	OK	1.31194	0.209722	-2.64516	-3.16457	0.0012	0.00689731	yes
XLOC_004505	XLOC_004505	SLC6A11	chr11:1090556-1119600	wt	ele	OK	12.2453	1.9878	-2.62298	-6.82034	5e-05	0.000441468	yes
XLOC_036587	XLOC_036587	neurod	chr9:45357657-45361008	wt	ele	OK	49.5324	8.05169	-2.62101	-11.0236	5e-05	0.000441468	yes
XLOC_013218	XLOC_013218	gnb5b	chr18:37504863-37542808	wt	ele	OK	5.75049	0.941243	-2.61105	-4.31478	5e-05	0.000441468	yes
XLOC_036479	XLOC_036479	olig1	chr9:33760595-33763802	wt	ele	OK	2.6084	0.43008	-2.60049	-2.80744	0.0001	0.000822847	yes
XLOC_004504	XLOC_004504	slc6a1b	chr11:984250-1014746	wt	ele	OK	30.3937	5.04239	-2.59159	-9.39504	5e-05	0.000441468	yes
XLOC_003946	XLOC_003946		chr10:36561347-36565451	wt	ele	OK	9.69902	1.62693	-2.57569	-8.32211	5e-05	0.000441468	yes
XLOC_020557	XLOC_020557	nfia	chr22:17057659-17274379	wt	ele	OK	11.156	1.88622	-2.56425	-5.46868	5e-05	0.000441468	yes
XLOC_004714	XLOC_004714	fam19a4b	chr11:18096508-18213516	wt	ele	OK	1.09681	0.187131	-2.55119	-2.7785	0.002	0.0105913	yes
XLOC_029873	XLOC_029873	rorb	chr5:27004979-27051385	wt	ele	OK	20.8728	3.57113	-2.54717	-6.86701	5e-05	0.000441468	yes
XLOC_017235	XLOC_017235	myt1la	chr20:30471875-30602466	wt	ele	OK	8.51666	1.46145	-2.54289	-5.06007	5e-05	0.000441468	yes
XLOC_032475	XLOC_032475	ponzr4	chr7:23836398-23864246	wt	ele	OK	47.9992	8.28044	-2.53523	-5.51308	5e-05	0.000441468	yes
XLOC_031920	XLOC_031920	gdf5	chr6:52589973-52614490	wt	ele	OK	0.900389	0.155583	-2.53287	-2.37665	0.0006	0.0038638	yes
XLOC_014702	XLOC_014702	SNORA3	chr19:18414130-18426217	wt	ele	OK	32.9622	5.70416	-2.53073	-8.30276	5e-05	0.000441468	yes
XLOC_036420	XLOC_036420	arhgap20	chr9:30554003-30578050	wt	ele	OK	1.81471	0.314915	-2.5267	-2.00969	0.00195	0.0103729	yes
XLOC_025975	XLOC_025975		chr3:56258659-56262055	wt	ele	OK	1.84568	0.32128	-2.52225	-4.58075	5e-05	0.000441468	yes
XLOC_016892	XLOC_016892		chr2:58061210-58062513	wt	ele	OK	1.25163	0.218684	-2.51689	-2.8165	0.0027	0.0135017	yes
XLOC_036171	XLOC_036171	nr4a2a	chr9:5047057-5052143	wt	ele	OK	10.2943	1.8012	-2.51482	-5.72765	5e-05	0.000441468	yes
XLOC_012505	XLOC_012505	kif3cb	chr17:37371746-37381714	wt	ele	OK	9.81634	1.72227	-2.51088	-7.52787	5e-05	0.000441468	yes
XLOC_015121	XLOC_015121		chr19:14733793-14736028	wt	ele	OK	1.79122	0.316273	-2.5017	-3.86018	0.0001	0.000822847	yes
XLOC_007914	XLOC_007914	slitrk2	chr14:20274467-20278213	wt	ele	OK	2.21783	0.395961	-2.48572	-3.88979	5e-05	0.000441468	yes
XLOC_000536	XLOC_000536		Zv9_NA866:172-15593	wt	ele	OK	11.7545	2.10904	-2.47856	-5.8232	5e-05	0.000441468	yes
XLOC_012562	XLOC_012562	ENTPD5	chr17:45196773-45206530	wt	ele	OK	1.38611	0.249593	-2.4734	-3.84478	5e-05	0.000441468	yes
XLOC_034565	XLOC_034565	rimbp2	chr8:45957091-46195914	wt	ele	OK	3.4675	0.628454	-2.46402	-2.10965	5e-05	0.000441468	yes
XLOC_014672	XLOC_014672	hivep3a	chr19:14738824-14829980	wt	ele	OK	1.86536	0.342178	-2.44664	-5.39006	5e-05	0.000441468	yes
XLOC_035916	XLOC_035916	shox	chr9:35612540-35621653	wt	ele	OK	24.3583	4.54993	-2.4205	-6.2112	5e-05	0.000441468	yes
XLOC_013886	XLOC_013886		chr18:45964492-45967077	wt	ele	OK	1.93426	0.364713	-2.40695	-4.1622	5e-05	0.000441468	yes
XLOC_029926	XLOC_029926	barhl1a	chr5:31353270-31419251	wt	ele	OK	8.96048	1.69136	-2.40539	-5.0452	5e-05	0.000441468	yes
XLOC_019256	XLOC_019256	slc8a4a	chr21:26440745-26580324	wt	ele	OK	2.71296	0.513191	-2.4023	-5.33247	5e-05	0.000441468	yes
XLOC_033124	XLOC_033124	KCNJ10	chr7:7381755-7435683	wt	ele	OK	2.27644	0.43065	-2.40219	-2.87162	5e-05	0.000441468	yes
XLOC_022657	XLOC_022657	gad2	chr24:6216525-6242474	wt	ele	OK	17.8972	3.40378	-2.39453	-6.70198	5e-05	0.000441468	yes
XLOC_013889	XLOC_013889		chr18:46335414-46337877	wt	ele	OK	1.7822	0.33909	-2.39392	-3.95249	5e-05	0.000441468	yes
XLOC_011730	XLOC_011730	bcl11ba	chr17:17947271-18009342	wt	ele	OK	14.3275	2.72814	-2.3928	-5.69964	5e-05	0.000441468	yes
XLOC_035408	XLOC_035408		chr8:8507861-8508254	wt	ele	OK	6.39115	1.23138	-2.3758	-4.13658	0.00235	0.0120699	yes
XLOC_029194	XLOC_029194	prdm8b	chr5:41110090-41114913	wt	ele	OK	10.8595	2.11164	-2.36252	-6.34979	5e-05	0.000441468	yes
XLOC_009389	XLOC_009389	SLITRK5	chr15:3064473-3217317	wt	ele	OK	2.99389	0.582647	-2.36133	-2.32195	0.00195	0.0103729	yes
XLOC_013394	XLOC_013394	iqsec3b	chr18:5399050-5562921	wt	ele	OK	1.81387	0.355999	-2.34913	-2.71763	5e-05	0.000441468	yes
XLOC_016412	XLOC_016412	diras1b	chr2:36773921-36801402	wt	ele	OK	1.02621	0.202432	-2.34181	-1.33542	5e-05	0.000441468	yes
XLOC_003619	XLOC_003619	cnih2	chr10:27662484-27684712	wt	ele	OK	6.69714	1.32237	-2.34042	-5.44868	5e-05	0.000441468	yes
XLOC_012044	XLOC_012044	BX927369.2	chr17:49675394-49685460	wt	ele	OK	0.908393	0.180927	-2.32791	-2.67666	0.0017	0.00925703	yes
XLOC_031665	XLOC_031665	sox14	chr6:26266207-26268117	wt	ele	OK	13.1828	2.63941	-2.32036	-7.15243	5e-05	0.000441468	yes
XLOC_022278	XLOC_022278	POU6F2 pou6f2	chr24:9852844-10076387	wt	ele	OK	2.98039	0.597761	-2.31786	-2.4726	5e-05	0.000441468	yes
XLOC_013435	XLOC_013435	grm3	chr18:8435984-8511408	wt	ele	OK	1.26901	0.254978	-2.31525	-3.46568	5e-05	0.000441468	yes
XLOC_025567	XLOC_025567	gng13b	chr3:35674507-35687529	wt	ele	OK	22.5482	4.53697	-2.31321	-7.98269	5e-05	0.000441468	yes
XLOC_013806	XLOC_013806		chr18:5152917-5154888	wt	ele	OK	0.905548	0.183149	-2.30577	-2.73036	0.00095	0.00567796	yes
XLOC_003741	XLOC_003741	sez6a	chr10:38161513-38260443	wt	ele	OK	1.06327	0.215736	-2.30117	-3.52454	5e-05	0.000441468	yes
XLOC_010018	XLOC_010018		chr15:35059968-35065782	wt	ele	OK	0.966005	0.19639	-2.29831	-4.09686	5e-05	0.000441468	yes
XLOC_019734	XLOC_019734	si:dkey 15h8.16	chr22:3123364-3130979	wt	ele	OK	19.9266	4.0514	-2.2982	-4.80547	5e-05	0.000441468	yes
XLOC_010887	XLOC_010887	rcv1	chr16:15663112-15673010	wt	ele	OK	3.05042	0.621915	-2.29422	-4.43707	5e-05	0.000441468	yes
XLOC_021418	XLOC_021418	MAP7	chr23:39889892-40238317	wt	ele	OK	14.1559	2.88735	-2.29359	-3.59712	5e-05	0.000441468	yes
XLOC_008552	XLOC_008552	gria1a	chr14:35218841-35365048	wt	ele	OK	3.82266	0.781968	-2.2894	-5.17498	5e-05	0.000441468	yes
XLOC_022169	XLOC_022169		chr23:43824825-43826252	wt	ele	OK	2.50591	0.514048	-2.28536	-3.71263	5e-05	0.000441468	yes
XLOC_017828	XLOC_017828	syndig1l	chr20:27847604-27894832	wt	ele	OK	2.96167	0.608741	-2.28251	-3.97844	5e-05	0.000441468	yes
XLOC_005598	XLOC_005598	OXLD1 pde6g	chr12:37662471-37679616	wt	ele	OK	24.2003	4.97565	-2.28207	-6.89176	5e-05	0.000441468	yes
XLOC_017799	XLOC_017799	TMEM57	chr20:26056124-26071677	wt	ele	OK	16.9612	3.49666	-2.27818	-7.64306	5e-05	0.000441468	yes
XLOC_006661	XLOC_006661	lgalslb	chr13:24771321-24786091	wt	ele	OK	10.791	2.23645	-2.27055	-3.10521	5e-05	0.000441468	yes
XLOC_011420	XLOC_011420		chr16:4400671-4403341	wt	ele	OK	1.71613	0.356275	-2.2681	-3.85094	5e-05	0.000441468	yes
XLOC_011894	XLOC_011894	disp2	chr17:31244321-31262776	wt	ele	OK	3.98627	0.82993	-2.26398	-6.1553	5e-05	0.000441468	yes
XLOC_002333	XLOC_002333	SLC9B1	chr1:44074886-44095190	wt	ele	OK	6.50954	1.35729	-2.26183	-5.66967	5e-05	0.000441468	yes
XLOC_010880	XLOC_010880	SHISA7	chr16:15376237-15414172	wt	ele	OK	1.52772	0.318925	-2.2601	-3.92105	5e-05	0.000441468	yes
XLOC_008802	XLOC_008802		chr14:35214368-35215225	wt	ele	OK	3.96065	0.831674	-2.25165	-3.82003	0.0001	0.000822847	yes
XLOC_017866	XLOC_017866	KIF25	chr20:30927156-30946264	wt	ele	OK	1.15395	0.242496	-2.25054	-2.94281	5e-05	0.000441468	yes
XLOC_010765	XLOC_010765	GRIK3	chr16:4403816-4623795	wt	ele	OK	1.76093	0.370377	-2.24927	-4.32804	5e-05	0.000441468	yes
XLOC_033730	XLOC_033730		chr7:69238408-69407360	wt	ele	OK	4.72597	0.999587	-2.24121	-2.39487	0.0011	0.00641906	yes
XLOC_021011	XLOC_021011	GP9	chr23:4744164-4747089	wt	ele	OK	2.53814	0.539209	-2.23486	-2.24795	0.0012	0.00689731	yes
XLOC_008832	XLOC_008832		chr14:53094085-53094930	wt	ele	OK	5.0455	1.07551	-2.22997	-4.09941	5e-05	0.000441468	yes
XLOC_022973	XLOC_022973	KCTD5	chr24:38788729-38808261	wt	ele	OK	12.8104	2.73297	-2.22878	-5.3011	5e-05	0.000441468	yes
XLOC_008961	XLOC_008961	fxyd6	chr15:13143077-13189740	wt	ele	OK	1.9263	0.411413	-2.22717	-1.93435	5e-05	0.000441468	yes
XLOC_004426	XLOC_004426	foxg1b	chr11:44267888-44270030	wt	ele	OK	15.7605	3.36661	-2.22695	-7.50664	5e-05	0.000441468	yes
XLOC_016305	XLOC_016305	tmx3	chr2:27466575-27478351	wt	ele	OK	1.95205	0.41845	-2.22186	-2.67222	0.0004	0.00274441	yes
XLOC_025895	XLOC_025895		chr3:13723570-13725194	wt	ele	OK	1.44552	0.309931	-2.22157	-3.04331	0.00065	0.00413522	yes
XLOC_025708	XLOC_025708	TUBB8P7	chr3:50839184-50845935	wt	ele	OK	4.60873	0.991226	-2.21708	-4.26129	5e-05	0.000441468	yes
XLOC_029551	XLOC_029551	MYL2	chr5:689946-710415	wt	ele	OK	2.94009	0.63719	-2.20607	-3.23296	0.00145	0.00810809	yes
XLOC_012687	XLOC_012687		chr17:2949257-2952397	wt	ele	OK	1.39283	0.302314	-2.2039	-3.71791	5e-05	0.000441468	yes
XLOC_004206	XLOC_004206		chr11:18000236-18012878	wt	ele	OK	0.94378	0.205495	-2.19935	-2.69265	0.002	0.0105913	yes
XLOC_028814	XLOC_028814	tal2	chr5:9803911-9804673	wt	ele	OK	22.7443	4.95656	-2.19809	-4.7621	5e-05	0.000441468	yes
XLOC_008830	XLOC_008830		chr14:52664831-52667900	wt	ele	OK	1.0567	0.230497	-2.19674	-3.31945	5e-05	0.000441468	yes
XLOC_023272	XLOC_023272	crabp1a	chr25:6660040-6690536	wt	ele	OK	14.3249	3.13212	-2.19331	-4.6094	5e-05	0.000441468	yes
XLOC_021947	XLOC_021947	ppp1r14c	chr23:39889892-40238317	wt	ele	OK	16.7655	3.67777	-2.1886	-2.48418	0.00045	0.00304428	yes
XLOC_005503	XLOC_005503	cdk5r1b	chr12:29915717-29922335	wt	ele	OK	29.9069	6.56702	-2.18717	-7.22701	5e-05	0.000441468	yes
XLOC_025976	XLOC_025976		chr3:56262171-56264031	wt	ele	OK	2.15928	0.474808	-2.18513	-3.68136	5e-05	0.000441468	yes
XLOC_015104	XLOC_015104		chr19:7469723-7470583	wt	ele	OK	2.47958	0.545982	-2.18317	-3.11079	0.0012	0.00689731	yes
XLOC_008875	XLOC_008875	OTOL1	chr15:1689677-1709400	wt	ele	OK	0.748628	0.165671	-2.17592	-2.06932	0.00115	0.00665512	yes
XLOC_003526	XLOC_003526	gfra2b	chr10:19744091-19835754	wt	ele	OK	2.25529	0.500204	-2.17272	-1.85991	0.0009	0.00542979	yes
XLOC_035704	XLOC_035704	serp2	chr9:19334530-19339462	wt	ele	OK	5.27635	1.17344	-2.16879	-3.98161	0.00015	0.00117124	yes
XLOC_027186	XLOC_027186	C4H12orf56	chr4:4631249-4653916	wt	ele	OK	1.6045	0.360738	-2.1531	-3.14309	5e-05	0.000441468	yes
XLOC_030642	XLOC_030642		chr5:20209985-20212413	wt	ele	OK	0.760507	0.171359	-2.14994	-2.69929	0.00085	0.00519023	yes
XLOC_001309	XLOC_001309	crmp1	chr1:13228097-13251871	wt	ele	OK	11.8296	2.66667	-2.1493	-6.11684	5e-05	0.000441468	yes
XLOC_029622	XLOC_029622	ENSDARG00000045979	chr5:4406638-4417553	wt	ele	OK	4.70418	1.06101	-2.14851	-3.91424	0.0001	0.000822847	yes
XLOC_032474	XLOC_032474	ponzr3	chr7:23836398-23864246	wt	ele	OK	80.5122	18.1659	-2.14798	-6.48392	5e-05	0.000441468	yes
XLOC_003230	XLOC_003230	5S_rRNA acer3	chr10:39892705-39918703	wt	ele	OK	20.4763	4.6376	-2.1425	-4.65579	5e-05	0.000441468	yes
XLOC_030344	XLOC_030344	gnaq	chr5:56964534-56977965	wt	ele	OK	2.84348	0.645597	-2.13895	-3.95752	5e-05	0.000441468	yes
XLOC_011705	XLOC_011705	fabp7a	chr17:15274756-15277126	wt	ele	OK	921.892	210.577	-2.13025	-8.89253	5e-05	0.000441468	yes
XLOC_030035	XLOC_030035	si:ch211 284e13.4	chr5:39670138-39694779	wt	ele	OK	2.44142	0.558416	-2.12831	-4.40563	5e-05	0.000441468	yes
XLOC_004533	XLOC_004533	tuba2	chr11:3317115-3324048	wt	ele	OK	69.4123	15.8894	-2.12712	-9.58252	5e-05	0.000441468	yes
XLOC_011276	XLOC_011276	zfpm2a	chr16:46669059-46980471	wt	ele	OK	4.15615	0.952391	-2.12562	-2.12499	5e-05	0.000441468	yes
XLOC_025212	XLOC_025212	lppr2a	chr3:13730907-13741243	wt	ele	OK	4.21703	0.970258	-2.11979	-3.28921	5e-05	0.000441468	yes
XLOC_014131	XLOC_014131	zfpm2b	chr19:17288390-17381914	wt	ele	OK	5.53187	1.27278	-2.11978	-5.9694	5e-05	0.000441468	yes
XLOC_023903	XLOC_023903	islr2	chr25:23358504-23362472	wt	ele	OK	81.2206	18.8209	-2.10951	-9.54553	5e-05	0.000441468	yes
XLOC_002546	XLOC_002546	CABZ01059415.2	chr1:57204577-57211277	wt	ele	OK	16.4998	3.83032	-2.10691	-6.63691	5e-05	0.000441468	yes
XLOC_004787	XLOC_004787	sox12	chr11:25120007-25125557	wt	ele	OK	52.182	12.1322	-2.10471	-6.86278	5e-05	0.000441468	yes
XLOC_007329	XLOC_007329	map3k9	chr13:36557714-36586396	wt	ele	OK	2.3582	0.548961	-2.10291	-4.71765	5e-05	0.000441468	yes
XLOC_018274	XLOC_018274		chr20:19861310-19864120	wt	ele	OK	1.88879	0.43983	-2.10244	-3.88791	5e-05	0.000441468	yes
XLOC_012675	XLOC_012675		chr17:1650437-1652109	wt	ele	OK	1.4176	0.330276	-2.10171	-2.98056	0.0004	0.00274441	yes
XLOC_022898	XLOC_022898	lppr4b	chr24:30934946-30977130	wt	ele	OK	1.40139	0.326678	-2.10092	-2.96483	5e-05	0.000441468	yes
XLOC_022135	XLOC_022135		chr23:28291077-28334496	wt	ele	OK	1.43431	0.33524	-2.09709	-3.6305	5e-05	0.000441468	yes
XLOC_015860	XLOC_015860		chr2:51428547-51448475	wt	ele	OK	6.56672	1.54004	-2.0922	-4.00479	0.0022	0.0114559	yes
XLOC_012072	XLOC_012072	MYT1L	chr17:51969498-52040132	wt	ele	OK	3.2959	0.773383	-2.09142	-4.83336	5e-05	0.000441468	yes
XLOC_024816	XLOC_024816	sc:d0139	chr3:46470745-46490760	wt	ele	OK	1.0425	0.245534	-2.08605	-1.94404	0.0024	0.0122682	yes
XLOC_004609	XLOC_004609	SLC4A10	chr11:10733352-10861840	wt	ele	OK	11.4187	2.69452	-2.08329	-6.70845	5e-05	0.000441468	yes
XLOC_033211	XLOC_033211	nitr12	chr7:18004259-18087153	wt	ele	OK	2.91618	0.688819	-2.08188	-2.79632	0.0002	0.00151135	yes
XLOC_003654	XLOC_003654	panx3	chr10:32012026-32028803	wt	ele	OK	1.45445	0.343934	-2.08027	-2.51727	0.00045	0.00304428	yes
XLOC_005831	XLOC_005831	PRRT2	chr12:5758848-5776322	wt	ele	OK	11.1385	2.63549	-2.07942	-6.02261	5e-05	0.000441468	yes
XLOC_019507	XLOC_019507		chr21:8046289-8047912	wt	ele	OK	1.34844	0.320432	-2.07321	-2.89442	0.00085	0.00519023	yes
XLOC_030673	XLOC_030673		chr5:39668144-39670075	wt	ele	OK	1.5566	0.371983	-2.06509	-3.23524	0.00015	0.00117124	yes
XLOC_006180	XLOC_006180	TCERG1L	chr12:44521946-44567510	wt	ele	OK	1.1915	0.284773	-2.06489	-1.94686	0.0004	0.00274441	yes
XLOC_034473	XLOC_034473	hpdb	chr8:35868757-35879010	wt	ele	OK	5.66375	1.35507	-2.06339	-4.82732	5e-05	0.000441468	yes
XLOC_010520	XLOC_010520	BAI1	chr16:38885693-38970512	wt	ele	OK	2.49569	0.597237	-2.06306	-3.87731	5e-05	0.000441468	yes
XLOC_012582	XLOC_012582	CABZ01076817.1	chr17:48366489-48378496	wt	ele	OK	6.50314	1.56179	-2.05794	-4.0201	5e-05	0.000441468	yes
XLOC_021025	XLOC_021025	TULP1	chr23:5513079-5543433	wt	ele	OK	2.7521	0.66103	-2.05775	-2.6256	5e-05	0.000441468	yes
XLOC_021288	XLOC_021288	smc1a	chr23:28936005-28957186	wt	ele	OK	1.19707	0.287794	-2.0564	-3.44755	5e-05	0.000441468	yes
XLOC_009440	XLOC_009440	dscamb	chr15:6032548-6303513	wt	ele	OK	6.12033	1.47253	-2.05532	-6.91009	5e-05	0.000441468	yes
XLOC_007902	XLOC_007902	nkx1.2lb	chr14:18964775-19055487	wt	ele	OK	10.3196	2.48492	-2.05411	-4.40487	5e-05	0.000441468	yes
XLOC_015759	XLOC_015759	basp1	chr2:42825521-42849775	wt	ele	OK	66.4033	16.0017	-2.05303	-9.28372	5e-05	0.000441468	yes
XLOC_007917	XLOC_007917	aff2	chr14:21343819-21738251	wt	ele	OK	1.67488	0.403829	-2.05224	-5.81344	5e-05	0.000441468	yes
XLOC_028474	XLOC_028474		chr4:3932331-3936064	wt	ele	OK	2.1096	0.508666	-2.05218	-4.40019	5e-05	0.000441468	yes
XLOC_023347	XLOC_023347	chst1	chr25:14278285-14282414	wt	ele	OK	5.08111	1.22518	-2.05215	-5.03016	5e-05	0.000441468	yes
XLOC_022968	XLOC_022968	FAM171A2	chr24:38311674-38330107	wt	ele	OK	8.45716	2.04086	-2.051	-7.94573	5e-05	0.000441468	yes
XLOC_022424	XLOC_022424	ptchd1	chr24:26283254-26357197	wt	ele	OK	1.0371	0.250365	-2.05045	-2.78576	5e-05	0.000441468	yes
XLOC_005383	XLOC_005383	rgs9b	chr12:19707356-19743624	wt	ele	OK	2.47719	0.599586	-2.04666	-3.48115	5e-05	0.000441468	yes
XLOC_003410	XLOC_003410	lox	chr10:6767039-6785376	wt	ele	OK	1.26275	0.306266	-2.04372	-2.45498	0.00025	0.00183251	yes
XLOC_031123	XLOC_031123	fam5ca	chr6:34008007-34070998	wt	ele	OK	2.93328	0.718403	-2.02965	-4.63353	5e-05	0.000441468	yes
XLOC_023529	XLOC_023529	CR376745.2	chr25:31164760-31183235	wt	ele	OK	1.04858	0.256985	-2.02868	-2.19055	0.0016	0.00880762	yes
XLOC_015066	XLOC_015066	prdm1b	chr19:50139186-50153197	wt	ele	OK	12.8342	3.15252	-2.02542	-8.03558	5e-05	0.000441468	yes
XLOC_013200	XLOC_013200	ttc9b	chr18:35146200-35211410	wt	ele	OK	7.91316	1.94473	-2.02468	-3.24552	5e-05	0.000441468	yes
XLOC_010471	XLOC_010471	LMTK3	chr16:34374052-34395358	wt	ele	OK	11.8504	2.91417	-2.02378	-8.33085	5e-05	0.000441468	yes
XLOC_022998	XLOC_022998	lrrc4bb	chr24:39859679-39878444	wt	ele	OK	9.69398	2.38608	-2.02245	-6.03714	5e-05	0.000441468	yes
XLOC_000292	XLOC_000292		Zv9_NA509:45274-46829	wt	ele	OK	1.17863	0.290184	-2.02207	-2.70962	0.00135	0.00762084	yes
XLOC_010038	XLOC_010038		chr15:40756062-40757286	wt	ele	OK	1.29785	0.319627	-2.02166	-2.54395	0.00245	0.0124941	yes
XLOC_032777	XLOC_032777	LRRC4C	chr7:51509462-51570507	wt	ele	OK	1.87703	0.462455	-2.02106	-3.3223	5e-05	0.000441468	yes
XLOC_036168	XLOC_036168	KCNJ3	chr9:4481757-4516113	wt	ele	OK	2.84178	0.700194	-2.02097	-3.50801	5e-05	0.000441468	yes
XLOC_006825	XLOC_006825	bai3	chr13:38699324-38991807	wt	ele	OK	10.1496	2.50158	-2.02051	-4.96208	5e-05	0.000441468	yes
XLOC_003857	XLOC_003857	sept5b	chr10:45432942-45466168	wt	ele	OK	11.043	2.72228	-2.02025	-3.44203	5e-05	0.000441468	yes
XLOC_024484	XLOC_024484	rprml	chr3:19496859-19499020	wt	ele	OK	1.02496	0.252995	-2.01838	-2.38752	0.00085	0.00519023	yes
XLOC_016743	XLOC_016743		chr2:9834796-9835961	wt	ele	OK	1.3428	0.331567	-2.01787	-2.52186	0.0023	0.0118645	yes
XLOC_018731	XLOC_018731	zgc:165604	chr21:26952776-26964610	wt	ele	OK	1.46389	0.362509	-2.01371	-2.50246	0.00035	0.00245539	yes
XLOC_018088	XLOC_018088	CABZ01051991.1	chr20:47819526-47832030	wt	ele	OK	8.39487	2.08433	-2.00992	-3.51961	5e-05	0.000441468	yes
XLOC_009369	XLOC_009369	shox2	chr15:2170887-2177728	wt	ele	OK	12.458	3.10512	-2.00435	-5.4923	5e-05	0.000441468	yes
XLOC_014953	XLOC_014953	BAI2	chr19:40494452-40675845	wt	ele	OK	0.860346	0.214812	-2.00184	-2.1145	0.0012	0.00689731	yes
XLOC_021625	XLOC_021625	phactr3a	chr23:12339000-12451992	wt	ele	OK	8.3491	2.08577	-2.00104	-4.39881	5e-05	0.000441468	yes
XLOC_013809	XLOC_013809		chr18:5399050-5562921	wt	ele	OK	1.11698	0.27937	-1.99935	-2.43544	0.00135	0.00762084	yes
XLOC_032769	XLOC_032769	B4GALNT4	chr7:50535883-50728434	wt	ele	OK	1.42333	0.356108	-1.99888	-3.77835	5e-05	0.000441468	yes
XLOC_004360	XLOC_004360	GRM2	chr11:36999076-37070945	wt	ele	OK	3.50388	0.877886	-1.99685	-2.85942	5e-05	0.000441468	yes
XLOC_002188	XLOC_002188	cxxc4	chr1:25134300-25177384	wt	ele	OK	12.157	3.04953	-1.99513	-5.73631	5e-05	0.000441468	yes
XLOC_031992	XLOC_031992	slc32a1	chr6:59806899-59811793	wt	ele	OK	12.5257	3.16231	-1.98584	-7.27127	5e-05	0.000441468	yes
XLOC_013748	XLOC_013748	KIRREL3	chr18:45968251-46034338	wt	ele	OK	3.13502	0.791874	-1.98513	-4.08528	5e-05	0.000441468	yes
XLOC_032433	XLOC_032433	TMEM151A	chr7:21039767-21052076	wt	ele	OK	1.2276	0.310138	-1.98486	-2.61373	0.0002	0.00151135	yes
XLOC_008513	XLOC_008513	GPR101	chr14:32754689-32763889	wt	ele	OK	2.32925	0.588757	-1.98412	-3.17318	5e-05	0.000441468	yes
XLOC_011588	XLOC_011588	PAK6	chr17:1543251-1645444	wt	ele	OK	1.66164	0.420316	-1.98306	-3.16359	5e-05	0.000441468	yes
XLOC_018214	XLOC_018214		chr20:3169577-3170697	wt	ele	OK	4.5515	1.15324	-1.98066	-3.97947	5e-05	0.000441468	yes
XLOC_024115	XLOC_024115		chr25:3725371-3725990	wt	ele	OK	8.13835	2.06488	-1.97868	-4.34545	5e-05	0.000441468	yes
XLOC_019477	XLOC_019477		chr21:1788905-1791981	wt	ele	OK	3.97459	1.00861	-1.97844	-5.0155	5e-05	0.000441468	yes
XLOC_018237	XLOC_018237		chr20:6001488-6002484	wt	ele	OK	1.79718	0.456323	-1.9776	-2.69561	0.00185	0.00992783	yes
XLOC_020899	XLOC_020899		chr22:15144874-15148021	wt	ele	OK	1.2267	0.3117	-1.97655	-3.32673	5e-05	0.000441468	yes
XLOC_016052	XLOC_016052	NYAP2	chr2:5376280-5418420	wt	ele	OK	2.56725	0.652719	-1.97569	-4.99933	5e-05	0.000441468	yes
XLOC_001214	XLOC_001214	radil	chr1:6566680-6606958	wt	ele	OK	1.38564	0.353892	-1.96917	-2.58233	0.0002	0.00151135	yes
XLOC_025893	XLOC_025893		chr3:13720049-13722203	wt	ele	OK	1.00567	0.257555	-1.96521	-2.75876	0.0004	0.00274441	yes
XLOC_015962	XLOC_015962		chr2:59655492-59658558	wt	ele	OK	690.195	176.829	-1.96465	-116.46	0.001	0.00592006	yes
XLOC_028903	XLOC_028903	svopa	chr5:21925896-21969018	wt	ele	OK	3.90847	1.00163	-1.96426	-2.52467	0.0004	0.00274441	yes
XLOC_017384	XLOC_017384	moxd1l	chr20:43115507-43138186	wt	ele	OK	1.16108	0.297716	-1.96346	-1.98561	0.0006	0.0038638	yes
XLOC_010453	XLOC_010453		chr16:32656567-32661474	wt	ele	OK	1.76076	0.45188	-1.96219	-3.2366	0.00015	0.00117124	yes
XLOC_011492	XLOC_011492		chr16:37041887-37043304	wt	ele	OK	1.57257	0.403886	-1.96111	-2.85024	0.0007	0.00440717	yes
XLOC_015303	XLOC_015303	nos1apb	chr2:6630923-6657580	wt	ele	OK	1.32734	0.34104	-1.96053	-2.48999	0.0001	0.000822847	yes
XLOC_016982	XLOC_016982	BCL11B	chr20:4428182-4492483	wt	ele	OK	8.49065	2.18343	-1.95928	-5.22032	5e-05	0.000441468	yes
XLOC_036275	XLOC_036275	enox1	chr9:18927275-19187155	wt	ele	OK	5.85069	1.5048	-1.95904	-4.83793	5e-05	0.000441468	yes
XLOC_029924	XLOC_029924	grin1b	chr5:31236442-31282171	wt	ele	OK	6.12918	1.58228	-1.95369	-6.195	5e-05	0.000441468	yes
XLOC_010999	XLOC_010999	TRIM46	chr16:25589595-25618839	wt	ele	OK	6.28504	1.63204	-1.94524	-4.52221	5e-05	0.000441468	yes
XLOC_013337	XLOC_013337	CABZ01102518.1	chr18:49821948-49823469	wt	ele	OK	6.46848	1.68019	-1.9448	-3.85376	0.00055	0.00359953	yes
XLOC_034647	XLOC_034647	egr3	chr8:52992685-52998956	wt	ele	OK	1.01126	0.262691	-1.94472	-3.05239	0.00015	0.00117124	yes
XLOC_000329	XLOC_000329		Zv9_NA572:16-1109	wt	ele	OK	2.81672	0.732777	-1.94257	-3.27323	5e-05	0.000441468	yes
XLOC_021945	XLOC_021945	ppp1r14c	chr23:39889892-40238317	wt	ele	OK	13.8111	3.59417	-1.9421	-2.64178	5e-05	0.000441468	yes
XLOC_015575	XLOC_015575	cdh10	chr2:28604767-28649982	wt	ele	OK	2.58072	0.671816	-1.94164	-4.00903	5e-05	0.000441468	yes
XLOC_003014	XLOC_003014	pcdh1g9	chr10:21767294-21770275	wt	ele	OK	1.71105	0.445949	-1.93993	-3.33555	0.0001	0.000822847	yes
XLOC_022037	XLOC_022037	si:ch73 290k24.5	chr23:45937035-45985841	wt	ele	OK	2.12723	0.555948	-1.93596	-3.75448	5e-05	0.000441468	yes
XLOC_031718	XLOC_031718	ADCYAP1R1	chr6:32664381-32721366	wt	ele	OK	4.23954	1.10818	-1.93572	-4.02878	5e-05	0.000441468	yes
XLOC_030829	XLOC_030829	pou4f1	chr6:4432340-4435231	wt	ele	OK	7.69815	2.01226	-1.9357	-5.79659	5e-05	0.000441468	yes
XLOC_032133	XLOC_032133		chr6:58407146-58408749	wt	ele	OK	3.43767	0.902223	-1.92987	-3.88335	5e-05	0.000441468	yes
XLOC_035651	XLOC_035651	cdk5r2b	chr9:11808256-11810854	wt	ele	OK	1.57814	0.414963	-1.92717	-3.35154	5e-05	0.000441468	yes
XLOC_018093	XLOC_018093	tfap2b	chr20:48367976-48386887	wt	ele	OK	29.6618	7.81313	-1.92463	-6.62326	5e-05	0.000441468	yes
XLOC_032536	XLOC_032536	mtmr1a	chr7:26984175-27003662	wt	ele	OK	11.1675	2.94251	-1.92419	-5.59149	5e-05	0.000441468	yes
XLOC_015715	XLOC_015715	LRRC16B	chr2:38446312-38594873	wt	ele	OK	2.95698	0.780472	-1.92171	-2.69223	5e-05	0.000441468	yes
XLOC_022180	XLOC_022180		chr23:45988371-45992821	wt	ele	OK	2.36209	0.624343	-1.91965	-4.55485	5e-05	0.000441468	yes
XLOC_012774	XLOC_012774		chr17:45379204-45380346	wt	ele	OK	1.75931	0.465281	-1.91884	-2.72468	0.0015	0.00835025	yes
XLOC_009642	XLOC_009642	lhx1a	chr15:27051936-27059896	wt	ele	OK	44.1886	11.6971	-1.91752	-7.88657	5e-05	0.000441468	yes
XLOC_017483	XLOC_017483	tmem151b	chr20:51649965-51672464	wt	ele	OK	2.29114	0.606626	-1.91719	-3.64581	5e-05	0.000441468	yes
XLOC_014679	XLOC_014679	rab42a	chr19:15464412-15474497	wt	ele	OK	2.23203	0.591771	-1.91524	-2.49234	0.00045	0.00304428	yes
XLOC_003431	XLOC_003431	ankrd55	chr10:7814065-7837638	wt	ele	OK	2.59881	0.689148	-1.91497	-3.65271	5e-05	0.000441468	yes
XLOC_029478	XLOC_029478	flrt1a	chr5:69874226-69917388	wt	ele	OK	2.38532	0.63331	-1.9132	-3.1655	5e-05	0.000441468	yes
XLOC_020512	XLOC_020512	cntnap5b	chr22:13600779-13742486	wt	ele	OK	1.9681	0.522989	-1.91195	-1.88097	0.0009	0.00542979	yes
XLOC_019370	XLOC_019370	sept4a	chr21:38297366-38381600	wt	ele	OK	12.1684	3.23495	-1.91132	-4.19386	5e-05	0.000441468	yes
XLOC_018870	XLOC_018870	gabra1	chr21:40675971-40733556	wt	ele	OK	10.7322	2.86029	-1.90772	-4.4005	5e-05	0.000441468	yes
XLOC_016617	XLOC_016617	adcyap1r1a	chr2:52518127-52556894	wt	ele	OK	4.47484	1.19321	-1.90699	-3.90113	5e-05	0.000441468	yes
XLOC_027210	XLOC_027210	foxp2	chr4:5805163-5969496	wt	ele	OK	16.4207	4.37867	-1.90695	-5.62088	5e-05	0.000441468	yes
XLOC_032009	XLOC_032009		chr6:5306184-5308129	wt	ele	OK	0.897551	0.239537	-1.90574	-2.39219	0.00185	0.00992783	yes
XLOC_012022	XLOC_012022	CABZ01084273.1	chr17:46670340-46678971	wt	ele	OK	5.50754	1.47001	-1.90558	-3.90494	5e-05	0.000441468	yes
XLOC_003015	XLOC_003015	BX119910.15	chr10:21770732-21773977	wt	ele	OK	1.78786	0.478103	-1.90284	-3.39448	5e-05	0.000441468	yes
XLOC_003650	XLOC_003650	bsx	chr10:30798055-30800297	wt	ele	OK	2.97093	0.794682	-1.90246	-2.68787	0.00025	0.00183251	yes
XLOC_018478	XLOC_018478	otpa	chr21:7521547-7526436	wt	ele	OK	54.7159	14.656	-1.90046	-7.05669	5e-05	0.000441468	yes
XLOC_019412	XLOC_019412		chr21:40735076-40739864	wt	ele	OK	2.42301	0.650264	-1.8977	-2.6389	0.00015	0.00117124	yes
XLOC_032601	XLOC_032601	isl2b	chr7:31329241-31333416	wt	ele	OK	11.2545	3.02656	-1.89475	-5.16555	5e-05	0.000441468	yes
XLOC_012002	XLOC_012002	TMEM63C	chr17:44946667-45089870	wt	ele	OK	3.28346	0.883173	-1.89445	-4.57927	5e-05	0.000441468	yes
XLOC_006907	XLOC_006907		chr13:50808366-50812583	wt	ele	OK	5.8211	1.56577	-1.89442	-3.27627	5e-05	0.000441468	yes
XLOC_020930	XLOC_020930		chr22:35029631-35030838	wt	ele	OK	3.00926	0.809482	-1.89434	-3.37701	5e-05	0.000441468	yes
XLOC_006800	XLOC_006800	gpr75 psme4a	chr13:35967182-36150467	wt	ele	OK	5.73088	1.54183	-1.89411	-3.03364	5e-05	0.000441468	yes
XLOC_030849	XLOC_030849	arf3b	chr6:7345427-7375363	wt	ele	OK	20.8147	5.60434	-1.89299	-3.05986	5e-05	0.000441468	yes
XLOC_019478	XLOC_019478		chr21:1792081-1792501	wt	ele	OK	6.88744	1.8558	-1.89193	-3.91087	0.00125	0.00714484	yes
XLOC_019926	XLOC_019926	si:ch1073 44m10.1	chr22:15137934-15144705	wt	ele	OK	1.23418	0.332556	-1.89189	-3.79869	5e-05	0.000441468	yes
XLOC_023444	XLOC_023444	erc1a	chr25:21844860-21927648	wt	ele	OK	5.80905	1.5653	-1.89187	-5.38328	5e-05	0.000441468	yes
XLOC_032381	XLOC_032381	slc6a5	chr7:18004259-18087153	wt	ele	OK	3.79037	1.02173	-1.89133	-4.12823	5e-05	0.000441468	yes
XLOC_026296	XLOC_026296	lhfpl3	chr4:21300750-21355433	wt	ele	OK	8.71908	2.35205	-1.89025	-5.90178	5e-05	0.000441468	yes
XLOC_030913	XLOC_030913	nr4a2b	chr6:12373958-12378460	wt	ele	OK	4.86802	1.31451	-1.88881	-4.74802	5e-05	0.000441468	yes
XLOC_022171	XLOC_022171		chr23:43827714-43828546	wt	ele	OK	3.013	0.814745	-1.88678	-3.08933	0.0004	0.00274441	yes
XLOC_019296	XLOC_019296	PHKA1	chr21:29363743-29411137	wt	ele	OK	2.74296	0.741738	-1.88675	-1.78415	5e-05	0.000441468	yes
XLOC_021914	XLOC_021914	AGAP2	chr23:36538333-36820304	wt	ele	OK	5.43279	1.47194	-1.88397	-2.02249	0.00145	0.00810809	yes
XLOC_032765	XLOC_032765	acana	chr7:50218836-50245084	wt	ele	OK	2.97918	0.807223	-1.88388	-3.18078	5e-05	0.000441468	yes
XLOC_007382	XLOC_007382	loxl4	chr13:40530185-40586285	wt	ele	OK	1.8345	0.498119	-1.88083	-2.60475	5e-05	0.000441468	yes
XLOC_006323	XLOC_006323		chr12:28878937-28879618	wt	ele	OK	4.54965	1.23608	-1.87999	-3.43739	0.0002	0.00151135	yes
XLOC_004903	XLOC_004903		chr11:38579428-38583892	wt	ele	OK	2.43197	0.662089	-1.87703	-4.03002	5e-05	0.000441468	yes
XLOC_001245	XLOC_001245	ENSDARG00000037747	chr1:7738544-7746567	wt	ele	OK	2.55631	0.696636	-1.87559	-3.52481	5e-05	0.000441468	yes
XLOC_001206	XLOC_001206	erbb4a si:ch211 93g23.3	chr1:5528240-5803577	wt	ele	OK	1.21443	0.331	-1.87538	-2.94013	5e-05	0.000441468	yes
XLOC_002151	XLOC_002151	ldb2b	chr1:21579175-21608947	wt	ele	OK	11.6558	3.17926	-1.87428	-6.98282	5e-05	0.000441468	yes
XLOC_006646	XLOC_006646	khdrbs2	chr13:23506391-23631957	wt	ele	OK	9.61528	2.62632	-1.87229	-4.99599	5e-05	0.000441468	yes
XLOC_004079	XLOC_004079	diras1a	chr11:7470876-7487628	wt	ele	OK	12.7481	3.48457	-1.87124	-6.26888	5e-05	0.000441468	yes
XLOC_016745	XLOC_016745		chr2:9838808-9841368	wt	ele	OK	2.04635	0.560215	-1.869	-3.61685	5e-05	0.000441468	yes
XLOC_024711	XLOC_024711	cdk5r1a	chr3:34905538-34910960	wt	ele	OK	4.0757	1.11676	-1.86773	-4.78668	5e-05	0.000441468	yes
XLOC_030915	XLOC_030915	BX957337.1	chr6:12704659-12812096	wt	ele	OK	13.4397	3.68334	-1.86741	-4.61554	5e-05	0.000441468	yes
XLOC_021815	XLOC_021815	sp5l	chr23:28267501-28270357	wt	ele	OK	1.00997	0.277159	-1.86553	-2.57753	0.0008	0.00494223	yes
XLOC_016338	XLOC_016338	rgs20	chr2:30467359-30499334	wt	ele	OK	4.52142	1.24364	-1.86221	-2.62409	5e-05	0.000441468	yes
XLOC_026181	XLOC_026181	tmem178b	chr4:11175451-11303650	wt	ele	OK	4.73678	1.30385	-1.86113	-4.08537	5e-05	0.000441468	yes
XLOC_023509	XLOC_023509	fezf1	chr25:29139611-29142795	wt	ele	OK	5.72378	1.57791	-1.85895	-4.84676	5e-05	0.000441468	yes
XLOC_004180	XLOC_004180	BX000430.1	chr11:14389019-14402873	wt	ele	OK	2.18668	0.602829	-1.85892	-3.76302	5e-05	0.000441468	yes
XLOC_031815	XLOC_031815	myhb	chr6:40676563-40686973	wt	ele	OK	1.7831	0.492551	-1.85605	-4.3227	5e-05	0.000441468	yes
XLOC_003942	XLOC_003942		chr10:31621136-31624444	wt	ele	OK	0.86214	0.238189	-1.85581	-2.87301	0.00025	0.00183251	yes
XLOC_000467	XLOC_000467		Zv9_NA759:361-2524	wt	ele	OK	1.95404	0.540143	-1.85505	-3.33809	5e-05	0.000441468	yes
XLOC_034736	XLOC_034736	ccdc64	chr8:3894874-3969028	wt	ele	OK	1.61558	0.447206	-1.85304	-2.74031	5e-05	0.000441468	yes
XLOC_010083	XLOC_010083	irx4a	chr16:277409-282308	wt	ele	OK	7.67418	2.12561	-1.85214	-4.36656	5e-05	0.000441468	yes
XLOC_031006	XLOC_031006	barhl2	chr6:21030148-21033978	wt	ele	OK	23.5961	6.53703	-1.85184	-6.31076	5e-05	0.000441468	yes
XLOC_003074	XLOC_003074	mtus2	chr10:24935659-25057098	wt	ele	OK	11.259	3.12087	-1.85106	-6.23618	5e-05	0.000441468	yes
XLOC_029446	XLOC_029446	dnm1b	chr5:66936696-67009337	wt	ele	OK	8.34651	2.31782	-1.84841	-6.1235	5e-05	0.000441468	yes
XLOC_012559	XLOC_012559	BX511263.1	chr17:44931853-44942426	wt	ele	OK	0.878481	0.244067	-1.84773	-3.09009	5e-05	0.000441468	yes
XLOC_020187	XLOC_020187	atpv0e2	chr22:37552674-37558913	wt	ele	OK	26.4188	7.35221	-1.84532	-5.20493	5e-05	0.000441468	yes
XLOC_014709	XLOC_014709	cspg5b	chr19:18857839-18921149	wt	ele	OK	11.391	3.17685	-1.84223	-5.72914	5e-05	0.000441468	yes
XLOC_007410	XLOC_007410	ablim1a	chr13:44136392-44229120	wt	ele	OK	8.0877	2.25693	-1.84137	-5.79796	5e-05	0.000441468	yes
XLOC_000476	XLOC_000476		Zv9_NA771:58933-61651	wt	ele	OK	0.876972	0.245025	-1.8396	-2.64566	0.00045	0.00304428	yes
XLOC_011436	XLOC_011436		chr16:11981515-11983761	wt	ele	OK	2.50353	0.700061	-1.83841	-3.69549	5e-05	0.000441468	yes
XLOC_000210	XLOC_000210		Zv9_NA415:1371-7384	wt	ele	OK	5.94652	1.66924	-1.83286	-4.08084	5e-05	0.000441468	yes
XLOC_010440	XLOC_010440	mir9 1 si:dkey 235h8.1	chr16:31444461-31455190	wt	ele	OK	93.7389	26.3188	-1.83255	-7.5893	5e-05	0.000441468	yes
XLOC_024717	XLOC_024717	cacng3b	chr3:35383373-35461274	wt	ele	OK	2.92346	0.821839	-1.83075	-4.75373	5e-05	0.000441468	yes
XLOC_035097	XLOC_035097	pbx3b	chr8:34751216-34907607	wt	ele	OK	56.3518	15.8564	-1.82939	-6.50629	5e-05	0.000441468	yes
XLOC_036235	XLOC_036235	C9H3orf70	chr9:12681352-12701026	wt	ele	OK	8.23606	2.31787	-1.82915	-4.03914	5e-05	0.000441468	yes
XLOC_023636	XLOC_023636	slc1a2b	chr25:38339309-38415188	wt	ele	OK	80.1979	22.6085	-1.8267	-4.91435	5e-05	0.000441468	yes
XLOC_012930	XLOC_012930	pclob	chr18:9072156-9175372	wt	ele	OK	2.79204	0.787328	-1.82628	-3.16053	5e-05	0.000441468	yes
XLOC_012499	XLOC_012499	mapre3a	chr17:37033541-37064100	wt	ele	OK	8.39283	2.36744	-1.82583	-4.18672	5e-05	0.000441468	yes
XLOC_008356	XLOC_008356	BX511226.2 gria3b	chr14:12794364-13095385	wt	ele	OK	6.46213	1.82731	-1.82229	-2.13636	5e-05	0.000441468	yes
XLOC_034964	XLOC_034964	si:dkey 70p6.1	chr8:23891637-23934610	wt	ele	OK	5.11598	1.44967	-1.81929	-2.65352	5e-05	0.000441468	yes
XLOC_028494	XLOC_028494		chr4:21299650-21300420	wt	ele	OK	8.41486	2.38791	-1.81719	-4.28208	5e-05	0.000441468	yes
XLOC_002432	XLOC_002432	sgms2	chr1:50440734-50457726	wt	ele	OK	1.81723	0.516664	-1.81444	-1.88173	0.00045	0.00304428	yes
XLOC_019958	XLOC_019958	rab3b	chr22:17425618-17434706	wt	ele	OK	5.10093	1.45035	-1.81436	-2.24396	5e-05	0.000441468	yes
XLOC_001894	XLOC_001894		chr1:59608609-59613739	wt	ele	OK	4.40119	1.25223	-1.81339	-3.32285	0.0001	0.000822847	yes
XLOC_003007	XLOC_003007	BX957322.2	chr10:21604159-21616378	wt	ele	OK	1.21808	0.346717	-1.81278	-4.07909	5e-05	0.000441468	yes
XLOC_015123	XLOC_015123		chr19:15474600-15476480	wt	ele	OK	2.09825	0.598455	-1.80987	-3.25228	5e-05	0.000441468	yes
XLOC_014119	XLOC_014119	FOXO6	chr19:15002739-15054878	wt	ele	OK	5.26957	1.50382	-1.80906	-5.58914	5e-05	0.000441468	yes
XLOC_024983	XLOC_024983	RAI1	chr3:62652803-62713195	wt	ele	OK	5.90467	1.68538	-1.80878	-6.19399	5e-05	0.000441468	yes
XLOC_017259	XLOC_017259	scml4	chr20:32562456-32620948	wt	ele	OK	2.93581	0.83798	-1.80877	-3.03403	5e-05	0.000441468	yes
XLOC_035394	XLOC_035394		chr8:5330523-5333378	wt	ele	OK	12.2231	3.49011	-1.80826	-6.43433	5e-05	0.000441468	yes
XLOC_032014	XLOC_032014		chr6:7375413-7378285	wt	ele	OK	12.7421	3.63927	-1.80789	-6.53346	5e-05	0.000441468	yes
XLOC_018236	XLOC_018236		chr20:6000021-6001386	wt	ele	OK	1.59105	0.454469	-1.80773	-2.692	0.00115	0.00665512	yes
XLOC_023321	XLOC_023321	ndrg4	chr25:12561170-12618687	wt	ele	OK	41.3942	11.8245	-1.80765	-3.82781	5e-05	0.000441468	yes
XLOC_034204	XLOC_034204	elavl4	chr8:16523535-16635397	wt	ele	OK	85.7271	24.491	-1.8075	-6.79156	5e-05	0.000441468	yes
XLOC_021426	XLOC_021426	elovl4b	chr23:40684885-40712823	wt	ele	OK	4.232	1.21312	-1.80261	-4.55202	5e-05	0.000441468	yes
XLOC_012556	XLOC_012556	otx2	chr17:44291161-44296266	wt	ele	OK	44.2199	12.6767	-1.80252	-7.28187	5e-05	0.000441468	yes
XLOC_022011	XLOC_022011	PIK3CA	chr23:44356694-44399567	wt	ele	OK	9.35579	2.69083	-1.79781	-5.57829	5e-05	0.000441468	yes
XLOC_006649	XLOC_006649	pcnxl2	chr13:23893550-23939376	wt	ele	OK	4.54139	1.3069	-1.79699	-4.50736	5e-05	0.000441468	yes
XLOC_008992	XLOC_008992	CR847990.1	chr15:15540872-15565818	wt	ele	OK	1.56412	0.450193	-1.79674	-3.13767	5e-05	0.000441468	yes
XLOC_019845	XLOC_019845	CACNA2D2	chr22:9325688-9569218	wt	ele	OK	1.81882	0.523876	-1.79571	-2.45429	0.0004	0.00274441	yes
XLOC_015305	XLOC_015305	ddr2b	chr2:6668092-6701586	wt	ele	OK	1.50359	0.43331	-1.79494	-3.00182	5e-05	0.000441468	yes
XLOC_031699	XLOC_031699	5S_rRNA	chr6:30442612-30497966	wt	ele	OK	4.31841	1.24596	-1.79324	-2.4588	0.00025	0.00183251	yes
XLOC_003730	XLOC_003730	slc1a3b	chr10:37799055-37836578	wt	ele	OK	27.1115	7.82746	-1.79229	-5.97313	5e-05	0.000441468	yes
XLOC_007974	XLOC_007974	BX511257.1	chr14:26473819-26512089	wt	ele	OK	11.0877	3.20368	-1.79116	-4.52387	5e-05	0.000441468	yes
XLOC_029788	XLOC_029788	si:dkey 13n15.2	chr5:22816772-22848775	wt	ele	OK	3.47134	1.00743	-1.78481	-2.81506	5e-05	0.000441468	yes
XLOC_007891	XLOC_007891	nlgn3a	chr14:18125021-18436275	wt	ele	OK	2.77759	0.806591	-1.78393	-3.83366	5e-05	0.000441468	yes
XLOC_031180	XLOC_031180	SMARCC2	chr6:39767350-39798646	wt	ele	OK	15.4043	4.47851	-1.78225	-7.11918	5e-05	0.000441468	yes
XLOC_012571	XLOC_012571	SUSD4	chr17:45697715-45719802	wt	ele	OK	2.73005	0.79415	-1.78144	-2.9546	5e-05	0.000441468	yes
XLOC_025318	XLOC_025318	MYL4	chr3:22435751-22455488	wt	ele	OK	7.903	2.29957	-1.78104	-3.73808	5e-05	0.000441468	yes
XLOC_008182	XLOC_008182	C14H5orf24	chr14:51394619-51399546	wt	ele	OK	15.5685	4.5361	-1.77911	-3.40955	5e-05	0.000441468	yes
XLOC_018872	XLOC_018872	gabrg2	chr21:40776423-40888101	wt	ele	OK	6.45898	1.88233	-1.77878	-3.99977	5e-05	0.000441468	yes
XLOC_024397	XLOC_024397	CCP110	chr3:13526490-13543813	wt	ele	OK	1.82086	0.53074	-1.77854	-3.18227	5e-05	0.000441468	yes
XLOC_012419	XLOC_012419	htr1bd	chr17:28225820-28257189	wt	ele	OK	0.79405	0.231508	-1.77817	-1.92263	0.0018	0.00970567	yes
XLOC_005242	XLOC_005242	mapta	chr12:5176239-5249433	wt	ele	OK	47.2874	13.8018	-1.7766	-5.83979	5e-05	0.000441468	yes
XLOC_034854	XLOC_034854	xpr1	chr8:14757090-14969389	wt	ele	OK	23.5347	6.87499	-1.77536	-5.04397	5e-05	0.000441468	yes
XLOC_007701	XLOC_007701	PCDHAC1	chr14:2347045-2809742	wt	ele	OK	19.8368	5.79608	-1.77503	-2.96019	5e-05	0.000441468	yes
XLOC_003017	XLOC_003017	BX119910.9	chr10:21787201-21789604	wt	ele	OK	1.12918	0.330037	-1.77458	-2.76095	0.00055	0.00359953	yes
XLOC_016843	XLOC_016843		chr2:53367621-53370708	wt	ele	OK	0.823852	0.240903	-1.77393	-2.66428	0.0003	0.00215436	yes
XLOC_030931	XLOC_030931	cdk5r2a	chr6:13653559-13655281	wt	ele	OK	15.7474	4.60749	-1.77306	-6.09286	5e-05	0.000441468	yes
XLOC_005625	XLOC_005625	CABZ01067945.1	chr12:41231123-41349008	wt	ele	OK	4.02105	1.17705	-1.7724	-5.59313	5e-05	0.000441468	yes
XLOC_030840	XLOC_030840	RAPGEF4	chr6:6767518-6839105	wt	ele	OK	5.9499	1.74168	-1.77239	-4.29953	5e-05	0.000441468	yes
XLOC_002129	XLOC_002129	CT573191.1 gria2a	chr1:20114182-20192743	wt	ele	OK	17.4509	5.11752	-1.76979	-4.76487	5e-05	0.000441468	yes
XLOC_036277	XLOC_036277	kctd4	chr9:19447405-19523363	wt	ele	OK	6.52322	1.91636	-1.76722	-4.02632	5e-05	0.000441468	yes
XLOC_010384	XLOC_010384	dync1i1	chr16:27556171-27577115	wt	ele	OK	17.1616	5.04833	-1.76531	-6.27627	5e-05	0.000441468	yes
XLOC_032529	XLOC_032529	PPP2R5B	chr7:26225543-26268710	wt	ele	OK	9.71895	2.86042	-1.76457	-5.30501	5e-05	0.000441468	yes
XLOC_001548	XLOC_001548	GALNTL6	chr1:38161656-38541181	wt	ele	OK	3.77829	1.11323	-1.76298	-3.71196	5e-05	0.000441468	yes
XLOC_030048	XLOC_030048		chr5:40113009-40191874	wt	ele	OK	2.11616	0.624072	-1.76167	-3.93765	5e-05	0.000441468	yes
XLOC_033750	XLOC_033750	slc1a1	chr7:72212233-72238446	wt	ele	OK	4.17996	1.23404	-1.7601	-4.17718	5e-05	0.000441468	yes
XLOC_022172	XLOC_022172		chr23:44349315-44354689	wt	ele	OK	7.84298	2.316	-1.75977	-6.37858	5e-05	0.000441468	yes
XLOC_018871	XLOC_018871		chr21:40735076-40739864	wt	ele	OK	2.47194	0.730187	-1.7593	-2.97567	5e-05	0.000441468	yes
XLOC_018378	XLOC_018378	tcf4	chr21:1421190-1689003	wt	ele	OK	6.12678	1.81057	-1.75868	-3.15871	5e-05	0.000441468	yes
XLOC_013017	XLOC_013017	cbln1	chr18:17763402-17769200	wt	ele	OK	11.3899	3.36721	-1.75813	-4.96472	5e-05	0.000441468	yes
XLOC_016407	XLOC_016407	slitrk3b	chr2:36535520-36540457	wt	ele	OK	1.10694	0.32733	-1.75776	-2.84277	5e-05	0.000441468	yes
XLOC_021654	XLOC_021654	fkbp1ab	chr23:16855954-16863190	wt	ele	OK	40.2599	11.9162	-1.75642	-3.48689	5e-05	0.000441468	yes
XLOC_008461	XLOC_008461	PCDH11Y	chr14:28049382-28346796	wt	ele	OK	5.98263	1.77297	-1.75461	-5.5644	5e-05	0.000441468	yes
XLOC_000968	XLOC_000968		Zv9_scaffold3505:21026-50663	wt	ele	OK	4.10743	1.21991	-1.75146	-3.134	0.00075	0.00467724	yes
XLOC_029103	XLOC_029103		chr5:34950470-34956561	wt	ele	OK	6.99842	2.07949	-1.7508	-4.58639	5e-05	0.000441468	yes
XLOC_006815	XLOC_006815	atl1	chr13:37166580-37200070	wt	ele	OK	12.3149	3.65993	-1.75052	-3.75574	5e-05	0.000441468	yes
XLOC_004069	XLOC_004069	rab3ab	chr11:6901509-6939488	wt	ele	OK	11.5404	3.43203	-1.74956	-3.00893	5e-05	0.000441468	yes
XLOC_017450	XLOC_017450	CABZ01076801.1	chr20:47775431-47804980	wt	ele	OK	9.22894	2.74975	-1.74687	-4.57699	5e-05	0.000441468	yes
XLOC_019255	XLOC_019255	ppp1r14ba	chr21:26385591-26405231	wt	ele	OK	86.0624	25.6451	-1.7467	-5.60842	5e-05	0.000441468	yes
XLOC_005296	XLOC_005296	rap2ip	chr12:10792174-10815554	wt	ele	OK	14.9976	4.47151	-1.7459	-5.98766	5e-05	0.000441468	yes
XLOC_024131	XLOC_024131		chr25:10001521-10002927	wt	ele	OK	2.08706	0.623481	-1.74306	-2.84984	0.0004	0.00274441	yes
XLOC_015364	XLOC_015364	lhx8a	chr2:10997099-11001636	wt	ele	OK	3.72641	1.11344	-1.74277	-2.9629	5e-05	0.000441468	yes
XLOC_016612	XLOC_016612	lrrc24	chr2:52212553-52272001	wt	ele	OK	2.65972	0.794835	-1.74255	-4.05019	5e-05	0.000441468	yes
XLOC_029319	XLOC_029319	ntrk2b	chr5:57003616-57102145	wt	ele	OK	2.18744	0.653903	-1.74209	-3.42298	5e-05	0.000441468	yes
XLOC_031702	XLOC_031702	dnajc6	chr6:30966679-31041072	wt	ele	OK	6.44835	1.92783	-1.74195	-5.51957	5e-05	0.000441468	yes
XLOC_032448	XLOC_032448		chr7:21745154-21758157	wt	ele	OK	2.28298	0.682689	-1.74161	-2.55148	0.00025	0.00183251	yes
XLOC_032141	XLOC_032141		chr6:59847982-59848289	wt	ele	OK	20.5635	6.15137	-1.74111	-5.94076	0.0002	0.00151135	yes
XLOC_001893	XLOC_001893	LPHN1	chr1:59577991-59605730	wt	ele	OK	2.41527	0.725771	-1.7346	-2.12545	0.0008	0.00494223	yes
XLOC_003018	XLOC_003018	BX119910.3	chr10:21791149-21793528	wt	ele	OK	0.995278	0.299244	-1.73378	-2.56597	0.0007	0.00440717	yes
XLOC_011103	XLOC_011103	scrt1b	chr16:33489285-33492910	wt	ele	OK	7.43819	2.23678	-1.73353	-4.78828	5e-05	0.000441468	yes
XLOC_014820	XLOC_014820	prrt1	chr19:27337705-27354388	wt	ele	OK	10.7635	3.24102	-1.73162	-2.87822	5e-05	0.000441468	yes
XLOC_035393	XLOC_035393		chr8:5328978-5330420	wt	ele	OK	11.3315	3.4146	-1.73055	-5.24218	5e-05	0.000441468	yes
XLOC_012441	XLOC_012441	esrrga	chr17:29853912-30111185	wt	ele	OK	10.1711	3.06627	-1.72992	-6.22527	5e-05	0.000441468	yes
XLOC_011192	XLOC_011192	BAI1	chr16:40288170-40353969	wt	ele	OK	7.57404	2.2834	-1.72988	-3.84015	5e-05	0.000441468	yes
XLOC_003479	XLOC_003479	SKOR2	chr10:14576386-14591016	wt	ele	OK	10.0518	3.0337	-1.72831	-5.16597	5e-05	0.000441468	yes
XLOC_013321	XLOC_013321	C18H15orf59	chr18:49130161-49211049	wt	ele	OK	2.86721	0.865656	-1.72778	-3.10025	5e-05	0.000441468	yes
XLOC_023683	XLOC_023683	GPR22	chr25:3438434-3448463	wt	ele	OK	0.948836	0.286486	-1.72769	-2.00695	0.00215	0.0112474	yes
XLOC_019476	XLOC_019476		chr21:1785143-1788350	wt	ele	OK	2.83679	0.856731	-1.72735	-4.12696	5e-05	0.000441468	yes
XLOC_014325	XLOC_014325	nxph1	chr19:39406832-39476388	wt	ele	OK	10.0561	3.04091	-1.72549	-3.57247	5e-05	0.000441468	yes
XLOC_009997	XLOC_009997		chr15:27060407-27062059	wt	ele	OK	1.30409	0.394605	-1.72456	-2.50049	0.0016	0.00880762	yes
XLOC_014978	XLOC_014978	plekho1a	chr19:43888046-43912151	wt	ele	OK	3.92467	1.18792	-1.72413	-3.72832	5e-05	0.000441468	yes
XLOC_002547	XLOC_002547		chr1:57220862-57244228	wt	ele	OK	3.40239	1.03022	-1.7236	-2.5553	0.00075	0.00467724	yes
XLOC_021018	XLOC_021018	KCNA2	chr23:5104950-5131160	wt	ele	OK	2.0193	0.611915	-1.72245	-3.48893	5e-05	0.000441468	yes
XLOC_008933	XLOC_008933	cadm2b	chr15:7776337-8227719	wt	ele	OK	1.22051	0.371214	-1.71716	-1.9696	0.00155	0.00858623	yes
XLOC_032097	XLOC_032097		chr6:51735403-51740055	wt	ele	OK	2.19435	0.667552	-1.71684	-4.22599	5e-05	0.000441468	yes
XLOC_016962	XLOC_016962	CEP170B	chr20:3141894-3164179	wt	ele	OK	4.44555	1.35287	-1.71633	-5.24532	5e-05	0.000441468	yes
XLOC_019180	XLOC_019180	ompb	chr21:21097535-21170942	wt	ele	OK	1.57435	0.479299	-1.71576	-1.58054	0.0028	0.0139108	yes
XLOC_015444	XLOC_015444		chr2:19342742-19352003	wt	ele	OK	0.765339	0.233711	-1.71137	-3.06863	5e-05	0.000441468	yes
XLOC_023428	XLOC_023428	ENSDARG00000004577	chr25:20491092-20495109	wt	ele	OK	6.43285	1.96555	-1.71052	-4.19528	5e-05	0.000441468	yes
XLOC_021118	XLOC_021118	C23H20orf112 si:dkey 108p14.3 si:dkey 108p14.4	chr23:17317013-17522536	wt	ele	OK	8.06193	2.46387	-1.7102	-4.99565	5e-05	0.000441468	yes
XLOC_015509	XLOC_015509	vmhc	chr2:23594234-23607626	wt	ele	OK	7.49492	2.29121	-1.70981	-6.22403	5e-05	0.000441468	yes
XLOC_010627	XLOC_010627	SV2A	chr16:49176079-49266755	wt	ele	OK	16.698	5.11179	-1.70777	-5.94454	5e-05	0.000441468	yes
XLOC_027278	XLOC_027278	prmt8b	chr4:10199104-10230135	wt	ele	OK	2.05266	0.628769	-1.70689	-2.96639	5e-05	0.000441468	yes
XLOC_016700	XLOC_016700	mir9 7	chr2:59934661-59957362	wt	ele	OK	29.048	8.8995	-1.70664	-4.24117	5e-05	0.000441468	yes
XLOC_029159	XLOC_029159	panx1b	chr5:39441018-39452758	wt	ele	OK	5.75922	1.76628	-1.70516	-4.43782	5e-05	0.000441468	yes
XLOC_028948	XLOC_028948	tbx5b	chr5:24819887-24831321	wt	ele	OK	0.802565	0.246332	-1.70401	-1.81909	0.0024	0.0122682	yes
XLOC_004893	XLOC_004893	cacna2d3	chr11:37529586-37606591	wt	ele	OK	6.05476	1.85962	-1.70306	-5.31089	5e-05	0.000441468	yes
XLOC_001340	XLOC_001340	zgc:73228	chr1:17553573-17563580	wt	ele	OK	3.04335	0.934875	-1.70282	-3.18669	5e-05	0.000441468	yes
XLOC_034883	XLOC_034883	rab3c	chr8:17574672-17586764	wt	ele	OK	14.9511	4.59427	-1.70234	-4.5752	5e-05	0.000441468	yes
XLOC_022531	XLOC_022531	SBK1 si:ch211 183d21.2	chr24:38874150-38917528	wt	ele	OK	8.7057	2.67811	-1.70075	-4.33142	5e-05	0.000441468	yes
XLOC_032811	XLOC_032811	chrna7	chr7:55654508-55683533	wt	ele	OK	0.743725	0.22914	-1.69854	-1.7436	0.00275	0.0137026	yes
XLOC_019524	XLOC_019524		chr21:21171098-21176106	wt	ele	OK	1.23861	0.381616	-1.69853	-3.51864	5e-05	0.000441468	yes
XLOC_023225	XLOC_023225		chr25:3527674-3530763	wt	ele	OK	8.92141	2.74895	-1.69839	-5.28549	5e-05	0.000441468	yes
XLOC_012155	XLOC_012155	CU915814.1	chr17:2954742-2962977	wt	ele	OK	2.22296	0.684976	-1.69836	-2.52181	0.0001	0.000822847	yes
XLOC_021004	XLOC_021004	l3mbtl1 l3mbtl1a	chr23:4340035-4370092	wt	ele	OK	3.57189	1.10066	-1.69831	-3.04662	5e-05	0.000441468	yes
XLOC_002054	XLOC_002054	camk2d2	chr1:13047225-13118865	wt	ele	OK	23.1477	7.13859	-1.69716	-6.57035	5e-05	0.000441468	yes
XLOC_019178	XLOC_019178	elmod1	chr21:21051463-21067063	wt	ele	OK	11.53	3.55876	-1.69595	-4.22709	5e-05	0.000441468	yes
XLOC_008970	XLOC_008970	dpf1	chr15:13822064-13944868	wt	ele	OK	15.6472	4.83184	-1.69526	-4.07608	5e-05	0.000441468	yes
XLOC_017533	XLOC_017533	LRFN5	chr20:54723391-54746770	wt	ele	OK	5.00859	1.5468	-1.69511	-4.33511	5e-05	0.000441468	yes
XLOC_010034	XLOC_010034		chr15:40745378-40747177	wt	ele	OK	0.983799	0.304399	-1.6924	-2.31004	0.00205	0.0108054	yes
XLOC_032019	XLOC_032019		chr6:10155274-10156931	wt	ele	OK	5.73407	1.77679	-1.69029	-4.26822	5e-05	0.000441468	yes
XLOC_021310	XLOC_021310	XKR7	chr23:31097606-31133310	wt	ele	OK	2.29886	0.713678	-1.68758	-3.70596	5e-05	0.000441468	yes
XLOC_034544	XLOC_034544	MEGF9	chr8:43572062-43653270	wt	ele	OK	6.72988	2.09234	-1.68546	-5.00387	5e-05	0.000441468	yes
XLOC_024808	XLOC_024808	BAIAP3	chr3:45439887-45578856	wt	ele	OK	1.03058	0.320528	-1.68494	-3.01817	5e-05	0.000441468	yes
XLOC_035560	XLOC_035560	evx2	chr9:1993499-1997905	wt	ele	OK	6.93753	2.15853	-1.68437	-5.42256	5e-05	0.000441468	yes
XLOC_024005	XLOC_024005		chr25:35012142-35016603	wt	ele	OK	4.41232	1.37337	-1.68381	-4.92283	5e-05	0.000441468	yes
XLOC_014853	XLOC_014853	si:dkey 150k17.3 sox4a	chr19:29164884-29275134	wt	ele	OK	168.853	52.5949	-1.68277	-6.88702	5e-05	0.000441468	yes
XLOC_012123	XLOC_012123		chr17:563554-575379	wt	ele	OK	1.61624	0.503512	-1.68255	-2.85075	0.0003	0.00215436	yes
XLOC_009013	XLOC_009013	cadm1b	chr15:17764323-17892245	wt	ele	OK	1.25383	0.390698	-1.68222	-1.96215	0.00035	0.00245539	yes
XLOC_003008	XLOC_003008	PCDHAC2 pcdh1a3 pcdh1a4 zgc:123181	chr10:21640809-21729976	wt	ele	OK	20.6773	6.45181	-1.68027	-6.83414	5e-05	0.000441468	yes
XLOC_003033	XLOC_003033	CR774179.1 pcdh1gc5	chr10:21838768-22032150	wt	ele	OK	129.328	40.3741	-1.67953	-5.75304	5e-05	0.000441468	yes
XLOC_031228	XLOC_031228	gpr27	chr6:43834508-43838620	wt	ele	OK	2.79014	0.871476	-1.6788	-4.33948	5e-05	0.000441468	yes
XLOC_030596	XLOC_030596		chr5:5668550-5674445	wt	ele	OK	0.94771	0.296098	-1.67837	-3.32792	5e-05	0.000441468	yes
XLOC_025965	XLOC_025965		chr3:47333797-47340053	wt	ele	OK	0.838715	0.262277	-1.67709	-3.28412	5e-05	0.000441468	yes
XLOC_026110	XLOC_026110	gpr85	chr4:6032306-6036491	wt	ele	OK	9.54445	2.98642	-1.67625	-5.77923	5e-05	0.000441468	yes
XLOC_006452	XLOC_006452	prr18	chr13:4060127-4060740	wt	ele	OK	25.5486	7.99521	-1.67604	-5.81849	5e-05	0.000441468	yes
XLOC_008079	XLOC_008079	CT009687.1 gria2b	chr14:36968735-37033972	wt	ele	OK	10.139	3.17398	-1.67556	-3.18767	5e-05	0.000441468	yes
XLOC_035566	XLOC_035566		chr9:2424494-2454441	wt	ele	OK	13.539	4.24436	-1.67351	-4.56379	5e-05	0.000441468	yes
XLOC_027129	XLOC_027129	GRIK2	chr4:771621-789714	wt	ele	OK	1.68325	0.528023	-1.67258	-2.61617	0.00025	0.00183251	yes
XLOC_003241	XLOC_003241	kirrel3a	chr10:40840486-41203424	wt	ele	OK	2.80687	0.881856	-1.67035	-2.72445	5e-05	0.000441468	yes
XLOC_007816	XLOC_007816	ppp3cb	chr14:7767298-7858715	wt	ele	OK	12.2984	3.86624	-1.66947	-4.52552	5e-05	0.000441468	yes
XLOC_033915	XLOC_033915		chr7:26904784-26905130	wt	ele	OK	11.1271	3.49917	-1.669	-4.45495	0.00095	0.00567796	yes
XLOC_032491	XLOC_032491	zgc:109889	chr7:24663089-24710123	wt	ele	OK	9.78271	3.07719	-1.66862	-3.83032	5e-05	0.000441468	yes
XLOC_003658	XLOC_003658	fez1	chr10:32693238-32737651	wt	ele	OK	85.9626	27.0864	-1.66614	-6.27758	5e-05	0.000441468	yes
XLOC_002451	XLOC_002451	cnrip1a	chr1:52102723-52115392	wt	ele	OK	28.5268	8.9887	-1.66613	-6.61889	5e-05	0.000441468	yes
XLOC_001638	XLOC_001638	EVI5L	chr1:45673076-45761020	wt	ele	OK	2.67598	0.843277	-1.66599	-3.57612	5e-05	0.000441468	yes
XLOC_024122	XLOC_024122		chr25:6438806-6442158	wt	ele	OK	9.40281	2.96407	-1.66551	-5.85623	5e-05	0.000441468	yes
XLOC_020902	XLOC_020902		chr22:18075303-18082088	wt	ele	OK	1.03198	0.32538	-1.66522	-3.61183	5e-05	0.000441468	yes
XLOC_024771	XLOC_024771	syngr3a	chr3:40164997-40176380	wt	ele	OK	9.87834	3.11641	-1.66439	-5.36337	5e-05	0.000441468	yes
XLOC_007620	XLOC_007620		chr13:50826655-50829411	wt	ele	OK	6.99243	2.20628	-1.66417	-5.157	5e-05	0.000441468	yes
XLOC_018184	XLOC_018184	evlb	chr20:54774526-54809188	wt	ele	OK	37.0648	11.6964	-1.66398	-4.8431	5e-05	0.000441468	yes
XLOC_035960	XLOC_035960	LMLN	chr9:39554839-39575295	wt	ele	OK	3.38969	1.07091	-1.66232	-4.81548	5e-05	0.000441468	yes
XLOC_008902	XLOC_008902		chr15:4491700-4494671	wt	ele	OK	8.7855	2.7783	-1.66092	-4.97947	5e-05	0.000441468	yes
XLOC_014121	XLOC_014121	rab42a	chr19:15464412-15474497	wt	ele	OK	11.5973	3.66865	-1.66046	-4.014	5e-05	0.000441468	yes
XLOC_007125	XLOC_007125	zgc:110045	chr13:16260323-16307313	wt	ele	OK	13.4452	4.26018	-1.6581	-3.96755	5e-05	0.000441468	yes
XLOC_035506	XLOC_035506		chr8:55039625-55040514	wt	ele	OK	3.42438	1.08585	-1.65702	-3.01644	0.00055	0.00359953	yes
XLOC_030820	XLOC_030820	gad1b	chr6:3642543-3676989	wt	ele	OK	16.2913	5.16613	-1.65694	-3.74024	5e-05	0.000441468	yes
XLOC_031497	XLOC_031497	scn1lab	chr6:10157255-10232340	wt	ele	OK	7.14441	2.26575	-1.65682	-5.73383	5e-05	0.000441468	yes
XLOC_018640	XLOC_018640	CR854959.1 gria4b	chr21:20845937-21035794	wt	ele	OK	10.8479	3.44172	-1.65622	-3.34005	5e-05	0.000441468	yes
XLOC_033327	XLOC_033327	CR388231.1	chr7:25136879-25163484	wt	ele	OK	2.43648	0.773761	-1.65484	-3.82371	5e-05	0.000441468	yes
XLOC_007700	XLOC_007700	PCDH10	chr14:2316654-2334223	wt	ele	OK	3.15962	1.00367	-1.65446	-3.72476	5e-05	0.000441468	yes
XLOC_025388	XLOC_025388	fbxl16	chr3:28779990-28901697	wt	ele	OK	8.75469	2.78911	-1.65025	-5.1932	5e-05	0.000441468	yes
XLOC_033897	XLOC_033897		chr7:21052745-21055930	wt	ele	OK	0.919592	0.293085	-1.64968	-2.64456	0.0002	0.00151135	yes
XLOC_023200	XLOC_023200	ENSDARG00000079153	chr25:1494039-1507059	wt	ele	OK	2.99753	0.955591	-1.64931	-2.59475	0.0002	0.00151135	yes
XLOC_010218	XLOC_010218	grik5	chr16:13065670-13306096	wt	ele	OK	1.97748	0.630648	-1.64876	-3.8609	5e-05	0.000441468	yes
XLOC_006731	XLOC_006731	spock2	chr13:30278512-30366729	wt	ele	OK	24.4836	7.81148	-1.64815	-5.40097	5e-05	0.000441468	yes
XLOC_005977	XLOC_005977	socs7	chr12:20085638-20104116	wt	ele	OK	3.11522	0.994147	-1.6478	-3.50748	5e-05	0.000441468	yes
XLOC_032090	XLOC_032090		chr6:49312594-49333633	wt	ele	OK	1.78026	0.568648	-1.64648	-2.17438	0.0023	0.0118645	yes
XLOC_012142	XLOC_012142	HCN1	chr17:1790905-1967014	wt	ele	OK	1.07586	0.343824	-1.64575	-2.13911	0.00085	0.00519023	yes
XLOC_030973	XLOC_030973	hn1a	chr6:18694281-18705019	wt	ele	OK	3.58664	1.14685	-1.64495	-3.38317	5e-05	0.000441468	yes
XLOC_012249	XLOC_012249	snap25b	chr17:12161396-12248743	wt	ele	OK	22.7425	7.27285	-1.6448	-5.51863	5e-05	0.000441468	yes
XLOC_020590	XLOC_020590	celf5	chr22:19975690-20330178	wt	ele	OK	6.51496	2.08365	-1.64464	-3.06526	5e-05	0.000441468	yes
XLOC_032696	XLOC_032696	ptpn5	chr7:41017218-41053888	wt	ele	OK	4.86964	1.55791	-1.64421	-5.82506	5e-05	0.000441468	yes
XLOC_008411	XLOC_008411	reep2	chr14:22597982-22619312	wt	ele	OK	6.67189	2.13782	-1.64195	-4.88724	5e-05	0.000441468	yes
XLOC_032761	XLOC_032761	lingo1b	chr7:49917226-49941905	wt	ele	OK	3.87632	1.24219	-1.6418	-4.37907	5e-05	0.000441468	yes
XLOC_011200	XLOC_011200	TMEM74	chr16:41465253-41468870	wt	ele	OK	2.84188	0.910975	-1.64136	-2.34394	0.00025	0.00183251	yes
XLOC_029791	XLOC_029791	tenm1	chr5:23077875-23390932	wt	ele	OK	2.26717	0.727223	-1.64042	-5.01561	5e-05	0.000441468	yes
XLOC_004894	XLOC_004894	cacna1da	chr11:37629015-37810722	wt	ele	OK	3.23619	1.03821	-1.64019	-5.61979	5e-05	0.000441468	yes
XLOC_015045	XLOC_015045	tfap2e	chr19:49337619-49359206	wt	ele	OK	16.6108	5.32953	-1.64004	-5.37408	5e-05	0.000441468	yes
XLOC_035914	XLOC_035914	si:ch211 218d20.15	chr9:35397031-35400879	wt	ele	OK	2.04701	0.657076	-1.63939	-2.03493	0.00055	0.00359953	yes
XLOC_012165	XLOC_012165	NAPB	chr17:4070572-4085481	wt	ele	OK	14.0077	4.50155	-1.63772	-3.63156	5e-05	0.000441468	yes
XLOC_004509	XLOC_004509	AL935272.2	chr11:1365867-1374519	wt	ele	OK	1.84526	0.593007	-1.6377	-3.72244	5e-05	0.000441468	yes
XLOC_010360	XLOC_010360	ELMO1	chr16:26871398-26895864	wt	ele	OK	12.7998	4.11567	-1.63692	-2.25937	0.00235	0.0120699	yes
XLOC_012254	XLOC_012254	INSM2	chr17:12788341-12789868	wt	ele	OK	4.29481	1.38103	-1.63685	-3.59852	5e-05	0.000441468	yes
XLOC_019046	XLOC_019046	mapk10	chr21:8573889-8721086	wt	ele	OK	17.7092	5.69769	-1.63605	-3.6289	5e-05	0.000441468	yes
XLOC_029458	XLOC_029458	LRRC8A	chr5:68418007-68427626	wt	ele	OK	4.51656	1.45331	-1.63588	-4.54596	5e-05	0.000441468	yes
XLOC_027472	XLOC_027472	fam19a5	chr4:26547979-26695415	wt	ele	OK	3.9799	1.28099	-1.63547	-1.37499	0.0007	0.00440717	yes
XLOC_025576	XLOC_025576	rac3a	chr3:36247968-36259220	wt	ele	OK	13.0075	4.1891	-1.63464	-5.54737	5e-05	0.000441468	yes
XLOC_036824	XLOC_036824		chr9:57640431-57643688	wt	ele	OK	0.863631	0.278575	-1.63235	-2.59882	0.0002	0.00151135	yes
XLOC_016379	XLOC_016379	b4galt2	chr2:33190111-33394842	wt	ele	OK	5.30185	1.71117	-1.63151	-3.26644	5e-05	0.000441468	yes
XLOC_021622	XLOC_021622	EPB41L1	chr23:11970371-12121290	wt	ele	OK	18.3548	5.9286	-1.63039	-5.80773	5e-05	0.000441468	yes
XLOC_030830	XLOC_030830	PCDH9	chr6:4767823-5079888	wt	ele	OK	6.30664	2.03798	-1.62973	-5.14341	5e-05	0.000441468	yes
XLOC_008195	XLOC_008195		chr14:53012074-53036589	wt	ele	OK	5.78675	1.87089	-1.62903	-5.67991	5e-05	0.000441468	yes
XLOC_015578	XLOC_015578	dlgap1a	chr2:29324919-29408575	wt	ele	OK	0.716555	0.231967	-1.62716	-2.28178	0.00025	0.00183251	yes
XLOC_019065	XLOC_019065	celf4	chr21:10500705-10543721	wt	ele	OK	12.9471	4.1914	-1.62712	-4.57913	5e-05	0.000441468	yes
XLOC_033358	XLOC_033358	cd99l2	chr7:27004425-27021089	wt	ele	OK	141.405	45.8049	-1.62626	-5.95154	5e-05	0.000441468	yes
XLOC_025801	XLOC_025801	pvalb5	chr3:61818099-61897661	wt	ele	OK	37.361	12.1063	-1.62577	-3.55092	5e-05	0.000441468	yes
XLOC_034980	XLOC_034980	adora1	chr8:24970763-24989022	wt	ele	OK	1.89228	0.613644	-1.62465	-1.87931	0.0017	0.00925703	yes
XLOC_031233	XLOC_031233	ENSDARG00000077141	chr6:45053802-45308808	wt	ele	OK	1.31408	0.426207	-1.62443	-2.4594	0.00025	0.00183251	yes
XLOC_028752	XLOC_028752	hpda	chr5:2798461-2835718	wt	ele	OK	3.57435	1.16003	-1.62353	-3.49445	5e-05	0.000441468	yes
XLOC_034167	XLOC_034167		chr8:12068256-12091004	wt	ele	OK	5.54229	1.79908	-1.62322	-3.74323	5e-05	0.000441468	yes
XLOC_010084	XLOC_010084	nrsn1	chr16:353017-361722	wt	ele	OK	9.8705	3.20459	-1.62299	-5.16658	5e-05	0.000441468	yes
XLOC_018644	XLOC_018644	capn5b	chr21:21097535-21170942	wt	ele	OK	1.14451	0.371884	-1.62181	-2.67974	5e-05	0.000441468	yes
XLOC_031068	XLOC_031068	BX890577.2	chr6:27160215-27218535	wt	ele	OK	2.68955	0.87457	-1.62072	-4.14229	5e-05	0.000441468	yes
XLOC_035280	XLOC_035280	gpr153	chr8:48846306-48901969	wt	ele	OK	2.01161	0.65422	-1.6205	-2.49338	0.0026	0.0131123	yes
XLOC_001385	XLOC_001385	mab21l2	chr1:22694786-23125284	wt	ele	OK	87.7553	28.5497	-1.62001	-5.70376	5e-05	0.000441468	yes
XLOC_016109	XLOC_016109	FP102157.1	chr2:9841544-9851402	wt	ele	OK	4.05336	1.31904	-1.61963	-1.97762	0.0012	0.00689731	yes
XLOC_004221	XLOC_004221	cdh4	chr11:20746608-21202573	wt	ele	OK	3.48198	1.13384	-1.61869	-4.33549	5e-05	0.000441468	yes
XLOC_034751	XLOC_034751	DPYSL2	chr8:5334107-5403156	wt	ele	OK	12.6203	4.11202	-1.61783	-4.64114	5e-05	0.000441468	yes
XLOC_020647	XLOC_020647	lhx9	chr22:24969306-24982459	wt	ele	OK	38.7524	12.628	-1.61766	-6.24121	5e-05	0.000441468	yes
XLOC_028459	XLOC_028459		chr4:1207644-1213180	wt	ele	OK	1.49185	0.486401	-1.61688	-3.73629	5e-05	0.000441468	yes
XLOC_004381	XLOC_004381	fam69b	chr11:38557932-38578989	wt	ele	OK	3.24765	1.05896	-1.61676	-3.29138	5e-05	0.000441468	yes
XLOC_009079	XLOC_009079	SEZ6	chr15:23566725-23902584	wt	ele	OK	2.05154	0.669143	-1.61632	-4.56112	5e-05	0.000441468	yes
XLOC_005926	XLOC_005926	neurod2	chr12:15799598-15804292	wt	ele	OK	1.32494	0.432181	-1.61622	-2.07137	0.0018	0.00970567	yes
XLOC_016353	XLOC_016353	amph	chr2:31608718-31655123	wt	ele	OK	17.5297	5.72095	-1.61548	-6.32647	5e-05	0.000441468	yes
XLOC_012307	XLOC_012307	CR759797.1	chr17:18847675-18853114	wt	ele	OK	1.49097	0.487222	-1.61361	-2.40684	0.00015	0.00117124	yes
XLOC_036481	XLOC_036481	olig2	chr9:33784735-33786843	wt	ele	OK	19.829	6.47978	-1.61359	-5.93134	5e-05	0.000441468	yes
XLOC_017649	XLOC_017649	CRIP2	chr20:9606956-9640441	wt	ele	OK	21.3791	6.98745	-1.61337	-4.91767	5e-05	0.000441468	yes
XLOC_009930	XLOC_009930		chr15:5255648-5256377	wt	ele	OK	3.79288	1.23992	-1.61304	-2.86121	0.00165	0.00902625	yes
XLOC_006281	XLOC_006281		chr12:5337103-5339983	wt	ele	OK	1.23965	0.405618	-1.61174	-2.82071	0.0001	0.000822847	yes
XLOC_024183	XLOC_024183		chr25:38221235-38221574	wt	ele	OK	68.7389	22.4949	-1.61153	-8.26067	5e-05	0.000441468	yes
XLOC_011179	XLOC_011179	si:ch211 208k15.1	chr16:38581793-38829170	wt	ele	OK	3.99995	1.30951	-1.61096	-2.48831	0.0001	0.000822847	yes
XLOC_031026	XLOC_031026	lhfpl4a	chr6:23424165-23466050	wt	ele	OK	5.54107	1.8143	-1.61075	-4.80174	5e-05	0.000441468	yes
XLOC_016582	XLOC_016582	zgc:123035	chr2:49202930-49287029	wt	ele	OK	8.46865	2.77298	-1.61069	-2.05953	0.00025	0.00183251	yes
XLOC_002149	XLOC_002149	prom1b	chr1:21487024-21531283	wt	ele	OK	3.84454	1.26061	-1.60869	-2.5336	5e-05	0.000441468	yes
XLOC_019568	XLOC_019568		chr21:40920743-40926610	wt	ele	OK	0.847524	0.278011	-1.60811	-3.11814	5e-05	0.000441468	yes
XLOC_003563	XLOC_003563	vamp2	chr10:23034526-23045949	wt	ele	OK	29.3834	9.6387	-1.60809	-4.81087	5e-05	0.000441468	yes
XLOC_025485	XLOC_025485	cacna1aa	chr3:33876740-33988090	wt	ele	OK	9.63606	3.16201	-1.6076	-6.17832	5e-05	0.000441468	yes
XLOC_016780	XLOC_016780		chr2:27816072-27818595	wt	ele	OK	6.07897	1.99565	-1.60697	-4.68591	5e-05	0.000441468	yes
XLOC_018714	XLOC_018714	gng3	chr21:26091022-26100539	wt	ele	OK	81.1965	26.6611	-1.60668	-7.64682	5e-05	0.000441468	yes
XLOC_031288	XLOC_031288	TMEM74B	chr6:51724706-51735280	wt	ele	OK	2.18118	0.716945	-1.60517	-1.96785	0.00085	0.00519023	yes
XLOC_014938	XLOC_014938	csmd2	chr19:37663205-38223383	wt	ele	OK	1.14846	0.377933	-1.60349	-1.57857	0.00055	0.00359953	yes
XLOC_008801	XLOC_008801		chr14:34152754-34153362	wt	ele	OK	5.8927	1.94286	-1.60075	-3.32427	0.0004	0.00274441	yes
XLOC_007849	XLOC_007849	ENSDARG00000029296	chr14:11302361-11467007	wt	ele	OK	4.30897	1.42083	-1.60061	-4.71224	5e-05	0.000441468	yes
XLOC_001308	XLOC_001308	ppp2r2c	chr1:13168384-13194753	wt	ele	OK	5.88055	1.93983	-1.60002	-4.49572	5e-05	0.000441468	yes
XLOC_013666	XLOC_013666	map3k10	chr18:35282017-35348937	wt	ele	OK	2.43226	0.802856	-1.59908	-4.06019	5e-05	0.000441468	yes
XLOC_018797	XLOC_018797	si:dkey 169l5.3	chr21:35187656-35298896	wt	ele	OK	3.81972	1.26134	-1.59851	-3.61915	5e-05	0.000441468	yes
XLOC_002731	XLOC_002731		chr1:59615627-59620842	wt	ele	OK	2.51611	0.830895	-1.59845	-4.29409	5e-05	0.000441468	yes
XLOC_022734	XLOC_022734	cbln2b	chr24:15549596-15552769	wt	ele	OK	5.2092	1.72508	-1.5944	-3.31034	5e-05	0.000441468	yes
XLOC_009287	XLOC_009287	sagb	chr15:44847727-44870331	wt	ele	OK	8.68363	2.87699	-1.59374	-3.29716	5e-05	0.000441468	yes
XLOC_022039	XLOC_022039	WBP1	chr23:45993221-46007443	wt	ele	OK	4.26043	1.41162	-1.59364	-3.18119	5e-05	0.000441468	yes
XLOC_014288	XLOC_014288	heyl	chr19:33929337-33936055	wt	ele	OK	1.80122	0.596954	-1.59328	-2.64313	0.00015	0.00117124	yes
XLOC_012527	XLOC_012527	LRFN2	chr17:40377483-40389503	wt	ele	OK	1.14893	0.380792	-1.59321	-2.62159	5e-05	0.000441468	yes
XLOC_011338	XLOC_011338	SATB1	chr16:52796560-52926775	wt	ele	OK	2.30817	0.765054	-1.59311	-4.52424	5e-05	0.000441468	yes
XLOC_030672	XLOC_030672		chr5:39461987-39464153	wt	ele	OK	2.98816	0.990742	-1.59268	-3.52201	5e-05	0.000441468	yes
XLOC_036786	XLOC_036786		chr9:50829019-50833877	wt	ele	OK	5.33926	1.77055	-1.59244	-5.31408	5e-05	0.000441468	yes
XLOC_008816	XLOC_008816		chr14:47051142-47052894	wt	ele	OK	2.86191	0.950377	-1.59041	-3.25369	5e-05	0.000441468	yes
XLOC_031607	XLOC_031607	si:ch73 389b16.2	chr6:20364749-20416477	wt	ele	OK	14.0005	4.64967	-1.59027	-6.30403	5e-05	0.000441468	yes
XLOC_031864	XLOC_031864	CAMK1	chr6:46285853-46340772	wt	ele	OK	0.72738	0.24161	-1.59003	-2.93627	5e-05	0.000441468	yes
XLOC_023562	XLOC_023562	roraa	chr25:34896333-35012017	wt	ele	OK	4.65242	1.5469	-1.5886	-4.08385	5e-05	0.000441468	yes
XLOC_014736	XLOC_014736	satb1a	chr19:20933268-20964642	wt	ele	OK	9.17677	3.05471	-1.58695	-5.15076	5e-05	0.000441468	yes
XLOC_023867	XLOC_023867	atp2b1b	chr25:20099784-20156179	wt	ele	OK	2.227	0.741396	-1.58678	-2.00189	5e-05	0.000441468	yes
XLOC_005244	XLOC_005244	BRSK2	chr12:5305859-5335430	wt	ele	OK	2.19989	0.732676	-1.58619	-3.30611	5e-05	0.000441468	yes
XLOC_021556	XLOC_021556	pacsin1a	chr23:3663295-3717413	wt	ele	OK	19.9233	6.63649	-1.58596	-3.35686	5e-05	0.000441468	yes
XLOC_005504	XLOC_005504	tbkbp1	chr12:30123023-30226484	wt	ele	OK	1.48828	0.495992	-1.58525	-3.22625	5e-05	0.000441468	yes
XLOC_004510	XLOC_004510	phactr3b	chr11:1388014-1475045	wt	ele	OK	10.614	3.54144	-1.58356	-3.95035	5e-05	0.000441468	yes
XLOC_010481	XLOC_010481	zgc:172323	chr16:35050994-35058123	wt	ele	OK	1.08534	0.36233	-1.58277	-2.34779	0.00025	0.00183251	yes
XLOC_021731	XLOC_021731	her4.1	chr23:21746698-21747756	wt	ele	OK	17.5874	5.87277	-1.58243	-5.10015	5e-05	0.000441468	yes
XLOC_032862	XLOC_032862	AL935029.1	chr7:61527940-61645747	wt	ele	OK	3.15592	1.0551	-1.58069	-4.95874	5e-05	0.000441468	yes
XLOC_016048	XLOC_016048	saga	chr2:5122514-5147484	wt	ele	OK	0.88004	0.294573	-1.57894	-1.72367	0.0028	0.0139108	yes
XLOC_029124	XLOC_029124	fam155b	chr5:38016140-38022325	wt	ele	OK	5.2993	1.77403	-1.57877	-3.66414	5e-05	0.000441468	yes
XLOC_010833	XLOC_010833	id4	chr16:11571905-11574450	wt	ele	OK	29.591	9.91293	-1.57778	-6.25756	5e-05	0.000441468	yes
XLOC_003962	XLOC_003962		chr10:45572323-45577389	wt	ele	OK	4.51816	1.51404	-1.57733	-5.06989	5e-05	0.000441468	yes
XLOC_023262	XLOC_023262	AP3B2	chr25:6174065-6229427	wt	ele	OK	14.4415	4.8395	-1.57729	-6.59886	5e-05	0.000441468	yes
XLOC_029707	XLOC_029707	ksr2 si:ch73 263f13.1	chr5:13379606-13727869	wt	ele	OK	3.38124	1.13385	-1.57633	-2.45659	0.0002	0.00151135	yes
XLOC_003515	XLOC_003515	SMARCAD1	chr10:17582952-17618091	wt	ele	OK	15.1157	5.06907	-1.57626	-5.9063	5e-05	0.000441468	yes
XLOC_025560	XLOC_025560	nsfa	chr3:34852284-34886360	wt	ele	OK	32.8494	11.0233	-1.57531	-6.54742	5e-05	0.000441468	yes
XLOC_017676	XLOC_017676	si:ch211 122h15.4 tagapb	chr20:13563254-13637288	wt	ele	OK	0.946852	0.317794	-1.57505	-1.53451	0.0025	0.0127162	yes
XLOC_012755	XLOC_012755		chr17:37230647-37231966	wt	ele	OK	3.21994	1.08171	-1.57373	-3.13191	0.0001	0.000822847	yes
XLOC_008706	XLOC_008706		chr14:3587978-3591982	wt	ele	OK	4.43538	1.49052	-1.57325	-4.74267	5e-05	0.000441468	yes
XLOC_006133	XLOC_006133	si:ch73 127m5.1	chr12:36123481-36205774	wt	ele	OK	8.48272	2.85301	-1.57204	-4.97731	5e-05	0.000441468	yes
XLOC_022613	XLOC_022613	VOPP1	chr24:520951-535227	wt	ele	OK	14.0317	4.72799	-1.56939	-5.41667	5e-05	0.000441468	yes
XLOC_019066	XLOC_019066	celf4	chr21:10690185-10690751	wt	ele	OK	14.5346	4.89786	-1.56926	-4.52915	5e-05	0.000441468	yes
XLOC_020910	XLOC_020910		chr22:25111928-25113390	wt	ele	OK	3.25507	1.09779	-1.56808	-3.22841	5e-05	0.000441468	yes
XLOC_013011	XLOC_013011	cpne2	chr18:17319326-17362630	wt	ele	OK	3.91719	1.32112	-1.56806	-2.11059	0.00035	0.00245539	yes
XLOC_032111	XLOC_032111		chr6:55000228-55000921	wt	ele	OK	6.22953	2.10141	-1.56776	-3.45017	0.0004	0.00274441	yes
XLOC_023775	XLOC_023775	ntrk3a	chr25:12135751-12538825	wt	ele	OK	1.9174	0.647106	-1.56708	-3.71993	5e-05	0.000441468	yes
XLOC_006226	XLOC_006226	fmn2b	chr12:48613390-48709134	wt	ele	OK	10.6849	3.61002	-1.56549	-5.81771	5e-05	0.000441468	yes
XLOC_036334	XLOC_036334	crygm2d16	chr9:23190626-23191670	wt	ele	OK	54.7463	18.4994	-1.56528	-5.4801	5e-05	0.000441468	yes
XLOC_036526	XLOC_036526	ncam2	chr9:36140548-36610323	wt	ele	OK	4.77821	1.61532	-1.56466	-4.35821	5e-05	0.000441468	yes
XLOC_004347	XLOC_004347	CNTNAP5	chr11:34262833-34391021	wt	ele	OK	1.36065	0.460675	-1.56248	-3.20667	5e-05	0.000441468	yes
XLOC_030068	XLOC_030068	isl1	chr5:42353742-42359175	wt	ele	OK	31.9267	10.8459	-1.55762	-6.22554	5e-05	0.000441468	yes
XLOC_036457	XLOC_036457	fgf14	chr9:32868529-33084618	wt	ele	OK	4.87439	1.65593	-1.55758	-2.85924	5e-05	0.000441468	yes
XLOC_032113	XLOC_032113		chr6:55322873-55325231	wt	ele	OK	1.01611	0.345245	-1.55736	-2.42758	0.0007	0.00440717	yes
XLOC_022318	XLOC_022318	gdap1	chr24:14617908-14629906	wt	ele	OK	4.84466	1.64675	-1.55677	-3.25726	5e-05	0.000441468	yes
XLOC_021569	XLOC_021569	atp6ap1a	chr23:4954953-4970834	wt	ele	OK	14.6678	4.98604	-1.55669	-6.23547	5e-05	0.000441468	yes
XLOC_015163	XLOC_015163		chr19:36232107-36233962	wt	ele	OK	1.12807	0.383572	-1.55629	-2.33701	0.00165	0.00902625	yes
XLOC_023049	XLOC_023049		chr24:43008285-43012681	wt	ele	OK	18.5405	6.30636	-1.5558	-5.22329	0.0005	0.0033237	yes
XLOC_009647	XLOC_009647	sarm1	chr15:27524521-27548933	wt	ele	OK	7.76368	2.64237	-1.55491	-4.7863	5e-05	0.000441468	yes
XLOC_012335	XLOC_012335	phyhipla	chr17:20790829-20809265	wt	ele	OK	2.33106	0.793946	-1.55387	-3.91314	5e-05	0.000441468	yes
XLOC_012328	XLOC_012328	ENSDARG00000077349	chr17:20151641-20260550	wt	ele	OK	0.831756	0.283384	-1.5534	-2.5018	5e-05	0.000441468	yes
XLOC_021383	XLOC_021383	2009-03-01	chr23:36866428-36895001	wt	ele	OK	5.88679	2.00709	-1.55238	-4.35481	5e-05	0.000441468	yes
XLOC_014591	XLOC_014591	trim46b	chr19:9203059-9230809	wt	ele	OK	5.86891	2.003	-1.55093	-4.0525	5e-05	0.000441468	yes
XLOC_009717	XLOC_009717	mab21l1	chr15:32412971-32980900	wt	ele	OK	87.4449	29.8548	-1.55041	-6.97813	5e-05	0.000441468	yes
XLOC_007239	XLOC_007239	scdb	chr13:30231715-30251332	wt	ele	OK	7.0595	2.41056	-1.5502	-4.86902	5e-05	0.000441468	yes
XLOC_002535	XLOC_002535	TUBB8P7	chr1:56764158-56770684	wt	ele	OK	48.4362	16.5482	-1.54941	-6.46066	5e-05	0.000441468	yes
XLOC_034534	XLOC_034534	gck	chr8:42670731-42682693	wt	ele	OK	1.50032	0.512909	-1.5485	-2.08943	0.0012	0.00689731	yes
XLOC_009024	XLOC_009024	si:ch211 229d2.5	chr15:18759559-18766901	wt	ele	OK	10.3013	3.52262	-1.5481	-2.95725	5e-05	0.000441468	yes
XLOC_030543	XLOC_030543	pax8	chr5:75545937-75554545	wt	ele	OK	11.8207	4.04473	-1.5472	-3.85706	5e-05	0.000441468	yes
XLOC_014804	XLOC_014804	xkr8.2	chr19:25479934-25491274	wt	ele	OK	1.25082	0.428207	-1.54649	-1.98426	0.00275	0.0137026	yes
XLOC_031045	XLOC_031045	cygb2	chr6:24281759-24313721	wt	ele	OK	1.88507	0.645464	-1.54621	-2.69704	5e-05	0.000441468	yes
XLOC_016792	XLOC_016792		chr2:38684024-38687310	wt	ele	OK	1.5373	0.526637	-1.54552	-3.09752	5e-05	0.000441468	yes
XLOC_011083	XLOC_011083	lingo4b	chr16:31714903-31740920	wt	ele	OK	1.71562	0.588355	-1.54397	-2.61194	5e-05	0.000441468	yes
XLOC_016814	XLOC_016814		chr2:49455284-49459036	wt	ele	OK	0.847906	0.290927	-1.54325	-2.5949	0.00015	0.00117124	yes
XLOC_016035	XLOC_016035	cyp8b1	chr2:3930185-3932157	wt	ele	OK	1.10698	0.379992	-1.54259	-2.35096	0.00115	0.00665512	yes
XLOC_016134	XLOC_016134	CT573433.2	chr2:11737824-11794403	wt	ele	OK	5.6903	1.95455	-1.54167	-1.9914	0.002	0.0105913	yes
XLOC_023685	XLOC_023685	PRKAR2B	chr25:3530889-3552901	wt	ele	OK	12.8776	4.42731	-1.54036	-4.19925	5e-05	0.000441468	yes
XLOC_019417	XLOC_019417	dpysl3	chr21:41376410-41427533	wt	ele	OK	56.5771	19.465	-1.53934	-6.6833	5e-05	0.000441468	yes
XLOC_023626	XLOC_023626	DBNDD1	chr25:38154186-38164768	wt	ele	OK	1.94355	0.669057	-1.53849	-3.03222	5e-05	0.000441468	yes
XLOC_007545	XLOC_007545		chr13:12075262-12077381	wt	ele	OK	1.51145	0.520464	-1.53806	-2.66234	0.0004	0.00274441	yes
XLOC_017931	XLOC_017931	ptchd4	chr20:36091015-36132030	wt	ele	OK	1.0813	0.372584	-1.53713	-2.73553	0.0001	0.000822847	yes
XLOC_004243	XLOC_004243	BX571949.1	chr11:23712309-23808830	wt	ele	OK	3.8295	1.3199	-1.53672	-3.4196	5e-05	0.000441468	yes
XLOC_034386	XLOC_034386	prdm2a	chr8:27710692-27719015	wt	ele	OK	2.69177	0.927896	-1.53652	-4.04103	5e-05	0.000441468	yes
XLOC_019267	XLOC_019267	nrxn2a	chr21:27029903-27735418	wt	ele	OK	5.39829	1.86119	-1.53627	-4.64062	5e-05	0.000441468	yes
XLOC_030706	XLOC_030706		chr5:57102248-57110418	wt	ele	OK	1.9387	0.668943	-1.53513	-4.43373	5e-05	0.000441468	yes
XLOC_021277	XLOC_021277	c1galt1a	chr23:28334974-28380582	wt	ele	OK	3.6271	1.2517	-1.53492	-2.19933	0.0009	0.00542979	yes
XLOC_036623	XLOC_036623	cers6	chr9:49922311-49984940	wt	ele	OK	3.42053	1.1809	-1.53434	-3.57073	5e-05	0.000441468	yes
XLOC_023972	XLOC_023972	CR854923.1	chr25:30902426-30977574	wt	ele	OK	3.34414	1.15494	-1.53381	-1.67724	0.0017	0.00925703	yes
XLOC_012105	XLOC_012105		chr17:53976076-53978048	wt	ele	OK	3.78564	1.30776	-1.53344	-3.10129	0.00015	0.00117124	yes
XLOC_016276	XLOC_016276	slc35g2a	chr2:24759986-24766057	wt	ele	OK	3.95375	1.36636	-1.53288	-3.60441	5e-05	0.000441468	yes
XLOC_025964	XLOC_025964		chr3:47328472-47331756	wt	ele	OK	1.14515	0.396005	-1.53195	-2.77266	5e-05	0.000441468	yes
XLOC_032961	XLOC_032961	RPH3A	chr7:74718222-74757893	wt	ele	OK	4.59147	1.58785	-1.53188	-5.00349	5e-05	0.000441468	yes
XLOC_029752	XLOC_029752	GALNT9	chr5:18578504-18774893	wt	ele	OK	5.59657	1.93641	-1.53116	-3.58771	5e-05	0.000441468	yes
XLOC_033658	XLOC_033658	JPH3	chr7:58040930-58057002	wt	ele	OK	6.98285	2.4173	-1.53042	-5.34437	5e-05	0.000441468	yes
XLOC_017105	XLOC_017105	si:ch211 142k18.1	chr20:19851458-19861179	wt	ele	OK	7.64736	2.64894	-1.52954	-3.3149	5e-05	0.000441468	yes
XLOC_010256	XLOC_010256	rusc1	chr16:15790219-15824231	wt	ele	OK	7.92904	2.7481	-1.52871	-4.02799	5e-05	0.000441468	yes
XLOC_004369	XLOC_004369	TKT	chr11:37829893-37875810	wt	ele	OK	2.81145	0.975175	-1.52758	-4.29638	5e-05	0.000441468	yes
XLOC_012291	XLOC_012291	hmbox1a	chr17:16128413-16165804	wt	ele	OK	1.73222	0.600872	-1.52749	-4.22878	5e-05	0.000441468	yes
XLOC_029633	XLOC_029633	C5H9orf172	chr5:5493504-5496804	wt	ele	OK	1.40749	0.48873	-1.52601	-2.88548	5e-05	0.000441468	yes
XLOC_004789	XLOC_004789	dvl1b	chr11:25290840-25362053	wt	ele	OK	6.16604	2.14229	-1.52519	-4.45113	5e-05	0.000441468	yes
XLOC_020630	XLOC_020630	nr5a2	chr22:22999215-23088638	wt	ele	OK	2.91553	1.01388	-1.52387	-3.66625	5e-05	0.000441468	yes
XLOC_032710	XLOC_032710	CDH8	chr7:42291444-42391413	wt	ele	OK	7.01624	2.44271	-1.52221	-4.37596	5e-05	0.000441468	yes
XLOC_000388	XLOC_000388		Zv9_NA675:158719-163971	wt	ele	OK	4.62051	1.60974	-1.52122	-5.0237	5e-05	0.000441468	yes
XLOC_033254	XLOC_033254	slc6a5	chr7:18681812-18700833	wt	ele	OK	2.58884	0.903711	-1.51837	-2.99097	5e-05	0.000441468	yes
XLOC_019418	XLOC_019418	jakmip2	chr21:41435328-41484648	wt	ele	OK	9.46138	3.30283	-1.51835	-4.67843	5e-05	0.000441468	yes
XLOC_014609	XLOC_014609	cacng8a	chr19:10435822-10452501	wt	ele	OK	2.20059	0.768749	-1.51731	-2.76085	5e-05	0.000441468	yes
XLOC_012654	XLOC_012654	CABZ01080274.1	chr17:53843064-53847010	wt	ele	OK	4.9855	1.7417	-1.51724	-3.31275	5e-05	0.000441468	yes
XLOC_033412	XLOC_033412	tspan3b	chr7:31411769-31419439	wt	ele	OK	5.94268	2.07758	-1.51621	-2.6129	5e-05	0.000441468	yes
XLOC_002033	XLOC_002033	ttyh3b	chr1:10962414-11031496	wt	ele	OK	21.5844	7.55122	-1.51521	-6.42873	5e-05	0.000441468	yes
XLOC_012066	XLOC_012066		chr17:51514032-51514470	wt	ele	OK	11.7185	4.09997	-1.51511	-4.09216	0.0004	0.00274441	yes
XLOC_007932	XLOC_007932	ANKRD13D	chr14:22783907-22820188	wt	ele	OK	4.69519	1.64279	-1.51504	-3.81626	5e-05	0.000441468	yes
XLOC_010603	XLOC_010603	ADAM22	chr16:45995809-46132375	wt	ele	OK	18.8843	6.60975	-1.51452	-5.20114	5e-05	0.000441468	yes
XLOC_015899	XLOC_015899		chr2:54013408-54016997	wt	ele	OK	3.23788	1.13392	-1.51373	-3.38066	5e-05	0.000441468	yes
XLOC_024410	XLOC_024410	nfixb	chr3:14372616-14668811	wt	ele	OK	2.63479	0.922772	-1.51364	-3.53262	5e-05	0.000441468	yes
XLOC_014275	XLOC_014275	stmn2b	chr19:33016667-33035949	wt	ele	OK	65.3708	22.9079	-1.5128	-6.37281	5e-05	0.000441468	yes
XLOC_016506	XLOC_016506	kcnq3	chr2:43099771-43184884	wt	ele	OK	3.42877	1.20261	-1.51152	-2.39594	0.0001	0.000822847	yes
XLOC_010348	XLOC_010348	si:dkey 7f3.9	chr16:26050136-26075215	wt	ele	OK	2.98598	1.04793	-1.51067	-4.38205	5e-05	0.000441468	yes
XLOC_002605	XLOC_002605	CABZ01096573.1	chr1:59475540-59484499	wt	ele	OK	3.95285	1.38761	-1.51029	-2.99022	5e-05	0.000441468	yes
XLOC_007712	XLOC_007712	pcdh2ab10 pcdh2ab2 pcdh2ac	chr14:2347045-2809742	wt	ele	OK	41.2997	14.51	-1.50908	-5.07917	5e-05	0.000441468	yes
XLOC_030778	XLOC_030778	cacng2b	chr6:300229-311792	wt	ele	OK	3.68066	1.29384	-1.50831	-3.04504	5e-05	0.000441468	yes
XLOC_024146	XLOC_024146		chr25:22181539-22184895	wt	ele	OK	3.9537	1.39052	-1.50758	-4.23371	5e-05	0.000441468	yes
XLOC_028946	XLOC_028946	si:dkey 114c15.7	chr5:24781964-24801330	wt	ele	OK	10.3159	3.6291	-1.50719	-5.08499	5e-05	0.000441468	yes
XLOC_001713	XLOC_001713	nfixa	chr1:52363018-52602083	wt	ele	OK	2.28737	0.805241	-1.5062	-2.78507	5e-05	0.000441468	yes
XLOC_033561	XLOC_033561	VSTM2B	chr7:46025647-46148120	wt	ele	OK	4.39203	1.54645	-1.50593	-3.17322	5e-05	0.000441468	yes
XLOC_007772	XLOC_007772	CABZ01072856.1	chr14:3611043-3723835	wt	ele	OK	6.72252	2.3671	-1.50588	-3.27055	5e-05	0.000441468	yes
XLOC_023502	XLOC_023502	CR759921.2	chr25:28360670-28370116	wt	ele	OK	3.24981	1.14528	-1.50466	-4.30692	5e-05	0.000441468	yes
XLOC_036520	XLOC_036520	upf3a	chr9:35873360-35887085	wt	ele	OK	12.4477	4.39002	-1.50359	-4.67273	5e-05	0.000441468	yes
XLOC_007399	XLOC_007399	kmo	chr13:42925501-42959218	wt	ele	OK	1.75912	0.6206	-1.50312	-2.52336	0.0001	0.000822847	yes
XLOC_012127	XLOC_012127	5S_rRNA	chr17:637951-678357	wt	ele	OK	1.45063	0.512793	-1.50023	-1.79407	0.0027	0.0135017	yes
XLOC_022503	XLOC_022503		chr24:36554876-36596750	wt	ele	OK	25.0595	8.86011	-1.49996	-2.49721	0.00015	0.00117124	yes
XLOC_008065	XLOC_008065	gabrp	chr14:35677968-35687467	wt	ele	OK	4.63596	1.63915	-1.49992	-3.18578	5e-05	0.000441468	yes
XLOC_018471	XLOC_018471	olfm1b	chr21:6708057-6778735	wt	ele	OK	32.6699	11.5667	-1.49799	-3.72847	5e-05	0.000441468	yes
XLOC_016779	XLOC_016779		chr2:27812604-27815825	wt	ele	OK	7.10859	2.5182	-1.49717	-4.97274	5e-05	0.000441468	yes
XLOC_012664	XLOC_012664		chr17:53973539-53974154	wt	ele	OK	11.1726	3.96074	-1.49613	-4.0077	0.00135	0.00762084	yes
XLOC_025937	XLOC_025937		chr3:30515346-30518148	wt	ele	OK	1.16188	0.411944	-1.49595	-2.56737	0.0003	0.00215436	yes
XLOC_025413	XLOC_025413	PPFIA3	chr3:30173614-30274192	wt	ele	OK	11.6146	4.11794	-1.49594	-5.23102	5e-05	0.000441468	yes
XLOC_030036	XLOC_030036		chr5:39705371-39707645	wt	ele	OK	1.75691	0.62312	-1.49546	-1.61527	0.00155	0.00858623	yes
XLOC_015248	XLOC_015248	FP102801.1	chr2:2428045-2446159	wt	ele	OK	3.15415	1.11945	-1.49446	-4.27539	5e-05	0.000441468	yes
XLOC_014564	XLOC_014564	CABZ01029822.1	chr19:7478592-7504469	wt	ele	OK	3.00232	1.0657	-1.49428	-2.83461	5e-05	0.000441468	yes
XLOC_009123	XLOC_009123	CLIP3	chr15:28338708-28358114	wt	ele	OK	12.6474	4.49455	-1.49259	-4.52174	5e-05	0.000441468	yes
XLOC_023293	XLOC_023293	MUC5AC	chr25:8615943-8653224	wt	ele	OK	6.08293	2.16318	-1.49161	-4.8429	5e-05	0.000441468	yes
XLOC_014128	XLOC_014128	MANEAL	chr19:16691945-16709330	wt	ele	OK	5.84577	2.07964	-1.49106	-4.72725	5e-05	0.000441468	yes
XLOC_036044	XLOC_036044	fap	chr9:52571506-52607983	wt	ele	OK	13.6779	4.86941	-1.49003	-5.37214	5e-05	0.000441468	yes
XLOC_025386	XLOC_025386	rbfox1	chr3:28135274-28579317	wt	ele	OK	35.3385	12.5828	-1.48979	-4.66917	5e-05	0.000441468	yes
XLOC_004392	XLOC_004392	CR847998.1	chr11:40710676-41403023	wt	ele	OK	7.16609	2.55225	-1.48942	-5.70497	5e-05	0.000441468	yes
XLOC_005722	XLOC_005722	bsk146	chr12:477390-853475	wt	ele	OK	5.45941	1.94466	-1.48922	-1.99402	0.0023	0.0118645	yes
XLOC_023891	XLOC_023891	DOCK4	chr25:22184985-22414498	wt	ele	OK	3.42408	1.22098	-1.48767	-3.80733	5e-05	0.000441468	yes
XLOC_018868	XLOC_018868	PPP2R2B	chr21:40438886-40470615	wt	ele	OK	2.18679	0.779945	-1.48737	-2.59098	5e-05	0.000441468	yes
XLOC_008720	XLOC_008720		chr14:7757529-7759473	wt	ele	OK	9.72128	3.47118	-1.48572	-4.76405	5e-05	0.000441468	yes
XLOC_010168	XLOC_010168	stx12l	chr16:8845946-8860767	wt	ele	OK	5.41668	1.9354	-1.48478	-4.47157	5e-05	0.000441468	yes
XLOC_001565	XLOC_001565	ccdc149b	chr1:40426578-40445761	wt	ele	OK	2.68572	0.959636	-1.48475	-3.01103	5e-05	0.000441468	yes
XLOC_032537	XLOC_032537	hmgb3a	chr7:27039092-27044149	wt	ele	OK	469.342	167.734	-1.48447	-5.92398	5e-05	0.000441468	yes
XLOC_022563	XLOC_022563	atp6v0cb	chr24:40734283-40751748	wt	ele	OK	78.3063	27.9908	-1.48418	-7.05296	5e-05	0.000441468	yes
XLOC_013427	XLOC_013427	mapk8ip2	chr18:7714252-7777819	wt	ele	OK	9.14999	3.27352	-1.48293	-5.38959	5e-05	0.000441468	yes
XLOC_019114	XLOC_019114	barhl1b	chr21:15988467-15994655	wt	ele	OK	10.2384	3.665	-1.48211	-2.92929	5e-05	0.000441468	yes
XLOC_000969	XLOC_000969		Zv9_scaffold3505:57120-109961	wt	ele	OK	3.13672	1.12325	-1.48157	-4.14137	5e-05	0.000441468	yes
XLOC_003897	XLOC_003897		chr10:5227452-5229563	wt	ele	OK	1.5282	0.54744	-1.48106	-2.58899	0.0004	0.00274441	yes
XLOC_034440	XLOC_034440	BX571721.1 htr1aa	chr8:32789691-32791477	wt	ele	OK	1.37061	0.491423	-1.47978	-2.00396	0.0014	0.00787496	yes
XLOC_024692	XLOC_024692	mpp2a	chr3:33483680-33516385	wt	ele	OK	10.9512	3.92699	-1.4796	-4.51461	5e-05	0.000441468	yes
XLOC_032582	XLOC_032582	gnao1b	chr7:30469828-30481054	wt	ele	OK	12.6411	4.53401	-1.47926	-5.37702	5e-05	0.000441468	yes
XLOC_012642	XLOC_012642	RPS6KL1	chr17:53083996-53107770	wt	ele	OK	1.42331	0.511483	-1.47649	-3.52141	5e-05	0.000441468	yes
XLOC_018694	XLOC_018694	tmem151a	chr21:25014492-25025734	wt	ele	OK	3.92247	1.40982	-1.47625	-3.19191	5e-05	0.000441468	yes
XLOC_031779	XLOC_031779	DIP2B	chr6:39461280-39536776	wt	ele	OK	4.99753	1.79667	-1.47589	-4.70639	5e-05	0.000441468	yes
XLOC_007962	XLOC_007962	kif3a	chr14:24870357-24979524	wt	ele	OK	4.78482	1.72068	-1.47548	-3.42222	5e-05	0.000441468	yes
XLOC_019317	XLOC_019317	si:dkeyp 72g9.4	chr21:31224719-31451905	wt	ele	OK	8.27032	2.9771	-1.47404	-2.31149	0.00035	0.00245539	yes
XLOC_015094	XLOC_015094		chr19:4421314-4421698	wt	ele	OK	9.29954	3.34781	-1.47394	-3.72767	0.0016	0.00880762	yes
XLOC_016669	XLOC_016669	LINGO3	chr2:58084206-58099551	wt	ele	OK	1.40275	0.505829	-1.47153	-2.41723	0.00055	0.00359953	yes
XLOC_011693	XLOC_011693	LRFN5	chr17:13528179-13648926	wt	ele	OK	1.70211	0.614162	-1.47063	-2.81538	5e-05	0.000441468	yes
XLOC_035550	XLOC_035550	FARP1	chr9:979758-1286121	wt	ele	OK	11.8348	4.27099	-1.47039	-2.86886	5e-05	0.000441468	yes
XLOC_025244	XLOC_025244		chr3:15684894-15688259	wt	ele	OK	12.352	4.46293	-1.46869	-2.44128	0.00025	0.00183251	yes
XLOC_020571	XLOC_020571	ncanb	chr22:18082206-18336295	wt	ele	OK	12.0259	4.3452	-1.46865	-3.7338	5e-05	0.000441468	yes
XLOC_031814	XLOC_031814	P4HTM	chr6:40665077-40675553	wt	ele	OK	1.60143	0.57881	-1.4682	-2.57699	0.00015	0.00117124	yes
XLOC_013070	XLOC_013070	necab2	chr18:21189476-21401568	wt	ele	OK	18.3323	6.63099	-1.46709	-3.63658	5e-05	0.000441468	yes
XLOC_031348	XLOC_031348	CABZ01041604.1	chr6:55234616-55253894	wt	ele	OK	2.00479	0.725171	-1.46706	-2.3157	0.0002	0.00151135	yes
XLOC_035930	XLOC_035930	atp1a1b	chr9:36954479-36975127	wt	ele	OK	44.392	16.06	-1.46682	-6.65355	5e-05	0.000441468	yes
XLOC_006608	XLOC_006608	emx2	chr13:19367057-19372563	wt	ele	OK	19.5014	7.05866	-1.46611	-4.55182	5e-05	0.000441468	yes
XLOC_011022	XLOC_011022	BX571853.2	chr16:27514844-27524970	wt	ele	OK	7.07163	2.5597	-1.46607	-2.33187	0.00015	0.00117124	yes
XLOC_005031	XLOC_005031		chr11:5989842-5996001	wt	ele	OK	2.05275	0.743259	-1.46562	-3.99984	5e-05	0.000441468	yes
XLOC_021405	XLOC_021405	TSHZ2	chr23:38446246-38450466	wt	ele	OK	11.3026	4.09355	-1.46523	-5.20046	5e-05	0.000441468	yes
XLOC_024649	XLOC_024649	lin7b	chr3:32070868-32082273	wt	ele	OK	24.4967	8.88087	-1.46381	-5.17897	5e-05	0.000441468	yes
XLOC_019467	XLOC_019467		chr21:167398-169189	wt	ele	OK	1.28137	0.464957	-1.46252	-2.32046	0.00175	0.00947703	yes
XLOC_036728	XLOC_036728		chr9:10377675-10379433	wt	ele	OK	1.63476	0.593574	-1.46158	-2.51605	0.0007	0.00440717	yes
XLOC_017019	XLOC_017019	BEGAIN	chr20:9533655-9599255	wt	ele	OK	1.54314	0.560343	-1.46149	-1.48901	0.00125	0.00714484	yes
XLOC_036101	XLOC_036101	map3k12	chr9:244315-265020	wt	ele	OK	2.67693	0.972314	-1.46108	-3.35869	5e-05	0.000441468	yes
XLOC_036397	XLOC_036397	stxbp5l	chr9:28445059-28682906	wt	ele	OK	3.38327	1.22907	-1.46085	-2.3166	5e-05	0.000441468	yes
XLOC_013315	XLOC_013315	LRFN3	chr18:48265499-48300592	wt	ele	OK	1.289	0.468362	-1.46056	-2.25713	0.0006	0.0038638	yes
XLOC_036050	XLOC_036050		chr9:53274109-53290238	wt	ele	OK	12.6441	4.59438	-1.46052	-3.35484	5e-05	0.000441468	yes
XLOC_010413	XLOC_010413	FRRS1L	chr16:29425636-29435814	wt	ele	OK	3.84067	1.39613	-1.45993	-4.35481	5e-05	0.000441468	yes
XLOC_012125	XLOC_012125	CABZ01083776.1	chr17:586051-621366	wt	ele	OK	1.72562	0.627539	-1.45934	-2.7	0.0001	0.000822847	yes
XLOC_035638	XLOC_035638	nxph2a	chr9:10239565-10269926	wt	ele	OK	2.5032	0.910375	-1.45924	-2.6106	5e-05	0.000441468	yes
XLOC_016196	XLOC_016196	mir137 1	chr2:18657546-18661177	wt	ele	OK	7.19956	2.6187	-1.45906	-2.38154	5e-05	0.000441468	yes
XLOC_026322	XLOC_026322	iqsec3a	chr4:25643401-26068912	wt	ele	OK	4.90699	1.78495	-1.45896	-4.04338	5e-05	0.000441468	yes
XLOC_035430	XLOC_035430		chr8:24095145-24098374	wt	ele	OK	5.67556	2.06458	-1.45892	-4.51545	5e-05	0.000441468	yes
XLOC_005347	XLOC_005347	MPP3	chr12:17204091-17349355	wt	ele	OK	4.21738	1.53437	-1.4587	-3.40433	5e-05	0.000441468	yes
XLOC_005980	XLOC_005980	csdc2a	chr12:20195545-20199772	wt	ele	OK	22.6127	8.22838	-1.45845	-5.57183	5e-05	0.000441468	yes
XLOC_014125	XLOC_014125	ptprua	chr19:15654651-16087183	wt	ele	OK	5.03876	1.83356	-1.45842	-2.66987	5e-05	0.000441468	yes
XLOC_015457	XLOC_015457	pip4k2ab	chr2:20885661-20959014	wt	ele	OK	3.54403	1.29015	-1.45785	-2.17865	0.0001	0.000822847	yes
XLOC_029798	XLOC_029798	zc4h2	chr5:23857037-23866246	wt	ele	OK	148.629	54.2661	-1.45359	-6.31543	5e-05	0.000441468	yes
XLOC_028473	XLOC_028473		chr4:3929612-3932259	wt	ele	OK	1.62031	0.591748	-1.45321	-2.8272	5e-05	0.000441468	yes
XLOC_029084	XLOC_029084	taok3b	chr5:33797739-33821359	wt	ele	OK	4.99619	1.82526	-1.45273	-2.93907	5e-05	0.000441468	yes
XLOC_019978	XLOC_019978	yjefn3	chr22:18613357-18689811	wt	ele	OK	10.6325	3.8872	-1.45168	-3.2606	5e-05	0.000441468	yes
XLOC_010911	XLOC_010911	stmn2a	chr16:18215814-18233105	wt	ele	OK	72.5845	26.5447	-1.45124	-6.21523	5e-05	0.000441468	yes
XLOC_001629	XLOC_001629	STX3	chr1:45281791-45292726	wt	ele	OK	2.2998	0.841471	-1.45052	-2.65659	5e-05	0.000441468	yes
XLOC_018924	XLOC_018924	C21H5orf24	chr21:44374394-44381682	wt	ele	OK	9.11994	3.33926	-1.4495	-5.19824	5e-05	0.000441468	yes
XLOC_015106	XLOC_015106		chr19:7471201-7475717	wt	ele	OK	2.10618	0.771246	-1.44936	-3.63213	5e-05	0.000441468	yes
XLOC_006931	XLOC_006931	sncb	chr13:53300312-53334681	wt	ele	OK	116.821	42.7808	-1.44927	-7.14038	5e-05	0.000441468	yes
XLOC_029523	XLOC_029523	CABZ01029738.1	chr5:74914800-74936467	wt	ele	OK	4.77568	1.75257	-1.44624	-3.25734	5e-05	0.000441468	yes
XLOC_033383	XLOC_033383	lmo1	chr7:29445655-29484616	wt	ele	OK	25.0304	9.18702	-1.44601	-3.90565	5e-05	0.000441468	yes
XLOC_016393	XLOC_016393	nmnat2	chr2:35746167-35761660	wt	ele	OK	22.1122	8.12094	-1.44513	-5.18597	5e-05	0.000441468	yes
XLOC_030894	XLOC_030894	ENSDARG00000062687 si:ch211 64c10.1	chr6:10360541-10494109	wt	ele	OK	4.07681	1.50066	-1.44184	-2.53143	0.00025	0.00183251	yes
XLOC_016785	XLOC_016785		chr2:33188256-33190013	wt	ele	OK	3.49459	1.28677	-1.44137	-3.26692	5e-05	0.000441468	yes
XLOC_001701	XLOC_001701	MAST1	chr1:51791198-51888183	wt	ele	OK	1.56669	0.577409	-1.44005	-3.55978	5e-05	0.000441468	yes
XLOC_014621	XLOC_014621	ENTHD1	chr19:10998579-11018328	wt	ele	OK	9.49199	3.50648	-1.43669	-4.47568	5e-05	0.000441468	yes
XLOC_017325	XLOC_017325	aig1	chr20:37666849-37785089	wt	ele	OK	7.16797	2.64844	-1.43642	-2.8112	5e-05	0.000441468	yes
XLOC_004915	XLOC_004915	KLHDC8A	chr11:39198645-39249179	wt	ele	OK	2.22769	0.823431	-1.43583	-1.86324	0.0004	0.00274441	yes
XLOC_021799	XLOC_021799	scn8aa	chr23:27489324-27586062	wt	ele	OK	12.5748	4.64875	-1.43562	-6.06516	5e-05	0.000441468	yes
XLOC_018965	XLOC_018965	CABZ01109624.1	chr21:1792611-1800339	wt	ele	OK	5.54633	2.05087	-1.4353	-2.09541	0.0007	0.00440717	yes
XLOC_015997	XLOC_015997	foxf2a	chr2:894349-898208	wt	ele	OK	8.25992	3.05522	-1.43485	-3.69702	5e-05	0.000441468	yes
XLOC_030739	XLOC_030739		chr5:71424926-71429359	wt	ele	OK	1.13452	0.419941	-1.43383	-2.90749	5e-05	0.000441468	yes
XLOC_004506	XLOC_004506	atp2b2	chr11:1135417-1297731	wt	ele	OK	5.43902	2.01575	-1.43203	-2.27556	0.00265	0.0133022	yes
XLOC_033576	XLOC_033576	rbpms2b	chr7:49709625-49720621	wt	ele	OK	21.6633	8.03914	-1.43014	-4.16041	5e-05	0.000441468	yes
XLOC_003151	XLOC_003151	map6	chr10:33489611-33565567	wt	ele	OK	6.00894	2.23237	-1.42854	-3.84939	5e-05	0.000441468	yes
XLOC_020022	XLOC_020022	UNC13A	chr22:20500893-20562823	wt	ele	OK	6.24495	2.32151	-1.42762	-3.2523	5e-05	0.000441468	yes
XLOC_012294	XLOC_012294	nrxn3a	chr17:16746722-17278052	wt	ele	OK	5.56781	2.06986	-1.42758	-4.11007	5e-05	0.000441468	yes
XLOC_005143	XLOC_005143		chr11:44710832-44714757	wt	ele	OK	4.34207	1.61467	-1.42715	-4.3349	5e-05	0.000441468	yes
XLOC_007309	XLOC_007309	btbd3b	chr13:35259692-35273343	wt	ele	OK	3.43515	1.27797	-1.42652	-2.8066	5e-05	0.000441468	yes
XLOC_007771	XLOC_007771		chr14:3584585-3587810	wt	ele	OK	4.93397	1.83588	-1.42627	-4.11994	5e-05	0.000441468	yes
XLOC_002733	XLOC_002733		chr1:59623732-59626122	wt	ele	OK	2.20785	0.821731	-1.4259	-2.96082	5e-05	0.000441468	yes
XLOC_012896	XLOC_012896	glipr1b	chr18:6808755-6818600	wt	ele	OK	2.52864	0.941576	-1.42521	-2.64195	5e-05	0.000441468	yes
XLOC_009229	XLOC_009229	itm2ca	chr15:38645530-38666044	wt	ele	OK	16.7157	6.22775	-1.42442	-5.69172	5e-05	0.000441468	yes
XLOC_029812	XLOC_029812	si:ch211 26b3.4	chr5:24655046-24735472	wt	ele	OK	4.41084	1.64462	-1.4233	-3.42617	5e-05	0.000441468	yes
XLOC_015654	XLOC_015654	astn1	chr2:34290788-34703288	wt	ele	OK	5.34248	1.99301	-1.42256	-4.08982	5e-05	0.000441468	yes
XLOC_004605	XLOC_004605	nlgn1	chr11:9673797-9922648	wt	ele	OK	1.01366	0.378145	-1.42256	-1.96978	0.00205	0.0108054	yes
XLOC_002654	XLOC_002654		chr1:7008889-7012839	wt	ele	OK	0.907605	0.338758	-1.42181	-2.55239	0.0002	0.00151135	yes
XLOC_035887	XLOC_035887	vangl1	chr9:34021592-34107013	wt	ele	OK	7.30197	2.72593	-1.42154	-4.46081	5e-05	0.000441468	yes
XLOC_021084	XLOC_021084	samd10b	chr23:13236040-13448524	wt	ele	OK	2.24026	0.836386	-1.42142	-3.05672	5e-05	0.000441468	yes
XLOC_003494	XLOC_003494	fbn2a	chr10:16296082-16421372	wt	ele	OK	1.2352	0.461287	-1.42101	-1.48733	0.0006	0.0038638	yes
XLOC_018969	XLOC_018969	st8sia3	chr21:2103850-2124670	wt	ele	OK	1.89566	0.707944	-1.42099	-2.2273	0.0006	0.0038638	yes
XLOC_004295	XLOC_004295	ASAP1	chr11:27409726-27524012	wt	ele	OK	3.89487	1.45489	-1.42067	-3.03694	5e-05	0.000441468	yes
XLOC_017231	XLOC_017231	kidins220b	chr20:29769780-29809556	wt	ele	OK	47.2863	17.6812	-1.41921	-5.55636	5e-05	0.000441468	yes
XLOC_018672	XLOC_018672	RFFL	chr21:24332022-24344870	wt	ele	OK	6.1699	2.30986	-1.41744	-3.56987	5e-05	0.000441468	yes
XLOC_018762	XLOC_018762	st6gal1	chr21:29913491-29952761	wt	ele	OK	2.72721	1.02112	-1.41727	-2.02909	0.00125	0.00714484	yes
XLOC_002144	XLOC_002144	chrna6	chr1:21256687-21286157	wt	ele	OK	1.18636	0.444308	-1.41691	-2.1853	0.0015	0.00835025	yes
XLOC_002100	XLOC_002100	ptprdb	chr1:17860648-18071873	wt	ele	OK	4.72944	1.77188	-1.41638	-4.35486	5e-05	0.000441468	yes
XLOC_011096	XLOC_011096	ldlrad4	chr16:32907944-33036947	wt	ele	OK	11.9261	4.47409	-1.41446	-2.70881	5e-05	0.000441468	yes
XLOC_033958	XLOC_033958		chr7:49500525-49501206	wt	ele	OK	5.86475	2.20125	-1.41375	-3.07798	0.0006	0.0038638	yes
XLOC_031538	XLOC_031538	fmnl2b	chr6:13299534-13358237	wt	ele	OK	26.915	10.1119	-1.41236	-4.75887	5e-05	0.000441468	yes
XLOC_012854	XLOC_012854	serpini1	chr18:4309285-4343344	wt	ele	OK	7.60066	2.85557	-1.41235	-3.0228	5e-05	0.000441468	yes
XLOC_016990	XLOC_016990	nrxn3b	chr20:5588251-5998474	wt	ele	OK	4.16007	1.5635	-1.41183	-2.77	5e-05	0.000441468	yes
XLOC_031686	XLOC_031686	bivm	chr6:28941284-29018928	wt	ele	OK	4.78987	1.80028	-1.41176	-2.40518	0.00025	0.00183251	yes
XLOC_024885	XLOC_024885	olfm2a	chr3:54898895-55088978	wt	ele	OK	10.9833	4.13075	-1.41084	-3.77122	5e-05	0.000441468	yes
XLOC_028916	XLOC_028916	DHRS13	chr5:22705196-22711526	wt	ele	OK	5.70987	2.14777	-1.41062	-2.89218	5e-05	0.000441468	yes
XLOC_006068	XLOC_006068	si:rp71 1c10.11	chr12:30512194-30519163	wt	ele	OK	11.2677	4.23906	-1.41037	-3.7831	0.0002	0.00151135	yes
XLOC_019430	XLOC_019430	si:ch73 362m14.4	chr21:41985808-42012326	wt	ele	OK	4.0926	1.5404	-1.40971	-3.14791	5e-05	0.000441468	yes
XLOC_035366	XLOC_035366	BSN	chr8:55746239-56084206	wt	ele	OK	3.82495	1.44121	-1.40816	-3.02934	5e-05	0.000441468	yes
XLOC_012077	XLOC_012077	CU302376.1	chr17:52290782-52316868	wt	ele	OK	2.74229	1.03414	-1.40695	-3.51502	5e-05	0.000441468	yes
XLOC_022145	XLOC_022145		chr23:36901904-36910165	wt	ele	OK	0.888974	0.335263	-1.40685	-3.2196	5e-05	0.000441468	yes
XLOC_010512	XLOC_010512	stmn1b	chr16:37064388-37079811	wt	ele	OK	188.514	71.1281	-1.40618	-6.44437	5e-05	0.000441468	yes
XLOC_003550	XLOC_003550	tlx3b	chr10:22251263-22257211	wt	ele	OK	2.30213	0.869065	-1.40544	-3.00806	5e-05	0.000441468	yes
XLOC_012277	XLOC_012277	FAM184A	chr17:15150670-15223943	wt	ele	OK	3.60255	1.3604	-1.40498	-3.85452	5e-05	0.000441468	yes
XLOC_032700	XLOC_032700	SORCS2	chr7:41151436-41450497	wt	ele	OK	3.5991	1.35974	-1.40431	-4.72075	5e-05	0.000441468	yes
XLOC_012503	XLOC_012503	dtnbb	chr17:37235780-37324124	wt	ele	OK	3.18203	1.20312	-1.40317	-3.17404	5e-05	0.000441468	yes
XLOC_018329	XLOC_018329		chr20:52792927-52794197	wt	ele	OK	2.47093	0.934672	-1.40252	-2.57663	0.00085	0.00519023	yes
XLOC_002314	XLOC_002314	TESK1	chr1:40601009-40619684	wt	ele	OK	6.20347	2.34659	-1.40251	-4.31712	5e-05	0.000441468	yes
XLOC_010910	XLOC_010910	fabp11b	chr16:18199546-18202985	wt	ele	OK	15.125	5.7251	-1.40156	-4.25891	5e-05	0.000441468	yes
XLOC_032744	XLOC_032744	5S_rRNA	chr7:47267035-47345223	wt	ele	OK	4.0011	1.51473	-1.40133	-2.29484	0.0004	0.00274441	yes
XLOC_036713	XLOC_036713		chr9:3613824-3615143	wt	ele	OK	2.7103	1.02613	-1.40124	-2.66929	0.0003	0.00215436	yes
XLOC_008892	XLOC_008892	CABZ01053592.1	chr15:3278600-3309291	wt	ele	OK	2.06057	0.780167	-1.40119	-2.80648	5e-05	0.000441468	yes
XLOC_016204	XLOC_016204	PBX1A	chr2:19592637-19619132	wt	ele	OK	16.1762	6.12814	-1.40035	-3.42001	5e-05	0.000441468	yes
XLOC_018765	XLOC_018765	TENM2	chr21:30576991-30774786	wt	ele	OK	2.73409	1.03663	-1.39916	-4.17574	5e-05	0.000441468	yes
XLOC_017048	XLOC_017048	rd3	chr20:13884187-13915093	wt	ele	OK	2.95923	1.122	-1.39915	-2.67944	5e-05	0.000441468	yes
XLOC_010990	XLOC_010990	s100t	chr16:24862111-24863680	wt	ele	OK	32.4442	12.3029	-1.39897	-4.23458	5e-05	0.000441468	yes
XLOC_018866	XLOC_018866		chr21:40251441-40381353	wt	ele	OK	4.23313	1.60549	-1.39871	-2.69333	0.0002	0.00151135	yes
XLOC_011736	XLOC_011736	rgs7	chr17:19456631-19557265	wt	ele	OK	5.46113	2.07319	-1.39735	-3.60628	5e-05	0.000441468	yes
XLOC_004559	XLOC_004559	ANO8	chr11:5996071-6036399	wt	ele	OK	2.95443	1.12279	-1.3958	-3.5064	5e-05	0.000441468	yes
XLOC_021567	XLOC_021567	syn2a	chr23:4807674-4831162	wt	ele	OK	19.6854	7.48289	-1.39546	-5.59296	5e-05	0.000441468	yes
XLOC_017434	XLOC_017434	si:ch211 153j24.3	chr20:46811254-46820100	wt	ele	OK	2.27244	0.86545	-1.39272	-1.71965	0.0005	0.0033237	yes
XLOC_031334	XLOC_031334	ANKS1A	chr6:54313958-54382484	wt	ele	OK	2.28712	0.871299	-1.39229	-3.25907	5e-05	0.000441468	yes
XLOC_026186	XLOC_026186	lmo3	chr4:11676989-11743914	wt	ele	OK	40.6507	15.4994	-1.39106	-3.85422	5e-05	0.000441468	yes
XLOC_003544	XLOC_003544	pcdh1a	chr10:20998370-21135264	wt	ele	OK	4.76942	1.81917	-1.39054	-3.94642	5e-05	0.000441468	yes
XLOC_011250	XLOC_011250	cspg5a	chr16:45093085-45161600	wt	ele	OK	44.4739	16.9658	-1.39033	-5.76805	5e-05	0.000441468	yes
XLOC_025226	XLOC_025226	sez6l2	chr3:14834185-14872320	wt	ele	OK	7.11845	2.71588	-1.39015	-4.57441	5e-05	0.000441468	yes
XLOC_035855	XLOC_035855	jagn1a	chr9:31141948-31144413	wt	ele	OK	20.4273	7.79517	-1.38985	-5.16791	5e-05	0.000441468	yes
XLOC_006178	XLOC_006178	ebf3	chr12:44139596-44283429	wt	ele	OK	64.5717	24.6432	-1.38971	-4.35126	5e-05	0.000441468	yes
XLOC_004537	XLOC_004537		chr11:3612389-3614264	wt	ele	OK	8.00308	3.0576	-1.38816	-4.09425	5e-05	0.000441468	yes
XLOC_012402	XLOC_012402	FAM149B1	chr17:26429604-26446743	wt	ele	OK	10.2089	3.90105	-1.3879	-4.8361	5e-05	0.000441468	yes
XLOC_027415	XLOC_027415	dennd6b	chr4:19005515-19016039	wt	ele	OK	5.67299	2.16782	-1.38787	-4.08308	5e-05	0.000441468	yes
XLOC_022912	XLOC_022912	STEAP2	chr24:33035635-33050843	wt	ele	OK	1.26615	0.483854	-1.38781	-2.90286	5e-05	0.000441468	yes
XLOC_024801	XLOC_024801	ELFN1	chr3:43798494-44000320	wt	ele	OK	1.24756	0.477016	-1.387	-2.69078	5e-05	0.000441468	yes
XLOC_002903	XLOC_002903	fam163b	chr10:10602132-10667296	wt	ele	OK	2.78737	1.0663	-1.38629	-2.24773	0.0001	0.000822847	yes
XLOC_014240	XLOC_014240	si:dkey 150k17.2	chr19:29280418-29307356	wt	ele	OK	2.89316	1.10711	-1.38584	-2.31961	0.00025	0.00183251	yes
XLOC_013467	XLOC_013467	si:dkey 238o13.4	chr18:14257858-14264006	wt	ele	OK	17.6997	6.78015	-1.38434	-4.87227	5e-05	0.000441468	yes
XLOC_035119	XLOC_035119	slc12a5b	chr8:38392752-38503245	wt	ele	OK	2.81371	1.07834	-1.38366	-3.67035	5e-05	0.000441468	yes
XLOC_029091	XLOC_029091	ier5l	chr5:34409134-34411378	wt	ele	OK	58.8948	22.6	-1.38182	-6.43794	5e-05	0.000441468	yes
XLOC_032344	XLOC_032344	CT030046.1	chr7:14210103-14314486	wt	ele	OK	8.06045	3.09511	-1.38087	-4.59317	5e-05	0.000441468	yes
XLOC_007996	XLOC_007996	TENM2	chr14:30139736-30629637	wt	ele	OK	3.58357	1.37607	-1.38084	-4.83711	5e-05	0.000441468	yes
XLOC_033956	XLOC_033956		chr7:49491743-49497675	wt	ele	OK	6.92217	2.65843	-1.38065	-5.26359	5e-05	0.000441468	yes
XLOC_001599	XLOC_001599	fbxo41	chr1:42049130-42138019	wt	ele	OK	1.56473	0.600968	-1.38055	-2.61457	0.0001	0.000822847	yes
XLOC_009097	XLOC_009097	hic1	chr15:25015772-25027456	wt	ele	OK	3.7012	1.42293	-1.37912	-2.43598	0.0002	0.00151135	yes
XLOC_014231	XLOC_014231	atat1	chr19:27957004-28005869	wt	ele	OK	11.6852	4.49493	-1.37831	-3.63229	5e-05	0.000441468	yes
XLOC_018909	XLOC_018909	acsl6	chr21:43614599-43623370	wt	ele	OK	11.9708	4.60645	-1.37779	-3.538	5e-05	0.000441468	yes
XLOC_034857	XLOC_034857	lhx4	chr8:14970822-15005525	wt	ele	OK	11.4394	4.40408	-1.3771	-4.38299	5e-05	0.000441468	yes
XLOC_008936	XLOC_008936	egln2	chr15:8410021-8463614	wt	ele	OK	5.1919	1.99888	-1.37707	-3.03654	5e-05	0.000441468	yes
XLOC_031190	XLOC_031190	CU855953.1	chr6:40518580-40541420	wt	ele	OK	2.18639	0.842176	-1.37636	-4.15436	5e-05	0.000441468	yes
XLOC_025369	XLOC_025369	HMGXB4	chr3:26974391-26990233	wt	ele	OK	5.44026	2.09826	-1.37448	-3.60932	5e-05	0.000441468	yes
XLOC_026156	XLOC_026156	kcnd2	chr4:9430380-9626388	wt	ele	OK	1.55047	0.598069	-1.37432	-2.77461	5e-05	0.000441468	yes
XLOC_031954	XLOC_031954	slc12a5a	chr6:55332428-55467932	wt	ele	OK	0.80245	0.309541	-1.37428	-2.08152	0.0011	0.00641906	yes
XLOC_034160	XLOC_034160	ampd1	chr8:11594770-11626258	wt	ele	OK	77.669	29.9642	-1.3741	-5.8281	5e-05	0.000441468	yes
XLOC_014936	XLOC_014936	col8a2	chr19:37042047-37243393	wt	ele	OK	6.48855	2.50548	-1.37281	-4.54015	5e-05	0.000441468	yes
XLOC_036636	XLOC_036636	tbr1b	chr9:52776691-52782926	wt	ele	OK	5.57372	2.15262	-1.37254	-3.73057	5e-05	0.000441468	yes
XLOC_016342	XLOC_016342	adcyap1b	chr2:30986803-31092329	wt	ele	OK	42.4242	16.3856	-1.37246	-3.00994	0.0001	0.000822847	yes
XLOC_025264	XLOC_025264	ZNF385C	chr3:17457816-17576937	wt	ele	OK	6.03282	2.33192	-1.37131	-4.08999	5e-05	0.000441468	yes
XLOC_017959	XLOC_017959	slc30a2	chr20:38618543-38642475	wt	ele	OK	3.66913	1.42036	-1.36918	-2.27477	0.0001	0.000822847	yes
XLOC_024628	XLOC_024628	si:dkey 13n23.4	chr3:30502953-30511703	wt	ele	OK	1.94961	0.755304	-1.36806	-2.02376	0.00065	0.00413522	yes
XLOC_022091	XLOC_022091		chr23:10864718-10866168	wt	ele	OK	1.71308	0.664241	-1.36682	-2.25657	0.00165	0.00902625	yes
XLOC_010280	XLOC_010280	fam131bb	chr16:19450851-19538348	wt	ele	OK	4.83201	1.8736	-1.36681	-2.82783	5e-05	0.000441468	yes
XLOC_014560	XLOC_014560	atp1a3a	chr19:6950513-7007916	wt	ele	OK	45.2776	17.5625	-1.3663	-5.95263	5e-05	0.000441468	yes
XLOC_020731	XLOC_020731	gtpbp2	chr22:31411455-31428745	wt	ele	OK	5.45307	2.11633	-1.36551	-3.24542	5e-05	0.000441468	yes
XLOC_011527	XLOC_011527		chr16:54358547-54361679	wt	ele	OK	1.34651	0.522638	-1.36534	-2.63593	0.0002	0.00151135	yes
XLOC_031428	XLOC_031428		chr6:5309527-5491291	wt	ele	OK	1.18429	0.459706	-1.36523	-2.22072	0.00195	0.0103729	yes
XLOC_022666	XLOC_022666	dpp6a	chr24:6815105-7204619	wt	ele	OK	3.86749	1.50137	-1.36512	-3.16652	5e-05	0.000441468	yes
XLOC_017349	XLOC_017349	scara3	chr20:39308557-39325566	wt	ele	OK	1.6434	0.638041	-1.36496	-2.69262	5e-05	0.000441468	yes
XLOC_036180	XLOC_036180	C9H2orf40	chr9:6412637-6421472	wt	ele	OK	3.14069	1.21955	-1.36473	-1.99767	0.0017	0.00925703	yes
XLOC_012823	XLOC_012823	PARP6	chr18:429052-451198	wt	ele	OK	4.32396	1.67945	-1.36437	-4.63453	5e-05	0.000441468	yes
XLOC_023828	XLOC_023828	dyrk4	chr25:17141062-17190006	wt	ele	OK	3.00677	1.16812	-1.36402	-3.68217	5e-05	0.000441468	yes
XLOC_032546	XLOC_032546	NAT16	chr7:27258490-27277588	wt	ele	OK	12.3814	4.81243	-1.36334	-5.55395	5e-05	0.000441468	yes
XLOC_003233	XLOC_003233	dscama	chr10:40115877-40299913	wt	ele	OK	6.13878	2.38657	-1.36301	-5.10238	5e-05	0.000441468	yes
XLOC_034595	XLOC_034595	GPR153	chr8:48764884-48779530	wt	ele	OK	1.55335	0.604683	-1.36113	-1.79503	0.00135	0.00762084	yes
XLOC_035499	XLOC_035499		chr8:53421057-53423877	wt	ele	OK	1.00641	0.391779	-1.3611	-2.31332	0.00085	0.00519023	yes
XLOC_005517	XLOC_005517	ENSDARG00000054177 zgc:171544	chr12:30603067-30759759	wt	ele	OK	1.80911	0.704277	-1.36107	-2.8365	5e-05	0.000441468	yes
XLOC_008408	XLOC_008408	BX470131.1	chr14:22202973-22220954	wt	ele	OK	4.20828	1.63861	-1.36076	-2.41407	5e-05	0.000441468	yes
XLOC_031208	XLOC_031208	cadpsb	chr6:41186090-41376425	wt	ele	OK	12.2342	4.76426	-1.3606	-5.42917	5e-05	0.000441468	yes
XLOC_016850	XLOC_016850		chr2:54590552-54595298	wt	ele	OK	0.968649	0.37754	-1.35934	-2.67222	0.0002	0.00151135	yes
XLOC_013654	XLOC_013654	CABZ01041002.1	chr18:33614062-33734617	wt	ele	OK	1.01313	0.394993	-1.35892	-2.15515	0.00115	0.00665512	yes
XLOC_021768	XLOC_021768	tmem240	chr23:24855283-24870019	wt	ele	OK	5.84351	2.2787	-1.35862	-1.97104	0.00015	0.00117124	yes
XLOC_014047	XLOC_014047	efna3a	chr19:8766730-8962325	wt	ele	OK	2.13228	0.83161	-1.35842	-2.49561	5e-05	0.000441468	yes
XLOC_021207	XLOC_021207	slc2a1a	chr23:22494608-22506777	wt	ele	OK	4.64686	1.81369	-1.35733	-3.45633	5e-05	0.000441468	yes
XLOC_033497	XLOC_033497	c1qtnf4	chr7:39992251-40004343	wt	ele	OK	7.20843	2.81523	-1.35643	-3.45242	5e-05	0.000441468	yes
XLOC_008379	XLOC_008379	SLITRK4	chr14:16660166-16665642	wt	ele	OK	2.33513	0.912689	-1.35531	-3.37184	5e-05	0.000441468	yes
XLOC_031907	XLOC_031907	ptprt	chr6:50957438-51427802	wt	ele	OK	2.25639	0.882083	-1.35503	-3.01167	5e-05	0.000441468	yes
XLOC_031256	XLOC_031256	si:dkey 238f9.1	chr6:48429517-48630271	wt	ele	OK	6.02515	2.35565	-1.35487	-2.34119	0.0006	0.0038638	yes
XLOC_030047	XLOC_030047	atp1b2b	chr5:40075639-40107444	wt	ele	OK	3.85131	1.50582	-1.3548	-2.33299	0.0003	0.00215436	yes
XLOC_007694	XLOC_007694	SPOCK1	chr14:1937744-2068673	wt	ele	OK	5.90853	2.31044	-1.35463	-2.65277	5e-05	0.000441468	yes
XLOC_017746	XLOC_017746	ckbb	chr20:20888906-20893949	wt	ele	OK	401.289	157.048	-1.35344	-5.52271	5e-05	0.000441468	yes
XLOC_002298	XLOC_002298	gpm6ab	chr1:39003574-39111338	wt	ele	OK	96.3972	37.7279	-1.35336	-6.14487	5e-05	0.000441468	yes
XLOC_026199	XLOC_026199	nrcam	chr4:12715041-12796409	wt	ele	OK	6.67359	2.61233	-1.35313	-5.12767	5e-05	0.000441468	yes
XLOC_011147	XLOC_011147	snap91	chr16:35319310-35373595	wt	ele	OK	12.8378	5.02616	-1.35287	-5.28993	5e-05	0.000441468	yes
XLOC_022636	XLOC_022636	slc35g2b	chr24:3425190-3544764	wt	ele	OK	9.62603	3.76908	-1.35273	-2.1527	0.001	0.00592006	yes
XLOC_023781	XLOC_023781	jph3	chr25:13259971-13319641	wt	ele	OK	2.95182	1.15622	-1.35219	-4.1383	5e-05	0.000441468	yes
XLOC_003573	XLOC_003573	pitpnab	chr10:24752346-24802573	wt	ele	OK	14.3968	5.641	-1.35172	-3.67038	5e-05	0.000441468	yes
XLOC_015176	XLOC_015176		chr19:42247061-42249980	wt	ele	OK	1.00055	0.39214	-1.35135	-2.294	0.0009	0.00542979	yes
XLOC_010856	XLOC_010856	clstn3	chr16:13852334-13923605	wt	ele	OK	10.634	4.16809	-1.35123	-3.95007	5e-05	0.000441468	yes
XLOC_008567	XLOC_008567	gpm6aa	chr14:37569307-37598853	wt	ele	OK	151.388	59.4455	-1.34861	-5.69352	5e-05	0.000441468	yes
XLOC_000040	XLOC_000040		Zv9_NA15:14745-17628	wt	ele	OK	9.63618	3.78437	-1.34841	-4.65337	5e-05	0.000441468	yes
XLOC_026287	XLOC_026287	syt1a	chr4:20141946-20251264	wt	ele	OK	24.6588	9.69395	-1.34694	-5.32759	5e-05	0.000441468	yes
XLOC_015605	XLOC_015605	chmp5a	chr2:30609426-30617165	wt	ele	OK	7.62925	3.00008	-1.34654	-2.68227	5e-05	0.000441468	yes
XLOC_002917	XLOC_002917	CT990561.1	chr10:12438470-12656342	wt	ele	OK	1.83244	0.720697	-1.3463	-3.39634	5e-05	0.000441468	yes
XLOC_026060	XLOC_026060	gpr22	chr4:2419348-2508720	wt	ele	OK	2.33464	0.91859	-1.34571	-2.17449	0.0013	0.00738609	yes
XLOC_002222	XLOC_002222	2004-03-01	chr1:28899172-28985932	wt	ele	OK	1.0163	0.399912	-1.34557	-1.76294	0.00115	0.00665512	yes
XLOC_033650	XLOC_033650	CBFA2T3	chr7:56923387-56971114	wt	ele	OK	19.5487	7.69536	-1.34501	-5.07765	5e-05	0.000441468	yes
XLOC_004328	XLOC_004328	TTBK1	chr11:31538792-31603385	wt	ele	OK	4.48802	1.76949	-1.34274	-4.07015	5e-05	0.000441468	yes
XLOC_030585	XLOC_030585		chr5:3621931-3623165	wt	ele	OK	2.12614	0.839462	-1.3407	-2.33149	0.0018	0.00970567	yes
XLOC_008658	XLOC_008658	fstl5	chr14:49938566-50250622	wt	ele	OK	5.42653	2.14441	-1.33945	-3.41822	5e-05	0.000441468	yes
XLOC_022798	XLOC_022798	lnx2a	chr24:22254266-22282944	wt	ele	OK	7.98763	3.15693	-1.33925	-4.12882	5e-05	0.000441468	yes
XLOC_023945	XLOC_023945	HYAL4	chr25:28408693-28430854	wt	ele	OK	1.07798	0.426102	-1.33906	-2.14084	0.00045	0.00304428	yes
XLOC_022036	XLOC_022036	DCLK2	chr23:45901893-45934726	wt	ele	OK	11.2679	4.45585	-1.33844	-3.92695	5e-05	0.000441468	yes
XLOC_018937	XLOC_018937	CABZ01081904.1	chr21:152758-161538	wt	ele	OK	17.8886	7.07955	-1.33731	-3.0536	5e-05	0.000441468	yes
XLOC_014595	XLOC_014595	celf3a	chr19:9439192-9510004	wt	ele	OK	59.753	23.6497	-1.33719	-6.13127	5e-05	0.000441468	yes
XLOC_035439	XLOC_035439		chr8:33751670-33755209	wt	ele	OK	0.971175	0.384408	-1.33709	-2.41525	0.0005	0.0033237	yes
XLOC_020576	XLOC_020576	RFESD	chr22:18692984-18715907	wt	ele	OK	6.98594	2.76674	-1.33627	-2.26167	0.0005	0.0033237	yes
XLOC_011437	XLOC_011437		chr16:11983985-11986105	wt	ele	OK	3.25514	1.29	-1.33534	-3.14525	5e-05	0.000441468	yes
XLOC_032917	XLOC_032917	CPNE7	chr7:69547741-69651664	wt	ele	OK	1.25674	0.498479	-1.33408	-2.01447	0.001	0.00592006	yes
XLOC_003417	XLOC_003417	osbp2	chr10:6945190-7002994	wt	ele	OK	1.4639	0.580963	-1.3333	-2.08351	0.0001	0.000822847	yes
XLOC_036030	XLOC_036030	CSRNP3	chr9:50722224-50825087	wt	ele	OK	9.16694	3.64001	-1.3325	-2.88791	5e-05	0.000441468	yes
XLOC_033669	XLOC_033669	sdcbp	chr7:59500115-59514798	wt	ele	OK	4.12394	1.63835	-1.33178	-2.57086	5e-05	0.000441468	yes
XLOC_024547	XLOC_024547		chr3:24749399-24761562	wt	ele	OK	6.93386	2.75588	-1.33115	-5.23828	5e-05	0.000441468	yes
XLOC_010464	XLOC_010464	atn1	chr16:34068316-34090913	wt	ele	OK	11.7545	4.67472	-1.33026	-5.37409	5e-05	0.000441468	yes
XLOC_020077	XLOC_020077	NETO2	chr22:25093864-25109898	wt	ele	OK	2.99491	1.19133	-1.32994	-2.67021	5e-05	0.000441468	yes
XLOC_003849	XLOC_003849	mir9 2	chr10:45019737-45060232	wt	ele	OK	6.63704	2.6423	-1.32874	-2.37295	0.0002	0.00151135	yes
XLOC_004469	XLOC_004469	GPR137B	chr11:46575712-46584940	wt	ele	OK	2.22541	0.885985	-1.32872	-2.52764	5e-05	0.000441468	yes
XLOC_002920	XLOC_002920	C10H5orf28	chr10:13242844-13255155	wt	ele	OK	9.60557	3.82542	-1.32825	-3.38722	5e-05	0.000441468	yes
XLOC_015925	XLOC_015925	si:ch1073 382c16.2	chr2:56838232-56863678	wt	ele	OK	29.4166	11.7224	-1.32737	-3.82129	5e-05	0.000441468	yes
XLOC_003041	XLOC_003041	nlgn2b	chr10:22526886-22681531	wt	ele	OK	2.90952	1.16149	-1.3248	-3.29297	5e-05	0.000441468	yes
XLOC_025679	XLOC_025679	gas7a	chr3:47342053-47454581	wt	ele	OK	2.80484	1.12011	-1.32428	-3.94918	5e-05	0.000441468	yes
XLOC_035447	XLOC_035447		chr8:38389981-38392620	wt	ele	OK	2.55911	1.0221	-1.32411	-3.06766	0.00015	0.00117124	yes
XLOC_023918	XLOC_023918	BRSK2	chr25:25462122-25631957	wt	ele	OK	1.32253	0.529145	-1.32156	-2.19031	0.0005	0.0033237	yes
XLOC_019578	XLOC_019578		chr21:43623470-43625244	wt	ele	OK	8.33569	3.34078	-1.31912	-4.06709	5e-05	0.000441468	yes
XLOC_023305	XLOC_023305	ric8a	chr25:10670167-10694369	wt	ele	OK	4.85023	1.94502	-1.31827	-3.46066	5e-05	0.000441468	yes
XLOC_031993	XLOC_031993	ARHGAP40	chr6:59823388-59840041	wt	ele	OK	7.8847	3.16238	-1.31805	-4.13824	5e-05	0.000441468	yes
XLOC_034300	XLOC_034300	sypa	chr8:23784300-23805939	wt	ele	OK	56.3726	22.6306	-1.31672	-4.32788	5e-05	0.000441468	yes
XLOC_015103	XLOC_015103		chr19:7468342-7468978	wt	ele	OK	4.35302	1.74839	-1.31599	-2.6227	0.00265	0.0133022	yes
XLOC_035340	XLOC_035340	si:dkey 90l8.3	chr8:55042794-55054130	wt	ele	OK	4.27189	1.71628	-1.31559	-2.03261	0.0009	0.00542979	yes
XLOC_021842	XLOC_021842	camta1a si:ch73 287n15.1	chr23:30299862-30937371	wt	ele	OK	3.07815	1.23675	-1.31551	-3.6447	5e-05	0.000441468	yes
XLOC_002237	XLOC_002237	RIMS1	chr1:30413983-30430072	wt	ele	OK	3.72741	1.49847	-1.31468	-1.83711	0.00205	0.0108054	yes
XLOC_010311	XLOC_010311	hoxa13b	chr16:22980333-22982890	wt	ele	OK	3.37533	1.35761	-1.31396	-2.57848	5e-05	0.000441468	yes
XLOC_030657	XLOC_030657		chr5:27710681-27712196	wt	ele	OK	1.6681	0.671264	-1.31326	-2.23298	0.0023	0.0118645	yes
XLOC_003419	XLOC_003419	atp6v0a2a	chr10:7017245-7061968	wt	ele	OK	10.9781	4.41968	-1.31261	-4.64845	5e-05	0.000441468	yes
XLOC_017198	XLOC_017198	tmem179	chr20:27423259-27426177	wt	ele	OK	10.7892	4.34592	-1.31186	-3.37895	5e-05	0.000441468	yes
XLOC_036148	XLOC_036148	chn1	chr9:2552178-2578317	wt	ele	OK	35.3228	14.2464	-1.31001	-3.89904	5e-05	0.000441468	yes
XLOC_032125	XLOC_032125		chr6:57572343-57574149	wt	ele	OK	5.44454	2.19809	-1.30856	-3.54383	5e-05	0.000441468	yes
XLOC_034969	XLOC_034969	C8H20orf112	chr8:24098524-24201849	wt	ele	OK	5.58315	2.2557	-1.30751	-2.55856	5e-05	0.000441468	yes
XLOC_029137	XLOC_029137	mark4a	chr5:38368836-38428856	wt	ele	OK	5.29137	2.13828	-1.30719	-4.16385	5e-05	0.000441468	yes
XLOC_029214	XLOC_029214	bcl7a	chr5:43411582-43422980	wt	ele	OK	44.3333	17.9447	-1.30483	-5.83841	5e-05	0.000441468	yes
XLOC_000770	XLOC_000770		Zv9_scaffold3455:134482-258721	wt	ele	OK	28.5157	11.5481	-1.30409	-5.84942	5e-05	0.000441468	yes
XLOC_006553	XLOC_006553	lingo2	chr13:12570132-12611135	wt	ele	OK	3.6628	1.48345	-1.30399	-3.13004	5e-05	0.000441468	yes
XLOC_017111	XLOC_017111	rtn1b	chr20:20710025-20768113	wt	ele	OK	68.2674	27.6526	-1.30378	-5.49419	5e-05	0.000441468	yes
XLOC_021196	XLOC_021196	her4.3	chr23:21753404-21755282	wt	ele	OK	2.3255	0.942123	-1.30356	-2.586	0.00035	0.00245539	yes
XLOC_031253	XLOC_031253	CTTNBP2NL phc2b	chr6:48078105-48182557	wt	ele	OK	28.2746	11.4577	-1.30319	-4.86297	5e-05	0.000441468	yes
XLOC_000407	XLOC_000407		Zv9_NA683:84954-87429	wt	ele	OK	1.28312	0.520143	-1.30268	-2.1884	0.00175	0.00947703	yes
XLOC_024641	XLOC_024641	c1ql3b	chr3:31533124-31571061	wt	ele	OK	2.96743	1.20294	-1.30265	-2.10303	0.0003	0.00215436	yes
XLOC_014070	XLOC_014070	fam131ba	chr19:10155483-10285494	wt	ele	OK	3.84312	1.55813	-1.30246	-2.74991	5e-05	0.000441468	yes
XLOC_002488	XLOC_002488	AKT3	chr1:54292696-54317381	wt	ele	OK	15.073	6.11754	-1.30094	-3.35267	5e-05	0.000441468	yes
XLOC_022177	XLOC_022177		chr23:45318399-45323522	wt	ele	OK	3.05364	1.24096	-1.29907	-3.89662	5e-05	0.000441468	yes
XLOC_019468	XLOC_019468		chr21:178490-180200	wt	ele	OK	2.58419	1.05031	-1.2989	-2.67956	0.0002	0.00151135	yes
XLOC_009289	XLOC_009289	mb21d2b	chr15:45460427-45491624	wt	ele	OK	1.71589	0.697853	-1.29797	-2.23704	0.0003	0.00215436	yes
XLOC_001975	XLOC_001975	CASKIN1	chr1:7049419-7128611	wt	ele	OK	2.87377	1.1706	-1.29569	-3.61538	5e-05	0.000441468	yes
XLOC_006543	XLOC_006543	GABRG1	chr13:11923439-12072088	wt	ele	OK	1.94211	0.791942	-1.29416	-2.3425	5e-05	0.000441468	yes
XLOC_032981	XLOC_032981	LPHN3	chr7:76037495-76062130	wt	ele	OK	3.76005	1.53325	-1.29415	-3.35278	5e-05	0.000441468	yes
XLOC_008893	XLOC_008893	MTUS2	chr15:3313006-3333037	wt	ele	OK	3.39019	1.38276	-1.29381	-2.38068	5e-05	0.000441468	yes
XLOC_015312	XLOC_015312	si:dkeyp 106c3.1 si:dkeyp 106c3.3	chr2:6964467-7117405	wt	ele	OK	4.45967	1.81917	-1.29366	-3.60353	5e-05	0.000441468	yes
XLOC_010883	XLOC_010883	TTYH1	chr16:15463396-15555945	wt	ele	OK	10.2789	4.19315	-1.29357	-2.55489	0.00025	0.00183251	yes
XLOC_021179	XLOC_021179	camkvl	chr23:20852318-20926170	wt	ele	OK	1.17683	0.480294	-1.29292	-2.18249	0.0006	0.0038638	yes
XLOC_007084	XLOC_007084	dctn1b	chr13:11301682-11340369	wt	ele	OK	7.90969	3.23014	-1.29203	-2.85915	5e-05	0.000441468	yes
XLOC_009708	XLOC_009708	c4	chr15:31515188-31629790	wt	ele	OK	2.34036	0.957546	-1.28932	-2.49147	5e-05	0.000441468	yes
XLOC_008831	XLOC_008831		chr14:52668026-52670455	wt	ele	OK	1.13067	0.462619	-1.28928	-2.19013	0.00145	0.00810809	yes
XLOC_023365	XLOC_023365	syt9b	chr25:16198725-16262959	wt	ele	OK	2.54585	1.04201	-1.28878	-2.88189	5e-05	0.000441468	yes
XLOC_011072	XLOC_011072	syt11b	chr16:31067996-31084292	wt	ele	OK	12.7882	5.23434	-1.28873	-4.27643	5e-05	0.000441468	yes
XLOC_022152	XLOC_022152		chr23:38599473-38600118	wt	ele	OK	8.0225	3.28384	-1.28867	-3.20833	0.0001	0.000822847	yes
XLOC_031970	XLOC_031970	CABZ01086220.1	chr6:57794690-57836167	wt	ele	OK	7.68914	3.14841	-1.2882	-4.89565	5e-05	0.000441468	yes
XLOC_002627	XLOC_002627	CAMSAP3	chr1:59916406-59934360	wt	ele	OK	8.96264	3.67002	-1.28814	-4.54177	5e-05	0.000441468	yes
XLOC_015622	XLOC_015622	epdr1	chr2:31551906-31554777	wt	ele	OK	7.85478	3.21645	-1.2881	-3.7035	5e-05	0.000441468	yes
XLOC_008369	XLOC_008369	phox2bb	chr14:14897679-14900802	wt	ele	OK	2.7587	1.13016	-1.28746	-2.90017	5e-05	0.000441468	yes
XLOC_021732	XLOC_021732	her4.4	chr23:21756162-21757930	wt	ele	OK	8.26417	3.38696	-1.28688	-3.91034	5e-05	0.000441468	yes
XLOC_000909	XLOC_000909		Zv9_scaffold3489:118480-129553	wt	ele	OK	0.760313	0.311698	-1.28644	-2.1525	0.0009	0.00542979	yes
XLOC_013495	XLOC_013495	mgat4c	chr18:16040315-16249243	wt	ele	OK	2.11924	0.868834	-1.28639	-2.5886	5e-05	0.000441468	yes
XLOC_000038	XLOC_000038		Zv9_NA15:295-12861	wt	ele	OK	10.1706	4.17096	-1.28595	-3.18702	5e-05	0.000441468	yes
XLOC_034309	XLOC_034309	dnajc5aa	chr8:24018688-24036867	wt	ele	OK	17.2604	7.08113	-1.28542	-3.4201	5e-05	0.000441468	yes
XLOC_011873	XLOC_011873	mamdc1	chr17:28399518-28624742	wt	ele	OK	1.9104	0.783915	-1.2851	-2.83407	5e-05	0.000441468	yes
XLOC_010203	XLOC_010203		chr16:11987004-11989254	wt	ele	OK	2.74133	1.12548	-1.28433	-2.53396	0.0001	0.000822847	yes
XLOC_014716	XLOC_014716	thrb	chr19:19503038-19646473	wt	ele	OK	13.0614	5.36483	-1.28371	-4.09184	5e-05	0.000441468	yes
XLOC_014542	XLOC_014542	stx1b	chr19:5782508-5878902	wt	ele	OK	40.2827	16.5565	-1.28276	-4.18247	5e-05	0.000441468	yes
XLOC_031762	XLOC_031762	gabra5	chr6:38293622-38444389	wt	ele	OK	4.37031	1.79641	-1.28261	-2.99446	5e-05	0.000441468	yes
XLOC_006756	XLOC_006756	six6a	chr13:31806635-31830277	wt	ele	OK	2.85507	1.17444	-1.28155	-1.9541	0.0018	0.00970567	yes
XLOC_023885	XLOC_023885	PRR5	chr25:21741569-21762256	wt	ele	OK	8.91777	3.66923	-1.28121	-4.98991	5e-05	0.000441468	yes
XLOC_012745	XLOC_012745		chr17:27021617-27025089	wt	ele	OK	1.38901	0.571569	-1.28105	-2.64268	0.00015	0.00117124	yes
XLOC_031693	XLOC_031693	BX255895.1	chr6:29827545-30027775	wt	ele	OK	1.74715	0.719874	-1.27919	-2.34085	5e-05	0.000441468	yes
XLOC_034604	XLOC_034604	plch2a	chr8:49498881-49781488	wt	ele	OK	5.75327	2.37062	-1.27912	-2.87641	5e-05	0.000441468	yes
XLOC_034229	XLOC_034229	fsd1	chr8:19148758-19192238	wt	ele	OK	10.4721	4.31781	-1.27818	-3.66643	5e-05	0.000441468	yes
XLOC_016586	XLOC_016586	svilb	chr2:49460994-49490015	wt	ele	OK	0.824182	0.339838	-1.27812	-2.53576	5e-05	0.000441468	yes
XLOC_013739	XLOC_013739	sphkap	chr18:44803130-44885930	wt	ele	OK	1.83582	0.757066	-1.27794	-3.2585	5e-05	0.000441468	yes
XLOC_030764	XLOC_030764	sowahcb	chr6:21587-23848	wt	ele	OK	5.04246	2.0801	-1.27747	-2.9715	5e-05	0.000441468	yes
XLOC_009535	XLOC_009535	igsf9ba	chr15:18032302-18150997	wt	ele	OK	6.7748	2.79751	-1.27603	-4.55465	5e-05	0.000441468	yes
XLOC_029884	XLOC_029884	fam219ab	chr5:27719707-27738561	wt	ele	OK	15.6924	6.47996	-1.27601	-2.34848	0.00015	0.00117124	yes
XLOC_031670	XLOC_031670	agxta	chr6:26821111-26831555	wt	ele	OK	3.23697	1.33744	-1.27517	-2.26715	0.00015	0.00117124	yes
XLOC_021897	XLOC_021897	tuba1c	chr23:35742200-35745715	wt	ele	OK	291.992	120.653	-1.27507	-5.98389	5e-05	0.000441468	yes
XLOC_023592	XLOC_023592	slc17a6a	chr25:36312137-36337709	wt	ele	OK	8.18901	3.38543	-1.27435	-3.71725	5e-05	0.000441468	yes
XLOC_005434	XLOC_005434	si:dkey 38p12.2	chr12:23759717-23800680	wt	ele	OK	11.4666	4.74055	-1.27431	-3.31999	5e-05	0.000441468	yes
XLOC_026096	XLOC_026096	mapk11	chr4:5380194-5395686	wt	ele	OK	20.9159	8.64722	-1.27429	-4.13916	5e-05	0.000441468	yes
XLOC_013950	XLOC_013950	itgb8	chr19:2502838-2536373	wt	ele	OK	1.31501	0.54392	-1.2736	-2.27175	0.00015	0.00117124	yes
XLOC_022179	XLOC_022179		chr23:45894247-45899377	wt	ele	OK	11.4548	4.73993	-1.27302	-5.17353	5e-05	0.000441468	yes
XLOC_020527	XLOC_020527	elfn2	chr22:15152243-15354604	wt	ele	OK	1.54057	0.637479	-1.27301	-2.05205	0.00145	0.00810809	yes
XLOC_015576	XLOC_015576	CDH12	chr2:28710607-28834865	wt	ele	OK	0.826793	0.34262	-1.27092	-2.01154	0.00135	0.00762084	yes
XLOC_009028	XLOC_009028	MAP6	chr15:18876842-18890397	wt	ele	OK	5.79333	2.40089	-1.27083	-2.69675	5e-05	0.000441468	yes
XLOC_032631	XLOC_032631	kcnc1a	chr7:34362243-34423365	wt	ele	OK	6.04145	2.50396	-1.27069	-3.31893	5e-05	0.000441468	yes
XLOC_023285	XLOC_023285	kcnj11l	chr25:7931017-7942118	wt	ele	OK	5.55607	2.30455	-1.26958	-2.37851	0.00075	0.00467724	yes
XLOC_033193	XLOC_033193	mir9 6	chr7:15225518-15258679	wt	ele	OK	77.4147	32.1136	-1.26942	-3.78123	5e-05	0.000441468	yes
XLOC_025688	XLOC_025688	LPHN1	chr3:48683464-49036471	wt	ele	OK	1.24619	0.516981	-1.26934	-3.05868	5e-05	0.000441468	yes
XLOC_025317	XLOC_025317	MAPT	chr3:22370979-22429495	wt	ele	OK	17.1745	7.12692	-1.26892	-5.29111	5e-05	0.000441468	yes
XLOC_021202	XLOC_021202	igsf21b	chr23:21932399-21956058	wt	ele	OK	1.14794	0.476841	-1.26747	-1.98486	0.0012	0.00689731	yes
XLOC_012189	XLOC_012189	vsnl1b	chr17:6476570-6522752	wt	ele	OK	43.159	17.9388	-1.26658	-3.03148	5e-05	0.000441468	yes
XLOC_015474	XLOC_015474	kif1ab	chr2:22151930-22220098	wt	ele	OK	9.22577	3.83501	-1.26644	-5.23243	5e-05	0.000441468	yes
XLOC_032494	XLOC_032494	syt4	chr7:25074782-25083209	wt	ele	OK	11.9397	4.96433	-1.26609	-4.63408	5e-05	0.000441468	yes
XLOC_020175	XLOC_020175	dock3 si:ch211 216d10.1	chr22:34626857-35027975	wt	ele	OK	2.34836	0.977192	-1.26494	-2.01728	0.00105	0.00617442	yes
XLOC_000664	XLOC_000664		Zv9_NA946:1028-1725	wt	ele	OK	6.60945	2.75078	-1.26469	-2.97147	0.0005	0.0033237	yes
XLOC_014212	XLOC_014212	CDK5R1	chr19:25079826-25084365	wt	ele	OK	3.02621	1.26025	-1.2638	-2.06662	0.00085	0.00519023	yes
XLOC_011647	XLOC_011647	CR407704.1	chr17:8024214-8051138	wt	ele	OK	2.18674	0.910831	-1.26352	-3.68493	5e-05	0.000441468	yes
XLOC_004593	XLOC_004593	CR678040.1	chr11:7427166-7466234	wt	ele	OK	17.7534	7.39817	-1.26286	-5.37195	5e-05	0.000441468	yes
XLOC_004188	XLOC_004188	CU459081.1	chr11:14917344-14995560	wt	ele	OK	4.35681	1.81735	-1.26143	-2.56863	5e-05	0.000441468	yes
XLOC_034086	XLOC_034086	lhx2b	chr8:3251750-3270716	wt	ele	OK	16.5086	6.89474	-1.25965	-4.13905	5e-05	0.000441468	yes
XLOC_002241	XLOC_002241	RIMS2	chr1:30848938-30959465	wt	ele	OK	2.52688	1.05606	-1.25867	-3.02007	5e-05	0.000441468	yes
XLOC_006445	XLOC_006445	qkib	chr13:3318463-3498505	wt	ele	OK	21.0824	8.81364	-1.25823	-3.33873	5e-05	0.000441468	yes
XLOC_035305	XLOC_035305	sypb	chr8:51664918-51692854	wt	ele	OK	22.3731	9.35592	-1.25782	-4.54289	5e-05	0.000441468	yes
XLOC_003861	XLOC_003861	CABZ01072083.1	chr10:45578122-45601002	wt	ele	OK	5.51525	2.30776	-1.25693	-3.57704	5e-05	0.000441468	yes
XLOC_031698	XLOC_031698		chr6:30402090-30439864	wt	ele	OK	3.73593	1.56375	-1.25645	-4.45444	5e-05	0.000441468	yes
XLOC_023706	XLOC_023706	SYT7	chr25:4430602-4643062	wt	ele	OK	1.68854	0.706955	-1.25608	-2.41463	5e-05	0.000441468	yes
XLOC_029632	XLOC_029632	pbx3a	chr5:5269679-5358693	wt	ele	OK	2.00233	0.83879	-1.2553	-2.36534	0.00015	0.00117124	yes
XLOC_011881	XLOC_011881	ptpreb	chr17:29378696-29403973	wt	ele	OK	5.45235	2.28485	-1.25478	-3.23128	5e-05	0.000441468	yes
XLOC_003716	XLOC_003716	ENSDARG00000002498	chr10:37227636-37235573	wt	ele	OK	23.5435	9.87351	-1.2537	-3.29146	5e-05	0.000441468	yes
XLOC_004239	XLOC_004239	ppfia4	chr11:23207673-23421708	wt	ele	OK	1.66892	0.699915	-1.25366	-3.18524	5e-05	0.000441468	yes
XLOC_012308	XLOC_012308	gsc	chr17:19173167-19175674	wt	ele	OK	7.03981	2.95312	-1.25329	-2.95334	5e-05	0.000441468	yes
XLOC_008061	XLOC_008061	si:ch211 11c15.3	chr14:35617037-35619396	wt	ele	OK	22.1032	9.27621	-1.25265	-4.88484	5e-05	0.000441468	yes
XLOC_027195	XLOC_027195	SNAP91	chr4:5128289-5176152	wt	ele	OK	33.6227	14.1112	-1.25259	-3.03653	5e-05	0.000441468	yes
XLOC_004973	XLOC_004973	EML6	chr11:44014262-44105574	wt	ele	OK	4.40888	1.8518	-1.25148	-4.42399	5e-05	0.000441468	yes
XLOC_002383	XLOC_002383	2003-09-01	chr1:46087334-46104648	wt	ele	OK	23.8217	10.0064	-1.25136	-4.9521	5e-05	0.000441468	yes
XLOC_013442	XLOC_013442	lrrc4.2	chr18:9755598-9760324	wt	ele	OK	2.87469	1.20877	-1.24987	-2.88783	5e-05	0.000441468	yes
XLOC_009974	XLOC_009974		chr15:18890498-18894478	wt	ele	OK	3.95859	1.66516	-1.24933	-3.81343	5e-05	0.000441468	yes
XLOC_006689	XLOC_006689	bcl11aa	chr13:26071561-26152019	wt	ele	OK	22.9863	9.67765	-1.24804	-4.74238	5e-05	0.000441468	yes
XLOC_025455	XLOC_025455	BX511021.3	chr3:32430755-32458749	wt	ele	OK	10.1524	4.2761	-1.24746	-5.01745	5e-05	0.000441468	yes
XLOC_007155	XLOC_007155	si:dkey 191g9.5	chr13:21848659-21879763	wt	ele	OK	1.46848	0.618575	-1.24731	-2.59441	5e-05	0.000441468	yes
XLOC_016729	XLOC_016729		chr2:2535850-2537930	wt	ele	OK	1.45651	0.613736	-1.24683	-2.23309	0.00105	0.00617442	yes
XLOC_023325	XLOC_023325	smpd3	chr25:12796617-12886785	wt	ele	OK	3.5788	1.50814	-1.24671	-3.18629	5e-05	0.000441468	yes
XLOC_036158	XLOC_036158	gad1a	chr9:3615681-3652511	wt	ele	OK	3.55278	1.49719	-1.24669	-2.19753	0.00035	0.00245539	yes
XLOC_021646	XLOC_021646	sulf2l	chr23:15314865-15739165	wt	ele	OK	25.4401	10.7213	-1.24662	-4.23208	5e-05	0.000441468	yes
XLOC_025424	XLOC_025424	SHANK1	chr3:30848116-31012312	wt	ele	OK	6.36497	2.68283	-1.2464	-4.16172	5e-05	0.000441468	yes
XLOC_022893	XLOC_022893	FP236631.1	chr24:30605239-30712789	wt	ele	OK	7.00779	2.95417	-1.24621	-2.14352	0.0006	0.0038638	yes
XLOC_007958	XLOC_007958	kctd16a	chr14:24716038-24758661	wt	ele	OK	0.891895	0.376064	-1.24589	-1.78726	0.00155	0.00858623	yes
XLOC_008372	XLOC_008372	JAKMIP1	chr14:15062643-15138102	wt	ele	OK	2.36327	0.996627	-1.24566	-2.76721	5e-05	0.000441468	yes
XLOC_016260	XLOC_016260	MAP4	chr2:23611809-23687140	wt	ele	OK	10.7361	4.52909	-1.24518	-2.66744	5e-05	0.000441468	yes
XLOC_007385	XLOC_007385	nkx3.3	chr13:40745770-40749317	wt	ele	OK	6.00555	2.53357	-1.24512	-2.8661	0.00085	0.00519023	yes
XLOC_022509	XLOC_022509	KLHL14	chr24:37377132-37403748	wt	ele	OK	3.62086	1.52763	-1.24504	-2.86689	5e-05	0.000441468	yes
XLOC_032757	XLOC_032757	MTSS1L	chr7:49533818-49660545	wt	ele	OK	7.94413	3.35601	-1.24314	-2.83861	5e-05	0.000441468	yes
XLOC_019906	XLOC_019906	r3hdm1	chr22:12446134-12521758	wt	ele	OK	32.5658	13.7579	-1.24309	-4.52808	5e-05	0.000441468	yes
XLOC_021619	XLOC_021619	ENSDARG00000013647	chr23:11112328-11280420	wt	ele	OK	0.847309	0.357979	-1.24301	-1.86481	0.0016	0.00880762	yes
XLOC_017986	XLOC_017986	clvs2	chr20:40296286-40352024	wt	ele	OK	9.55651	4.03772	-1.24294	-3.81264	5e-05	0.000441468	yes
XLOC_022178	XLOC_022178		chr23:45385194-45388434	wt	ele	OK	2.39948	1.01385	-1.24288	-3.03862	5e-05	0.000441468	yes
XLOC_006192	XLOC_006192	CABZ01068356.1	chr12:46245969-46267573	wt	ele	OK	1.42954	0.604221	-1.24241	-1.79773	0.00275	0.0137026	yes
XLOC_005550	XLOC_005550	RNF157	chr12:33416005-33455120	wt	ele	OK	9.16146	3.87263	-1.24227	-4.64176	5e-05	0.000441468	yes
XLOC_031402	XLOC_031402	zeb2b	chr6:910996-956983	wt	ele	OK	6.89148	2.91657	-1.24054	-4.18467	5e-05	0.000441468	yes
XLOC_015908	XLOC_015908	ENSDARG00000091408	chr2:55022260-55124069	wt	ele	OK	6.18216	2.61646	-1.24049	-3.7309	5e-05	0.000441468	yes
XLOC_009915	XLOC_009915		chr15:3336260-3339981	wt	ele	OK	2.43667	1.03212	-1.2393	-3.18077	5e-05	0.000441468	yes
XLOC_012623	XLOC_012623	OTOF	chr17:50843692-50904119	wt	ele	OK	2.47649	1.04937	-1.23878	-1.89067	0.00105	0.00617442	yes
XLOC_033751	XLOC_033751	tspan5a	chr7:72314524-72354610	wt	ele	OK	20.3961	8.64725	-1.23798	-3.59442	5e-05	0.000441468	yes
XLOC_008476	XLOC_008476	pdgfrl	chr14:31118641-31259774	wt	ele	OK	18.0572	7.65857	-1.23743	-2.60545	0.00075	0.00467724	yes
XLOC_016847	XLOC_016847		chr2:54017318-54025924	wt	ele	OK	3.94412	1.67289	-1.23736	-4.5613	5e-05	0.000441468	yes
XLOC_023924	XLOC_023924	hrasa	chr25:26124402-26368151	wt	ele	OK	4.33437	1.83877	-1.23708	-2.22656	0.00225	0.0116701	yes
XLOC_002709	XLOC_002709		chr1:51889420-51891428	wt	ele	OK	1.28309	0.544614	-1.23631	-2.10284	0.0023	0.0118645	yes
XLOC_035004	XLOC_035004	amigo1	chr8:25964614-25973174	wt	ele	OK	4.09375	1.73784	-1.23613	-2.55106	5e-05	0.000441468	yes
XLOC_026302	XLOC_026302	TRHDE	chr4:22159570-22347777	wt	ele	OK	1.37972	0.585827	-1.23583	-2.63952	5e-05	0.000441468	yes
XLOC_033887	XLOC_033887		chr7:18678645-18679696	wt	ele	OK	2.64981	1.12585	-1.23488	-2.27184	0.0022	0.0114559	yes
XLOC_009057	XLOC_009057	hepacam	chr15:21273389-21287855	wt	ele	OK	7.66387	3.25739	-1.23436	-3.71554	5e-05	0.000441468	yes
XLOC_001244	XLOC_001244	SLC29A4	chr1:7678001-7688452	wt	ele	OK	1.79968	0.764972	-1.23426	-2.102	0.0008	0.00494223	yes
XLOC_014258	XLOC_014258	tspan13b	chr19:31633393-31644600	wt	ele	OK	9.07165	3.85755	-1.23368	-3.45177	5e-05	0.000441468	yes
XLOC_034121	XLOC_034121	slc6a6a	chr8:7713660-7770153	wt	ele	OK	2.07887	0.884511	-1.23285	-2.70221	5e-05	0.000441468	yes
XLOC_002381	XLOC_002381	grin2bb	chr1:45843254-46027242	wt	ele	OK	1.68663	0.718295	-1.23149	-3.54963	5e-05	0.000441468	yes
XLOC_005606	XLOC_005606	aatkb	chr12:37983824-38071915	wt	ele	OK	4.88924	2.08303	-1.23093	-4.4843	5e-05	0.000441468	yes
XLOC_021290	XLOC_021290	sst3	chr23:28974156-28975205	wt	ele	OK	5.89045	2.51025	-1.23054	-2.22197	0.00055	0.00359953	yes
XLOC_031265	XLOC_031265		chr6:49312594-49333633	wt	ele	OK	4.26307	1.81733	-1.23007	-3.28443	5e-05	0.000441468	yes
XLOC_019154	XLOC_019154	rgs7bpb	chr21:19761124-19767363	wt	ele	OK	2.99879	1.27888	-1.2295	-2.14761	0.0001	0.000822847	yes
XLOC_004252	XLOC_004252	rem1	chr11:25247487-25266870	wt	ele	OK	4.04232	1.72495	-1.22863	-1.92134	0.00175	0.00947703	yes
XLOC_034333	XLOC_034333	ENSDARG00000061466	chr8:24769281-24936677	wt	ele	OK	1.22687	0.523788	-1.22793	-2.27304	0.00015	0.00117124	yes
XLOC_031220	XLOC_031220	CAMKV	chr6:42477248-42531427	wt	ele	OK	0.889016	0.379929	-1.22648	-2.3269	0.00015	0.00117124	yes
XLOC_024620	XLOC_024620	cacng2a	chr3:29865893-29996294	wt	ele	OK	3.8163	1.63176	-1.22574	-3.4327	5e-05	0.000441468	yes
XLOC_007348	XLOC_007348	trim9	chr13:37270230-37313144	wt	ele	OK	2.86132	1.22352	-1.22564	-3.17376	5e-05	0.000441468	yes
XLOC_006562	XLOC_006562	C13H20orf194	chr13:13554734-13601582	wt	ele	OK	19.729	8.43892	-1.22519	-5.14715	5e-05	0.000441468	yes
XLOC_013741	XLOC_013741	DNER	chr18:45102388-45172448	wt	ele	OK	3.43482	1.47043	-1.22399	-2.62866	5e-05	0.000441468	yes
XLOC_014469	XLOC_014469	eomesa	chr19:839728-853794	wt	ele	OK	6.03392	2.58508	-1.22289	-3.45763	5e-05	0.000441468	yes
XLOC_022461	XLOC_022461	aglb	chr24:30562530-30601161	wt	ele	OK	9.25228	3.96562	-1.22226	-4.53899	5e-05	0.000441468	yes
XLOC_002212	XLOC_002212	gpm6ba	chr1:27892262-27976036	wt	ele	OK	25.5121	10.9405	-1.22151	-4.32271	5e-05	0.000441468	yes
XLOC_012956	XLOC_012956	cdh13	chr18:13281049-13621750	wt	ele	OK	5.15824	2.21211	-1.22146	-3.39494	5e-05	0.000441468	yes
XLOC_025155	XLOC_025155	ENSDARG00000039935	chr3:9087930-9094289	wt	ele	OK	1.59719	0.685092	-1.22117	-2.47557	5e-05	0.000441468	yes
XLOC_001510	XLOC_001510		chr1:35123211-35137288	wt	ele	OK	2.02169	0.867858	-1.22003	-3.75047	5e-05	0.000441468	yes
XLOC_009480	XLOC_009480		chr15:12365797-12372241	wt	ele	OK	27.8637	11.9663	-1.21941	-5.27644	5e-05	0.000441468	yes
XLOC_033444	XLOC_033444	slc17a6b	chr7:34146411-34168337	wt	ele	OK	13.8368	5.94363	-1.21909	-3.64225	5e-05	0.000441468	yes
XLOC_001017	XLOC_001017		Zv9_scaffold3527:2675-12906	wt	ele	OK	11.4709	4.92898	-1.21861	-3.4957	0.0001	0.000822847	yes
XLOC_004321	XLOC_004321	cdkl5	chr11:31036499-31112048	wt	ele	OK	3.03369	1.30381	-1.21835	-3.0705	5e-05	0.000441468	yes
XLOC_016596	XLOC_016596	hecw1	chr2:50450929-50548538	wt	ele	OK	4.99427	2.14948	-1.21628	-4.64586	5e-05	0.000441468	yes
XLOC_035420	XLOC_035420		chr8:12068256-12091004	wt	ele	OK	5.61263	2.41563	-1.21628	-2.97942	5e-05	0.000441468	yes
XLOC_006924	XLOC_006924	CU627988.1	chr13:52365692-52389750	wt	ele	OK	2.07631	0.894881	-1.21425	-2.1919	0.0023	0.0118645	yes
XLOC_001482	XLOC_001482	nlgn4a	chr1:32074071-32245999	wt	ele	OK	3.16241	1.3634	-1.21382	-2.83476	5e-05	0.000441468	yes
XLOC_012120	XLOC_012120		chr17:453028-463876	wt	ele	OK	2.88933	1.24713	-1.21212	-2.92421	5e-05	0.000441468	yes
XLOC_011592	XLOC_011592	kcnk10b	chr17:2505773-2551476	wt	ele	OK	2.93895	1.27024	-1.21019	-2.34223	0.0001	0.000822847	yes
XLOC_011279	XLOC_011279	rims2a	chr16:47173369-47484765	wt	ele	OK	7.12778	3.08112	-1.21	-3.12731	5e-05	0.000441468	yes
XLOC_022833	XLOC_022833	abcc13	chr24:24649617-24671671	wt	ele	OK	3.96447	1.71461	-1.20925	-2.98226	5e-05	0.000441468	yes
XLOC_016714	XLOC_016714		chr2:0-793	wt	ele	OK	29.7848	12.8852	-1.20885	-4.80918	5e-05	0.000441468	yes
XLOC_036781	XLOC_036781		chr9:49918138-49921103	wt	ele	OK	1.36087	0.588924	-1.20837	-2.37998	0.0003	0.00215436	yes
XLOC_018739	XLOC_018739	ppp3ca	chr21:28352813-28470209	wt	ele	OK	18.905	8.1874	-1.20729	-4.39762	5e-05	0.000441468	yes
XLOC_034902	XLOC_034902	rnf220b	chr8:18761896-18835487	wt	ele	OK	3.00741	1.3026	-1.20713	-2.31059	0.0001	0.000822847	yes
XLOC_018509	XLOC_018509	grin1a	chr21:9892611-9926980	wt	ele	OK	18.5152	8.01957	-1.20711	-4.31041	5e-05	0.000441468	yes
XLOC_014952	XLOC_014952	bai2	chr19:40282040-40487064	wt	ele	OK	1.72162	0.746201	-1.20613	-2.48598	5e-05	0.000441468	yes
XLOC_005141	XLOC_005141		chr11:44705735-44709954	wt	ele	OK	4.00384	1.736	-1.20562	-3.76614	5e-05	0.000441468	yes
XLOC_034531	XLOC_034531	fam211ba	chr8:42033943-42116623	wt	ele	OK	5.03122	2.18147	-1.20561	-3.24261	5e-05	0.000441468	yes
XLOC_017919	XLOC_017919	kif26bb	chr20:35038041-35077445	wt	ele	OK	2.1833	0.946664	-1.20559	-1.99653	0.00155	0.00858623	yes
XLOC_036049	XLOC_036049	CABZ01079551.1	chr9:53195432-53272460	wt	ele	OK	10.4529	4.53513	-1.20468	-3.90249	5e-05	0.000441468	yes
XLOC_015790	XLOC_015790	wdr47a	chr2:45437772-45478606	wt	ele	OK	3.83857	1.66679	-1.2035	-3.34959	5e-05	0.000441468	yes
XLOC_033625	XLOC_033625	map1aa	chr7:54285402-54331706	wt	ele	OK	12.2511	5.32197	-1.20288	-5.09815	5e-05	0.000441468	yes
XLOC_014554	XLOC_014554	GRIK5	chr19:6401869-6599297	wt	ele	OK	0.968836	0.420927	-1.20268	-2.21827	0.00025	0.00183251	yes
XLOC_014172	XLOC_014172	kat2b	chr19:21206470-21237443	wt	ele	OK	1.67528	0.728308	-1.20178	-2.95938	5e-05	0.000441468	yes
XLOC_012156	XLOC_012156	CABZ01007222.1	chr17:3049682-3076662	wt	ele	OK	1.20613	0.524373	-1.20172	-2.90136	5e-05	0.000441468	yes
XLOC_035578	XLOC_035578	dlx1a	chr9:3382076-3387294	wt	ele	OK	15.7588	6.85234	-1.20149	-3.55565	5e-05	0.000441468	yes
XLOC_000271	XLOC_000271		Zv9_NA492:189-45083	wt	ele	OK	4.90486	2.1359	-1.19937	-2.57832	0.0019	0.0101433	yes
XLOC_036799	XLOC_036799		chr9:52626808-52630699	wt	ele	OK	1.10309	0.480475	-1.19902	-2.38561	0.00035	0.00245539	yes
XLOC_005222	XLOC_005222	rac3b	chr12:3614594-3633776	wt	ele	OK	15.9558	6.95072	-1.19885	-4.84826	5e-05	0.000441468	yes
XLOC_013080	XLOC_013080	gnao1a	chr18:22574175-22757367	wt	ele	OK	51.6165	22.4964	-1.19814	-5.10633	5e-05	0.000441468	yes
XLOC_017214	XLOC_017214	dpf3	chr20:28460393-28534173	wt	ele	OK	17.7047	7.72509	-1.19651	-3.44248	5e-05	0.000441468	yes
XLOC_010088	XLOC_010088	ADAMTSL4 celf3b	chr16:1278039-1387524	wt	ele	OK	34.0154	14.8422	-1.19648	-3.75018	5e-05	0.000441468	yes
XLOC_035749	XLOC_035749	sox1a	chr9:22755882-22762158	wt	ele	OK	11.5056	5.02125	-1.19622	-3.8762	5e-05	0.000441468	yes
XLOC_012847	XLOC_012847	SLITRK3	chr18:2754998-2759830	wt	ele	OK	1.60292	0.700174	-1.19491	-2.50996	0.0001	0.000822847	yes
XLOC_031525	XLOC_031525	wu:fq41a10	chr6:12211109-12226390	wt	ele	OK	148.048	64.6848	-1.19456	-5.22163	5e-05	0.000441468	yes
XLOC_036517	XLOC_036517	slc25a6	chr9:35834848-35843311	wt	ele	OK	3.06268	1.33836	-1.19433	-1.98883	0.0009	0.00542979	yes
XLOC_012681	XLOC_012681		chr17:2551618-2555648	wt	ele	OK	1.24825	0.545561	-1.1941	-2.51212	0.0002	0.00151135	yes
XLOC_005455	XLOC_005455	nrxn1a	chr12:25852424-26143639	wt	ele	OK	10.5326	4.60339	-1.19409	-4.26714	5e-05	0.000441468	yes
XLOC_031565	XLOC_031565	UNC80	chr6:16421452-16650040	wt	ele	OK	1.39261	0.609027	-1.19322	-1.96272	0.0012	0.00689731	yes
XLOC_031342	XLOC_031342	FP236162.1	chr6:54855006-54944559	wt	ele	OK	5.14267	2.24922	-1.19309	-2.3655	0.0003	0.00215436	yes
XLOC_003392	XLOC_003392	syk	chr10:5539435-5595311	wt	ele	OK	1.71121	0.748979	-1.19202	-2.20687	0.00015	0.00117124	yes
XLOC_009173	XLOC_009173	arfip2a	chr15:31495403-31513703	wt	ele	OK	19.6648	8.60879	-1.19173	-3.50377	5e-05	0.000441468	yes
XLOC_009015	XLOC_009015	jam3a	chr15:18194299-18218003	wt	ele	OK	11.8714	5.19945	-1.19105	-3.22358	5e-05	0.000441468	yes
XLOC_030534	XLOC_030534	fam78a	chr5:75097256-75109360	wt	ele	OK	2.4303	1.06478	-1.19058	-2.37537	0.001	0.00592006	yes
XLOC_033269	XLOC_033269	coro1b	chr7:19832690-19870773	wt	ele	OK	24.5682	10.7648	-1.19047	-5.31268	5e-05	0.000441468	yes
XLOC_006776	XLOC_006776	ccdc28b	chr13:33505658-33521037	wt	ele	OK	10.9964	4.81861	-1.19035	-2.51467	5e-05	0.000441468	yes
XLOC_007568	XLOC_007568		chr13:23943877-23947759	wt	ele	OK	2.11515	0.926866	-1.19033	-2.9724	5e-05	0.000441468	yes
XLOC_031358	XLOC_031358	NECAB3	chr6:57491666-57570529	wt	ele	OK	8.05778	3.53372	-1.18919	-2.83447	5e-05	0.000441468	yes
XLOC_036051	XLOC_036051	CABZ01028287.1	chr9:53468037-53483323	wt	ele	OK	6.22973	2.73381	-1.18826	-4.26314	5e-05	0.000441468	yes
XLOC_025718	XLOC_025718	AL840631.2	chr3:53278270-53282734	wt	ele	OK	3.85444	1.69361	-1.18642	-1.95659	0.00085	0.00519023	yes
XLOC_007854	XLOC_007854	FRMPD3	chr14:12021248-12220769	wt	ele	OK	3.2898	1.44615	-1.18578	-3.47925	5e-05	0.000441468	yes
XLOC_007569	XLOC_007569		chr13:24284086-24289056	wt	ele	OK	1.71576	0.7546	-1.18506	-2.98278	5e-05	0.000441468	yes
XLOC_031171	XLOC_031171	B4GALNT1	chr6:39153519-39185277	wt	ele	OK	3.1092	1.36804	-1.18443	-3.02722	5e-05	0.000441468	yes
XLOC_032628	XLOC_032628	AL929252.1	chr7:34056992-34081860	wt	ele	OK	4.3665	1.92191	-1.18393	-4.09994	5e-05	0.000441468	yes
XLOC_013335	XLOC_013335	CABZ01102516.1	chr18:49814997-49816141	wt	ele	OK	10.5719	4.66079	-1.18159	-1.70397	0.0024	0.0122682	yes
XLOC_031183	XLOC_031183	SLC4A8	chr6:40260171-40336775	wt	ele	OK	1.66278	0.73338	-1.18096	-2.57864	0.00015	0.00117124	yes
XLOC_011248	XLOC_011248	zgc:162160	chr16:44962622-45007580	wt	ele	OK	1.55519	0.685996	-1.18082	-2.06893	0.0029	0.0143056	yes
XLOC_035429	XLOC_035429		chr8:23606861-23608323	wt	ele	OK	3.40723	1.50371	-1.18007	-2.61881	0.00035	0.00245539	yes
XLOC_004331	XLOC_004331	cacna1ab	chr11:31692579-31908975	wt	ele	OK	2.89469	1.27846	-1.179	-1.64043	0.00225	0.0116701	yes
XLOC_028481	XLOC_028481		chr4:7168315-7170274	wt	ele	OK	2.05712	0.908647	-1.17884	-2.38312	0.0007	0.00440717	yes
XLOC_012056	XLOC_012056	GALNT16	chr17:50657790-50718127	wt	ele	OK	3.68059	1.62642	-1.17824	-3.10331	5e-05	0.000441468	yes
XLOC_023350	XLOC_023350	shank2	chr25:14390727-14630163	wt	ele	OK	1.87567	0.828956	-1.17804	-3.06754	5e-05	0.000441468	yes
XLOC_018908	XLOC_018908		chr21:43600350-43612953	wt	ele	OK	10.6319	4.69972	-1.17775	-3.55562	5e-05	0.000441468	yes
XLOC_034142	XLOC_034142	sc:d0413	chr8:9346656-9394301	wt	ele	OK	3.41022	1.50795	-1.17727	-2.95704	5e-05	0.000441468	yes
XLOC_002441	XLOC_002441	GPRIN3	chr1:51356897-51407719	wt	ele	OK	5.70282	2.52184	-1.1772	-2.18842	0.0004	0.00274441	yes
XLOC_003879	XLOC_003879	zswim6	chr10:46509361-46548830	wt	ele	OK	11.386	5.03879	-1.17611	-4.11717	5e-05	0.000441468	yes
XLOC_019443	XLOC_019443	cdx1b	chr21:42527976-42543546	wt	ele	OK	1.0252	0.453833	-1.17567	-2.30877	0.00015	0.00117124	yes
XLOC_003179	XLOC_003179	nbeaa	chr10:35454162-35763148	wt	ele	OK	11.1462	4.93572	-1.17522	-4.26742	5e-05	0.000441468	yes
XLOC_015974	XLOC_015974		chr2:10576-12124	wt	ele	OK	32.9994	14.6184	-1.17465	-4.79751	5e-05	0.000441468	yes
XLOC_000466	XLOC_000466		Zv9_NA759:2639-17021	wt	ele	OK	1.8999	0.841854	-1.17428	-3.41909	5e-05	0.000441468	yes
XLOC_031534	XLOC_031534	adam23a	chr6:13045792-13097171	wt	ele	OK	16.5356	7.33309	-1.17309	-4.5695	5e-05	0.000441468	yes
XLOC_013708	XLOC_013708	ttc36	chr18:41173518-41177366	wt	ele	OK	4.78317	2.12226	-1.17237	-2.4988	0.0024	0.0122682	yes
XLOC_009718	XLOC_009718	dckl1b	chr15:32983061-33053034	wt	ele	OK	17.0994	7.58734	-1.17228	-2.8692	5e-05	0.000441468	yes
XLOC_022895	XLOC_022895	CABZ01041804.1	chr24:30768524-30792725	wt	ele	OK	10.5097	4.66346	-1.17225	-3.36033	5e-05	0.000441468	yes
XLOC_013732	XLOC_013732	si:ch211 14c7.2	chr18:44600506-44616982	wt	ele	OK	6.79764	3.01702	-1.17191	-1.84355	0.0009	0.00542979	yes
XLOC_004916	XLOC_004916	mir135c 1	chr11:39315830-39355086	wt	ele	OK	3.96696	1.76075	-1.17184	-4.7029	5e-05	0.000441468	yes
XLOC_006173	XLOC_006173	dpysl4	chr12:43231629-43267999	wt	ele	OK	21.5864	9.58732	-1.17092	-4.65322	5e-05	0.000441468	yes
XLOC_029907	XLOC_029907	zgc:110329	chr5:29777153-29858334	wt	ele	OK	10.2275	4.54388	-1.17046	-3.6833	5e-05	0.000441468	yes
XLOC_009012	XLOC_009012	dixdc1a	chr15:17073605-17099596	wt	ele	OK	18.5061	8.22269	-1.17032	-4.22218	5e-05	0.000441468	yes
XLOC_008371	XLOC_008371	smtnl1	chr14:14939694-14954153	wt	ele	OK	4.6226	2.05414	-1.17017	-2.46917	5e-05	0.000441468	yes
XLOC_025341	XLOC_025341	desi1a	chr3:25074292-25081216	wt	ele	OK	11.0566	4.91339	-1.17012	-4.13112	5e-05	0.000441468	yes
XLOC_013663	XLOC_013663	b3gat1	chr18:34434710-34612502	wt	ele	OK	4.36535	1.94007	-1.16999	-2.24778	0.0003	0.00215436	yes
XLOC_002829	XLOC_002829	CDC42SE2	chr10:5162830-5227366	wt	ele	OK	3.90755	1.73692	-1.16973	-3.2378	5e-05	0.000441468	yes
XLOC_004544	XLOC_004544	PBRM1	chr11:3971748-4050070	wt	ele	OK	5.73032	2.54729	-1.16966	-2.13302	0.00105	0.00617442	yes
XLOC_005545	XLOC_005545	gpam	chr12:33181906-33222034	wt	ele	OK	11.9989	5.33664	-1.1689	-3.98121	5e-05	0.000441468	yes
XLOC_008957	XLOC_008957	scn2b	chr15:12916550-12946307	wt	ele	OK	5.26086	2.34131	-1.16798	-1.68496	0.0023	0.0118645	yes
XLOC_034055	XLOC_034055	lzts3b	chr8:1150768-1183455	wt	ele	OK	1.77629	0.790577	-1.16789	-2.58416	5e-05	0.000441468	yes
XLOC_012830	XLOC_012830	parp6a	chr18:737716-753926	wt	ele	OK	9.21878	4.10515	-1.16714	-2.89288	5e-05	0.000441468	yes
XLOC_032613	XLOC_032613	apba2b	chr7:32124368-32251666	wt	ele	OK	17.8507	7.95069	-1.16683	-4.65824	5e-05	0.000441468	yes
XLOC_012100	XLOC_012100	fabp10b	chr17:53936613-53939013	wt	ele	OK	3.96512	1.76647	-1.1665	-1.75716	0.0025	0.0127162	yes
XLOC_025591	XLOC_025591	SRCIN1	chr3:37192467-37471350	wt	ele	OK	2.34824	1.0469	-1.16546	-3.71597	5e-05	0.000441468	yes
XLOC_004482	XLOC_004482	ELMO2	chr11:149738-162076	wt	ele	OK	10.0817	4.49772	-1.16448	-3.86482	5e-05	0.000441468	yes
XLOC_015502	XLOC_015502	kcnn1a	chr2:23391592-23453652	wt	ele	OK	9.50847	4.24326	-1.16404	-3.92074	5e-05	0.000441468	yes
XLOC_036525	XLOC_036525	appb	chr9:35997684-36041117	wt	ele	OK	62.0785	27.71	-1.16369	-5.02648	5e-05	0.000441468	yes
XLOC_000341	XLOC_000341		Zv9_NA593:1430-11814	wt	ele	OK	2.42253	1.08145	-1.16355	-2.36767	0.00075	0.00467724	yes
XLOC_012085	XLOC_012085	MEIS2	chr17:53347158-53400663	wt	ele	OK	111.794	49.9196	-1.16317	-4.30997	5e-05	0.000441468	yes
XLOC_007580	XLOC_007580		chr13:33026698-33029319	wt	ele	OK	5.94031	2.6531	-1.16286	-3.62342	5e-05	0.000441468	yes
XLOC_019103	XLOC_019103	lhx5	chr21:14115812-14132398	wt	ele	OK	27.0617	12.0874	-1.16275	-4.50743	5e-05	0.000441468	yes
XLOC_030493	XLOC_030493	DLG4	chr5:71429629-71659555	wt	ele	OK	1.19948	0.535767	-1.16273	-1.96907	0.00175	0.00947703	yes
XLOC_012475	XLOC_012475	prox1a	chr17:33024990-33072319	wt	ele	OK	16.9337	7.56457	-1.16257	-4.46143	5e-05	0.000441468	yes
XLOC_005627	XLOC_005627	CDH18	chr12:42643981-42837810	wt	ele	OK	1.28097	0.57239	-1.16216	-1.93415	0.0011	0.00641906	yes
XLOC_011141	XLOC_011141	faxcb	chr16:34940313-34964403	wt	ele	OK	6.45636	2.88504	-1.16213	-2.71027	5e-05	0.000441468	yes
XLOC_010740	XLOC_010740	irx2a	chr16:565647-570266	wt	ele	OK	13.4473	6.01166	-1.16148	-3.72661	5e-05	0.000441468	yes
XLOC_003990	XLOC_003990	atp2b2	chr11:1135417-1297731	wt	ele	OK	5.17067	2.31186	-1.1613	-3.37452	5e-05	0.000441468	yes
XLOC_019506	XLOC_019506		chr21:8041317-8046038	wt	ele	OK	0.865606	0.387225	-1.16054	-2.26752	0.00025	0.00183251	yes
XLOC_030299	XLOC_030299	otpb	chr5:53469466-53472796	wt	ele	OK	45.7021	20.4484	-1.16027	-4.74485	5e-05	0.000441468	yes
XLOC_020505	XLOC_020505	glsa	chr22:12966941-13001764	wt	ele	OK	12.6656	5.66752	-1.16013	-3.28894	5e-05	0.000441468	yes
XLOC_030453	XLOC_030453	krt1 c5	chr5:68444523-68460554	wt	ele	OK	8.83435	3.954	-1.15981	-2.73009	5e-05	0.000441468	yes
XLOC_004839	XLOC_004839	xk	chr11:30695188-30710538	wt	ele	OK	3.73502	1.67198	-1.15956	-2.45448	0.00015	0.00117124	yes
XLOC_017365	XLOC_017365	fam184a	chr20:41580930-41831702	wt	ele	OK	3.44569	1.54249	-1.15953	-3.28609	5e-05	0.000441468	yes
XLOC_032471	XLOC_032471	cldn7a	chr7:23783302-23793944	wt	ele	OK	3.5726	1.59947	-1.15939	-2.3255	0.0002	0.00151135	yes
XLOC_015477	XLOC_015477	rab6bb	chr2:22253125-22261308	wt	ele	OK	18.2384	8.17225	-1.15817	-3.74653	5e-05	0.000441468	yes
XLOC_035283	XLOC_035283	hes2.1	chr8:49077471-49082398	wt	ele	OK	10.5704	4.73654	-1.15813	-2.40169	0.00025	0.00183251	yes
XLOC_008549	XLOC_008549	cyfip2	chr14:35069996-35131072	wt	ele	OK	32.0139	14.3479	-1.15786	-4.9653	5e-05	0.000441468	yes
XLOC_023873	XLOC_023873	kctd15a	chr25:20849287-20872828	wt	ele	OK	19.8881	8.91573	-1.15748	-3.69805	5e-05	0.000441468	yes
XLOC_021195	XLOC_021195	her4.2	chr23:21749295-21751084	wt	ele	OK	14.1138	6.32977	-1.15688	-4.06943	5e-05	0.000441468	yes
XLOC_001635	XLOC_001635	C1H20orf27	chr1:45536389-45550672	wt	ele	OK	2.34239	1.05063	-1.15672	-2.29218	0.00045	0.00304428	yes
XLOC_004615	XLOC_004615	COL9A1	chr11:11396865-11422659	wt	ele	OK	33.5672	15.0585	-1.15647	-5.15451	5e-05	0.000441468	yes
XLOC_007614	XLOC_007614		chr13:49526529-49527500	wt	ele	OK	5.3975	2.42161	-1.15632	-2.73264	0.0006	0.0038638	yes
XLOC_003653	XLOC_003653	opcml	chr10:31629281-31938774	wt	ele	OK	1.69637	0.76144	-1.15565	-1.93339	0.0014	0.00787496	yes
XLOC_014616	XLOC_014616	shisa7	chr19:10840005-10866315	wt	ele	OK	7.295	3.2752	-1.15532	-3.17858	5e-05	0.000441468	yes
XLOC_029841	XLOC_029841	map7d2a	chr5:25626392-25668789	wt	ele	OK	11.5909	5.20688	-1.1545	-4.44192	5e-05	0.000441468	yes
XLOC_012279	XLOC_012279	fyna	chr17:15344202-15369836	wt	ele	OK	25.8246	11.6099	-1.15338	-4.63207	5e-05	0.000441468	yes
XLOC_036059	XLOC_036059	KHDRBS3	chr9:54454465-54745690	wt	ele	OK	9.05539	4.07412	-1.15229	-2.97714	5e-05	0.000441468	yes
XLOC_004302	XLOC_004302	barx1	chr11:28419932-28422559	wt	ele	OK	15.3026	6.89244	-1.15069	-4.15891	5e-05	0.000441468	yes
XLOC_015291	XLOC_015291	ACAP2	chr2:5530009-5569019	wt	ele	OK	7.72193	3.47811	-1.15066	-3.7059	5e-05	0.000441468	yes
XLOC_018648	XLOC_018648	lmbrd2b	chr21:21352821-21374747	wt	ele	OK	9.13645	4.11799	-1.14969	-4.24096	5e-05	0.000441468	yes
XLOC_033657	XLOC_033657	AL929115.2	chr7:58031464-58036957	wt	ele	OK	14.2891	6.44323	-1.14906	-3.79425	5e-05	0.000441468	yes
XLOC_012383	XLOC_012383	ZBTB8A	chr17:24697527-24707160	wt	ele	OK	2.11806	0.955759	-1.14802	-2.20658	0.0002	0.00151135	yes
XLOC_035239	XLOC_035239	ccdc92	chr8:45136575-45198917	wt	ele	OK	5.90646	2.66565	-1.1478	-3.36003	5e-05	0.000441468	yes
XLOC_033298	XLOC_033298	chd3	chr7:21829845-21928521	wt	ele	OK	1.97827	0.893015	-1.14748	-3.17044	5e-05	0.000441468	yes
XLOC_015717	XLOC_015717	rem2	chr2:38629170-38683958	wt	ele	OK	1.7906	0.808772	-1.14664	-2.08486	0.0003	0.00215436	yes
XLOC_004398	XLOC_004398	slc45a1	chr11:42125485-42150159	wt	ele	OK	3.25901	1.47209	-1.14657	-2.57978	5e-05	0.000441468	yes
XLOC_035522	XLOC_035522	kif5aa	chr9:187845-218155	wt	ele	OK	27.2108	12.2921	-1.14644	-4.93183	5e-05	0.000441468	yes
XLOC_017340	XLOC_017340		chr20:38612123-38618304	wt	ele	OK	2.39113	1.08188	-1.14415	-2.9047	5e-05	0.000441468	yes
XLOC_035609	XLOC_035609	tmem198a	chr9:7497669-7546138	wt	ele	OK	28.3034	12.8175	-1.14286	-2.80219	5e-05	0.000441468	yes
XLOC_025236	XLOC_025236	si:ch211 152f6.6	chr3:15290374-15339124	wt	ele	OK	4.86517	2.20436	-1.14213	-2.0467	0.00215	0.0112474	yes
XLOC_033341	XLOC_033341	C7H4orf48	chr7:25653330-25672509	wt	ele	OK	37.0459	16.7945	-1.14133	-4.02832	5e-05	0.000441468	yes
XLOC_003682	XLOC_003682	hunk	chr10:34641110-34650380	wt	ele	OK	31.5826	14.3218	-1.14092	-4.58388	5e-05	0.000441468	yes
XLOC_036785	XLOC_036785		chr9:50827197-50828651	wt	ele	OK	3.19626	1.45062	-1.13971	-2.48627	0.0004	0.00274441	yes
XLOC_031859	XLOC_031859	CABZ01012080.1	chr6:44521589-44647590	wt	ele	OK	0.887899	0.403325	-1.13845	-1.98814	0.0016	0.00880762	yes
XLOC_030682	XLOC_030682		chr5:44679343-44682150	wt	ele	OK	1.46694	0.666448	-1.13825	-2.25755	0.0009	0.00542979	yes
XLOC_000895	XLOC_000895		Zv9_scaffold3487:159463-160856	wt	ele	OK	7.05672	3.21032	-1.13628	-3.20732	5e-05	0.000441468	yes
XLOC_031063	XLOC_031063	KIF1A	chr6:26854985-26981253	wt	ele	OK	9.50134	4.32323	-1.13602	-4.7813	5e-05	0.000441468	yes
XLOC_020613	XLOC_020613	tmem59l	chr22:21449859-21472312	wt	ele	OK	49.5654	22.5599	-1.13557	-4.02721	5e-05	0.000441468	yes
XLOC_008262	XLOC_008262	dhrs13l1	chr14:4632106-4642537	wt	ele	OK	2.10712	0.959232	-1.13532	-2.12015	0.0015	0.00835025	yes
XLOC_000712	XLOC_000712		Zv9_NA973:4300-5642	wt	ele	OK	5.55309	2.52949	-1.13445	-2.93696	5e-05	0.000441468	yes
XLOC_033459	XLOC_033459	skor1a	chr7:35289214-35296061	wt	ele	OK	4.95055	2.25535	-1.13424	-3.12117	5e-05	0.000441468	yes
XLOC_007577	XLOC_007577		chr13:33023591-33025169	wt	ele	OK	5.05263	2.30257	-1.13379	-2.95419	5e-05	0.000441468	yes
XLOC_024798	XLOC_024798	UNCX	chr3:43259504-43262889	wt	ele	OK	23.6288	10.7682	-1.13376	-4.09274	5e-05	0.000441468	yes
XLOC_023431	XLOC_023431	bpgm zgc:112242	chr25:20605111-20618644	wt	ele	OK	14.0997	6.43111	-1.13253	-3.73344	5e-05	0.000441468	yes
XLOC_001675	XLOC_001675	caly	chr1:49773284-49802848	wt	ele	OK	13.9253	6.35464	-1.13183	-4.35266	5e-05	0.000441468	yes
XLOC_023402	XLOC_023402	TDG	chr25:19443724-19454403	wt	ele	OK	11.4608	5.23046	-1.1317	-4.37897	5e-05	0.000441468	yes
XLOC_032859	XLOC_032859	brms1	chr7:60872690-60893180	wt	ele	OK	7.4915	3.41946	-1.13148	-2.9673	5e-05	0.000441468	yes
XLOC_030656	XLOC_030656		chr5:26384531-26390329	wt	ele	OK	1.60209	0.731331	-1.13136	-2.9451	5e-05	0.000441468	yes
XLOC_034551	XLOC_034551	kcnip3a	chr8:44804660-44949162	wt	ele	OK	3.18689	1.45595	-1.13019	-1.61584	0.00285	0.014106	yes
XLOC_006367	XLOC_006367		chr12:46746775-46748040	wt	ele	OK	6.50298	2.97113	-1.13009	-3.03791	5e-05	0.000441468	yes
XLOC_000077	XLOC_000077		Zv9_NA213:1264-27491	wt	ele	OK	4.15285	1.8984	-1.12932	-1.91597	0.0016	0.00880762	yes
XLOC_019565	XLOC_019565		chr21:39372882-39377547	wt	ele	OK	3.07341	1.40512	-1.12914	-3.29363	5e-05	0.000441468	yes
XLOC_002154	XLOC_002154	lphn3.1	chr1:21717479-21931741	wt	ele	OK	13.9296	6.36955	-1.12889	-1.98723	0.00065	0.00413522	yes
XLOC_021928	XLOC_021928	DNAJC16	chr23:37580836-37614381	wt	ele	OK	1.28445	0.587442	-1.12864	-1.76982	0.00185	0.00992783	yes
XLOC_025130	XLOC_025130	MAST1	chr3:7295875-7383661	wt	ele	OK	4.70834	2.15335	-1.12863	-4.1959	5e-05	0.000441468	yes
XLOC_004608	XLOC_004608	MCF2L2	chr11:10523912-10723047	wt	ele	OK	2.9401	1.34468	-1.12861	-2.45286	5e-05	0.000441468	yes
XLOC_009120	XLOC_009120	CU570681.1	chr15:27831825-27890975	wt	ele	OK	3.07641	1.40792	-1.12768	-2.54953	5e-05	0.000441468	yes
XLOC_036195	XLOC_036195	BIN1	chr9:7447448-7486269	wt	ele	OK	9.90162	4.53402	-1.12688	-3.54071	5e-05	0.000441468	yes
XLOC_003013	XLOC_003013	BX119910.2	chr10:21763547-21766004	wt	ele	OK	1.38016	0.632482	-1.12574	-2.12395	0.00155	0.00858623	yes
XLOC_016911	XLOC_016911	zgc:112001	chr20:108937-111025	wt	ele	OK	1.739	0.797377	-1.12493	-1.98105	0.0013	0.00738609	yes
XLOC_034809	XLOC_034809	fnbp1	chr8:12091061-12157829	wt	ele	OK	4.72414	2.1664	-1.12475	-3.27513	5e-05	0.000441468	yes
XLOC_033345	XLOC_033345	calb2b	chr7:25848368-25867076	wt	ele	OK	23.8457	10.9389	-1.12426	-4.54477	5e-05	0.000441468	yes
XLOC_005398	XLOC_005398	csnk1e	chr12:20401737-20415602	wt	ele	OK	8.89864	4.0823	-1.1242	-3.61271	5e-05	0.000441468	yes
XLOC_014263	XLOC_014263	fam49a	chr19:31878850-31929086	wt	ele	OK	23.79	10.9143	-1.12414	-4.66433	5e-05	0.000441468	yes
XLOC_036639	XLOC_036639		chr9:53507155-53516707	wt	ele	OK	11.3363	5.20361	-1.12337	-3.30262	0.00015	0.00117124	yes
XLOC_033294	XLOC_033294	NTN5	chr7:21588672-21611246	wt	ele	OK	3.86927	1.77662	-1.12293	-3.0337	5e-05	0.000441468	yes
XLOC_012406	XLOC_012406	rcan3	chr17:26721414-26768267	wt	ele	OK	6.16408	2.83107	-1.12254	-3.08332	5e-05	0.000441468	yes
XLOC_006174	XLOC_006174	kif5bb	chr12:43279993-43330153	wt	ele	OK	11.7645	5.40733	-1.12146	-4.1044	5e-05	0.000441468	yes
XLOC_031343	XLOC_031343	NAV1	chr6:54944829-54994671	wt	ele	OK	4.45857	2.05037	-1.1207	-3.5536	5e-05	0.000441468	yes
[truncated: 1,316 more rows]

## Sheet: BP
Term	Background frequency	Sample frequency	Expected	+/-	P-value
[truncated: 181 more rows]

## Sheet: GO term piechart
GO category	Down BP number	Down BP Percentage
[truncated: 15 more rows]
