# Supplementary material for: Abrogation of Stem Loop Binding Protein (Slbp) function leads to a failure of cells to transition from proliferation to differentiation, retinal coloboma and midline axon guidance deficits
Source: PLoS One. 2019 Jan 29;14(1):e0211073. doi: 10.1371/journal.pone.0211073 (PMC6350959; doi:10.1371/journal.pone.0211073)
Supplement: S4 Table — (Sheet 1) Downregulated genes with a log2(fold change >-2) related to neural Development, axon pathfinding and synaptogenesis. (Sheet 2) Upregulated genes related to cell cycle. (Sheet 3) Histone related genes all show a log2(fold change >2.5). Histone subunit genes enriched in our dataset are largely found in two chromosomal regions on chromosome 7 and chromosome 25. (XLSX) [file pone.0211073.s007.xlsx]

## Sheet: nervous system related
Neural development/Axon pathfinding/Synaptogenesis downregulated above log2(fold_change)>-2.0
Gene Symbol	Gene Name	Locus	log2(fold_change)	Gene ID NCBI	Gene ID ZFIN	Brief Description/homology information	GO term: Biological Process
crx	cone-rod homeobox	chr5:38532880-38536606	-6.00734	RefSeq:NM_152940	ZDB-GENE-010403-1	Cone-Rod Homeobox Protein: The protein encoded by this gene is a photoreceptor-specific transcription factor which plays a role in the differentiation of photoreceptor cells	eye development
gnb3a	guanine nucleotide binding protein (G protein), beta polypeptide 3a	chr16:13772549-13799769	-5.85471	RefSeq:NM_001002437	ZDB-GENE-040718-134	cone-specific phototransduction gene	signal transduction
six7	SIX homeobox 7	chr7:8229739-8248372	-5.63545	RefSeq:NM_131354	ZDB-GENE-990825-28	Homeobox protein Six7:eye morphogenesis, eye development, green cone cell development.	embryonic camera-type eye morphogenesis
pax10	paired box 10	chr3:32683474-32703133	-4.72308	RefSeq:NM_001136245	ZDB-GENE-081022-10	retinal development transcription factor	retina development in camera-type eye
nr2e3	nuclear receptor subfamily 2, group E, member 3	chr25:22997980-23001994	-4.04794	RefSeq:NM_001007368	ZDB-GENE-041114-63	NUCLEAR RECEPTOR SUBFAMILY 2, GROUP E, MEMBER 3 encodes a retinal nuclear receptor that is a ligand-dependent transcription factor.	pineal gland development
pou4f3	POU class 4 homeobox 3	chr9:56377291-56379908	-3.8943	RefSeq:NM_131278	ZDB-GENE-990415-24	a member of the POU family of transcription factors and is critical for the maintenance of inner ear hair cells	brain development
syt5b	synaptotagmin Vb	chr24:7799968-7812745	-3.72262	RefSeq:NM_001020546	ZDB-GENE-050522-134	synaptotagmin Vb proposed to function as calcium sensors in the regulation of neurotransmitter release and hormone secretion	calcium ion-regulated exocytosis of neurotransmitter
bhlhe23	basic helix-loop-helix family, member e23	chr23:17826508-17829820	-3.46492	RefSeq:NM_001030133	ZDB-GENE-050913-22	Plays a fundamental role in the gene regulatory network essential for retinal ganglion cell (RGC) differentiation.	cell development
vsx1	visual system homeobox 1 homolog, chx10-like	chr17:20893555-20896258	-3.39083	RefSeq:NM_131333	ZDB-GENE-990415-205	may regulate expression of the cone opsin genes early in development	forebrain development; neuron development
neurod6a	neuronal differentiation 6a	chr24:33617182-33680403	-3.38779	RefSeq:NM_131816	ZDB-GENE-010608-1	member of the NEUROD family of basic helix-loop-helix transcription factors. The encoded protein may be involved in the development and differentiation of the nervous system	positive regulation of neurogenesis
slc1a6	solute carrier family 1 (high affinity aspartate/glutamate transporter), member 6	chr11:6187043-6210948	-3.06952	RefSeq:NM_001109703	ZDB-GENE-071004-45	no BP GO term assigned: Excitatory amino acid transporters (EAATs) in the central nervous system maintain extracellular glutamate concentrations
ANO2	anoctamin 2	chr18:6728013-6770720	-2.97139	RefSeq:NM_001110392	ZDB-GENE-060503-62	ANO2 is the cilial calcium-activated chloride channel that may mediate olfactory amplification	intracellular calcium activated chloride channel activity
rcvrna	recoverin a	chr3:47321832-47324849	-2.75502	RefSeq:NM_001030248	ZDB-GENE-050913-106	neuronal calcium-binding protein primarily detected in the photoreceptor cells of the eye. It plays a key role in the inhibition of rhodopsin kinase, a molecule which regulates the phosphorylation of rhodopsin	cone photoresponse recovery
slc6a1a	solute carrier family 6 (neurotransmitter transporter), member 1a	chr23:4886366-4910899	-2.73847	RefSeq:NM_001045287	ZDB-GENE-060519-23	a gamma-aminobutyric acid (GABA) transporter that localizes to the plasma membrane	neurotransmitter transport; gamma-aminobutyric acid transport
slc6a11b	solute carrier family 6 (neurotransmitter transporter), member 11b	chr11:1090556-1119600	-2.62298	RefSeq:XM_017358255	ZDB-GENE-121116-2	GABAergic neurotransmission is terminated by the uptake of GABA into the presynaptic terminal and the surrounding astroglial cells by sodium-dependent transporters, such as SLC6A11	neurotransmitter transport
neurod1	neuronal differentiation 1	chr9:45357657-45361008	-2.62101	RefSeq:NM_130978	ZDB-GENE-990415-172	NeuroD1 is found to convert reactive glial cells into functional neurons in the mouse brain in vivo	positive regulation of neuron differentiation; amacrine cell differentiation;cerebellum development
olig1	oligodendrocyte transcription factor 1	chr9:33760595-33763802	-2.60049	RefSeq:NM_001020796	ZDB-GENE-050107-2	Olig1 has an essential role in oligodendrocyte differentiation	oligodendrocyte development
slc6a1b	solute carrier family 6 (neurotransmitter transporter), member 1b	chr11:984250-1014746	-2.59159	RefSeq:NM_001007362	ZDB-GENE-041114-57	GABA transporter	neurotransmitter transport
rorb	RAR-related orphan receptor B	chr5:27004979-27051385	-2.54717	RefSeq:NM_001082856	ZDB-GENE-061204-2	ROR-beta is a transcription factor and belongs to the nuclear receptor family. an orphan nuclear receptor.Typically, their transcriptional transactivation function is regulated by small lipophilic molecules, such as steroid hormones, vitamin D, retinoic acids, and thyroid hormone.	regulation of transcription, DNA-templated
myt1la	myelin transcription factor 1-like, a	chr20:30471580-30602466	-2.54289	RefSeq:NM_001044899	ZDB-GENE-041001-172	proneural gene, pan neuron-specific transcription factor can generate functional neurons from human pluripotent stem cells	regulation of transcription, DNA-templated
gdf5	growth differentiation factor 5	chr6:52589973-52614490	-2.53287	RefSeq:XM_002662541	ZDB-GENE-990415-39	protein belonging to the transforming growth factor beta superfamily that is expressed in the developing central nervous system and has a role in skeletal and joint development. It also increases the survival of neurones that respond to the neurotransmitter dopamine.	cell development
nr4a2a	nuclear receptor subfamily 4, group A, member 2a	chr9:5047057-5052143	-2.51482	RefSeq:NM_001113484	ZDB-GENE-990415-184	Nr4a2 is crucial for the formation or maintenance of dopaminergic neurons in the central nervous system including dopaminergic amacrine cells in the retina.	central nervous system neuron differentiation
lhx2a	LIM homeobox 2a	chr21:7907454-7922273	-2.49644	RefSeq:NM_001159586	ZDB-GENE-091118-109	Lhx2 acts as a classic selector gene and essential intrinsic determinant of cortical identity.Expressed In olfactory epithelium and olfactory bulb in zebrafish.	regulation of transcription, DNA-templated
slitrk2	SLIT and NTRK-like family, member 2	chr14:20266840-20278213	-2.48572	RefSeq:XM_001332731	ZDB-GENE-080327-7	SLITRKs are expressed predominantly in neural tissues and have neurite-modulating activity	axonogenesis
CASKIN1	CASK interacting protein 1	chr1:6870167-6892170	-2.42735	RefSeq:XM_009299601	ZDB-GENE-071115-3	Caskin1 localizes primarily to the neuropil and is enriched in synaptic areas in rat brain
barhl1a	BarH-like homeobox 1a	chr5:31384844-31388867	-2.40539	RefSeq:NM_001017712	ZDB-GENE-050417-212	Zebrafish BarH-like genes define discrete neural domains in the early embryo.	regulation of transcription, DNA-templated
slc8a4a	solute carrier family 8 (sodium/calcium exchanger), member 4a	chr21:26440745-26580324	-2.4023	RefSeq:NM_001089419	ZDB-GENE-060110-2	slc8a4a regulates zebrafish left-right patterning Ncx4a function upstream of Nodal signaling to regulate LR patterning in zebrafish	determination of left/right symmetry
KCNJ10	potassium inwardly-rectifying channel, subfamily J, member 10a	chr7:7381755-7435670	-2.40219	RefSeq:XM_003198888	ZDB-GENE-130726-1	encodes an inwardly rectifying potassium channel that is expressed in renal epithelial cells, inner ear cells, and glial cells in the central nervous system	ion transport
gad2	glutamate decarboxylase 2	chr24:6216492-6242474	-2.39453	RefSeq:NM_001017708	ZDB-GENE-030909-9	glutamate decarboxylase 2	gamma-aminobutyric acid biosynthetic process
bcl11ba	B cell CLL/lymphoma 11Ba	chr17:17947271-18010884	-2.3928	RefSeq:NM_001099260	ZDB-GENE-061207-62	zinc finger protein	neurogenesis, signal transduction
prdm8b	PR domain containing 8b	chr5:41110047-41114913	-2.36252	RefSeq:NM_001105105	ZDB-GENE-060526-174	nervous system-expressed SET domain genes prdm8b is restricted in olfactory placode, tegmentum, cerebellum and retina. Some of these genes have been revealed to be essential for embryonic development
slitrk5a	SLIT and NTRK-like family, member 5a	chr15:3064473-3217317	-2.36133	GenBank:AW077311	ZDB-GENE-130426-1	SLITRKs are expressed predominantly in neural tissues and have neurite-modulating activity	axonogenesis
sox14	SRY (sex determining region Y)-box 14	chr6:26266207-26268117	-2.32036	RefSeq:NM_001037680	ZDB-GENE-051113-268	involved in the regulation of embryonic development and in the determination of the cell fate	hypothalamus development
pou6f2	POU class 6 homeobox 2	chr24:9852844-10076387	-2.31786	RefSeq:XM_017353999	ZDB-GENE-091118-71	POU domain family members are transcriptional regulators, many of which show highly restricted patterns of expression and are known to control cell type-specific differentiation pathways. In adult mouse restricted to the medial habenula, to a dispersed population of neurons in the dorsal hypothalamus, and to subsets of ganglion and amacrine cells in the retina.	regeneration
grm3	glutamate receptor, metabotropic 3	chr18:8435984-8511408	-2.31525	RefSeq:NM_001128343	ZDB-GENE-061009-13	Metabotropic glutamate receptors, such as GRM3, which are coupled through GTP-binding proteins to second-messenger pathways, can be involved in the stimulation of phospholipase C, the presynaptic inhibition of glutamate release, the closure of cation channels in retinal ON bipolar cells, and the modulation of adenylate cyclase.	G protein-coupled receptor signaling pathway
gng13b	guanine nucleotide binding protein (G protein), gamma 13b	chr3:35674507-35687529	-2.31321	RefSeq:NM_001002400	ZDB-GENE-040718-97	expressed in olfactory epithelium, lateral line ganglia, retina ganglion cell layer and inner nuclear layer	G protein-coupled receptor signaling pathway
rcvrn2	recoverin 2	chr16:15663112-15673010	-2.29422	RefSeq:NM_199964	ZDB-GENE-030131-7590	Recoverin mediates the recovery of the dark current after photoactivation in the retina	cone photoresponse recovery
gria1a	glutamate receptor, ionotropic, AMPA 1a	chr14:35218722-35365048	-2.2894	RefSeq:NM_205598	ZDB-GENE-020125-1	glutamate receptor, ionotropic, AMPA 1a	ion transport
syndig1l	synapse differentiation inducing 1-like	chr20:27847604-27894832	-2.28251	RefSeq:NM_001044781	ZDB-GENE-041001-116	This gene encodes a protein that belongs to the interferon-induced transmembrane family of proteins. A similar protein in rat is thought to regulate the development of excitatory synapses
fxyd6	FXYD domain containing ion transport regulator 6	chr15:13143077-13189740	-2.22717	RefSeq:NM_199847	ZDB-GENE-030131-5919	Each FXYD protein is expressed in a tissue-specific manner and functions by altering the kinetic activity of Na,K-ATPase:the expression of FXYD6 in humans is primarily in the brain, with highest level of expression found in the prefrontal cortex, amygdala, hypothalamus, and occipital lobe.	ion transport
foxg1b	forkhead box G1b	chr11:44267888-44270030	-2.22695	RefSeq:NM_212914	ZDB-GENE-040426-2437	foxg1b is expressed in a regionally restricted pattern within the developing eye, mainly in the dorsal-nasal retina	cell differentiation; anatomical structure morphogenesis
crabp1a	cellular retinoic acid binding protein 1a	chr25:6660040-6690536	-2.19331	RefSeq:NM_182858	ZDB-GENE-020320-3	protein is assumed to play an important role in retinoic acid-mediated differentiation and proliferation processes.	retinoic acid catabolic process
crmp1	collapsin response mediator protein 1	chr1:13228097-13251871	-2.1493	RefSeq:NM_001020725	ZDB-GENE-050720-1	The encoded protein is thought to be a part of the semaphorin signal transduction pathway	axon guidance
islr2	immunoglobulin superfamily containing leucine-rich repeat 2	chr25:23358504-23362472	-2.10951	RefSeq:NM_001013523	ZDB-GENE-050320-95	LIF family receptor tyrosine kinase-associated proteins modulate growth factor signals during neural development. Neuron 63: 614-627, 2009	retinal ganglion cell axon guidance
sox12	SRY (sex determining region Y)-box 12	chr11:25120007-25125557	-2.10471	RefSeq:NM_001030278	ZDB-GENE-040724-33	SOX22 is a new member of the SOX gene family, mainly expressed in human nervous tissue. SOX22 mRNA was expressed in various fetal and adult organs and tissues, suggesting that this gene plays roles in both differentiation and maintenance of several cell types.	cell differentiation
myt1lb	myelin transcription factor 1-like, b	chr17:51969498-52042184	-2.09142	RefSeq:XM_021467261	ZDB-GENE-100806-2	myelin transcription factor, can rapidly and efficiently convert mouse embryonic and postnatal fibroblasts into functional neurons in vitro
SLC4A10	solute carrier family 4, sodium bicarbonate transporter, member 10a	chr11:10733352-10861840	-2.08329	RefSeq:XM_001335416	ZDB-GENE-100215-3	protein expression in olfactory bulb, cortex, and cerebellum. In hippocampus, high Slc4a10 expression was detected in somata and in basal and apical dendrites of CA3 pyramidal cells, as well as in somata and dendrites of interneurons	anion transport
PRRT2	proline-rich transmembrane protein 2	chr12:5758848-5776322	-2.07942	RefSeq:XM_002663904	ZDB-GENE-121210-3	RT-PCR of mouse tissues detected high Prrt2 expression in brain and spinal cord in cerebral cortex, hippocampus, and cerebellum, with enrichment in cortical layers of cerebral cortex, as well as in granule cells and Purkinje cell layers of cerebellum	synaptic vesicle; synaptic vesicle fusion to presynaptic active zone membrane
LRRC4C	leucine rich repeat containing 4C	chr7:51509462-51570507	-2.02106	RefSeq:NM_001020747	ZDB-GENE-050522-533	expressed in brain and cns	regulation of axonogenesis
KCNJ3	potassium inwardly-rectifying channel, subfamily J, member 3a	chr9:4481757-4516113	-2.02097	RefSeq:XM_002663310	ZDB-GENE-100922-16	expressed in purkinje cells	ion transport
GRM2	glutamate receptor, metabotropic 2a	chr11:36999076-37070953	-1.99685	GenBank:AW280196	ZDB-GENE-030131-8097	glutamate receptor, metabotropic 2a is expressed in olfactory bulb, diencephalon and hindbrain in larval zebrafish	regulation of synaptic transmission, glutamatergic
ADCYAP1R1	adenylate cyclase activating polypeptide 1b (pituitary) receptor type I	chr6:32664381-32721366	-1.93572	RefSeq:XM_021471794	ZDB-GENE-110127-1	expressed in brain; caudal tuberculum, hindbrain, hypothalamus, preoptic area, telencephalon	hypothalamus development

## Sheet: cell cycle related
Cell cycle related upregulated above log2(fold_change)>+0.5
Gene Symbol	Gene Name	Locus	log2(fold_change)	Gene ID NCBI	Gene ID ZFIN	Brief Description/homology information	GO term: Biological Process
cdkn1a	cyclin-dependent kinase inhibitor 1A	chr22:577446-583145	2.27575	RefSeq:NM_001128420	ZDB-GENE-070705-7	CDKN1A plays a critical role in the cellular response to DNA damage, and its overexpression results in cell cycle arrest	regulation of mitotic cell cycle
cdc6	cell division cycle 6 homolog (S. cerevisiae)	chr11:11904846-11914072	1.53842	RefSeq:NM_001127333	ZDB-GENE-050506-131	associate with the origin recognition complex (ORC) proteins to render cells competent for DNA replication	mitotic cell cycle phase transition
ccnd3	cyclin D3	chr22:512885-522929	1.46897	RefSeq:NM_001006017	ZDB-GENE-040426-2594	cyclin D3 expression rose later in G1 and remained elevated in S.	positive regulation of cell proliferation; regulation of mitotic nuclear division; mitotic cell cycle
gins4	GINS complex subunit 4 (Sld5 homolog)	chr8:54694268-54709604	1.31391	RefSeq:NM_001003546	ZDB-GENE-040801-59	The formation of the GINS complex is essential for the initiation of DNA replication in yeast and Xenopus egg extracts (Ueno et al., 2005)	DNA-dependent DNA replication
e2f8	E2F transcription factor 8	chr7:17351484-17373461	1.23945	RefSeq:NM_001347691	ZDB-GENE-041111-260	E2F transcription factors, such as E2F8, are essential for orchestrating expression of genes required for cell cycle progression and proliferation (Christensen et al., 2005)	cell cycle
gins3	GINS complex subunit 3	chr25:13831992-13835680	1.20515	RefSeq:NM_001002874	ZDB-GENE-040721-1	The formation of the GINS complex is essential for the initiation of DNA replication in yeast and Xenopus egg extracts (Ueno et al., 2005)	DNA replication; heart development
mcm10	minichromosome maintenance 10 replication initiation factor	chr4:7031189-7049883	1.16798	RefSeq:NM_001024813	ZDB-GENE-041210-42	Acts as a replication initiation factor that brings together the MCM2-7 helicase and the DNA polymerase alpha/primase complex in order to initiate DNA replication	DNA replication; DNA replication initiation
e2f7	E2F transcription factor 7	chr4:2401850-2416355	1.15535	RefSeq:NM_001045147	ZDB-GENE-030131-3527	E2F transcription factors, such as E2F7, play an essential role in the regulation of cell cycle progression.	cell cycle
cdt1	chromatin licensing and DNA replication factor 1	chr7:56781781-56803068	1.15284	RefSeq:XM_690072	ZDB-GENE-070111-1	Strong mutations in Dup(cdt1) were found to cause embryonic lethality, preceded by a failure to undergo S phase during the postblastoderm divisions	chromosome organization; DNA replication; mitotic cell cycle
MCM8	minichromosome maintenance 8 homologous recombination repair factor	chr17:4092748-4132609	1.14103	RefSeq:XM_002665115	ZDB-GENE-120927-1	Component of the MCM8-MCM9 complex, a complex involved in homologous recombination repair following DNA interstrand cross-links and plays a key role during gametogenesis	DNA replication; DNA replication initiation
E2F3	E2F transcription factor 3	chr19:29757139-29777212	1.08883	RefSeq:NM_001080628	ZDB-GENE-070112-882	The ability of Myc to induce S phase was impaired in the absence of either E2f2 or E2f3	regulation of transcription, DNA-templated
gins2	GINS complex subunit 2	chr18:30425307-30443767	1.07401	RefSeq:NM_001024439	ZDB-GENE-050419-19	The formation of the GINS complex is essential for the initiation of DNA replication in yeast and Xenopus egg extracts (Ueno et al., 2005)	DNA replication
cdc7	cell division cycle 7 homolog (S. cerevisiae)	chr2:10654924-10669092	1.05508	RefSeq:NM_001007409	ZDB-GENE-041114-113	The Cdc7 protein kinase is essential for the G1/S transition and initiation of DNA replication during the cell division cycle in S. cerevisiae	DNA replication initiation
cdkn2c	cyclin-dependent kinase inhibitor 2C	chr8:16927283-16931529	1.00624	RefSeq:NM_001199994	ZDB-GENE-081104-145	Cyclin-dependent kinase inhibitors (CKIs) are a group of low molecular weight proteins that associate with cyclin-CDK complexes or CDKs alone and inhibit their activity.	G1/S transition of mitotic cell cycle
cdk2	cyclin-dependent kinase 2	chr11:3281631-3288790	0.990664	RefSeq:NM_213406	ZDB-GENE-040426-2741	CDK phosphorylation of SMAD3 inhibits its transcriptional activity and antiproliferative function	G1/S transition of mitotic cell cycle
mcm9	minichromosome maintenance 9 homologous recombination repair factor	chr20:41833643-41871475	0.931652	RefSeq:NM_001346160	ZDB-GENE-041014-310	Component of the MCM8-MCM9 complex, a complex involved in homologous recombination repair following DNA interstrand cross-links and plays a key role during gametogenesis	DNA replication initiation; DNA repair
CDKN1C	cyclin-dependent kinase inhibitor 1Cb	chr25:7783604-7784647	0.928372	RefSeq:XM_001337160	ZDB-GENE-131127-286	The CDKN1C gene encodes p57(KIP2), a potent tight-binding inhibitor of several G1 cyclin/Cdk complexes and a negative regulator of cell proliferation	cell cycle arrest
mcm7	minichromosome maintenance complex component 7	chr14:201280-212779	0.884213	RefSeq:NM_212569	ZDB-GENE-020419-27	The minichromosome maintenance protein complex (MCM) is a DNA helicase essential for genomic DNA replication. Eukaryotic MCM consists of six gene products, MCM2–7, which form a heterohexamer	cell cycle
asf1bb	anti-silencing function 1Bb histone chaperone	chr1:56450236-56461094	0.848491	RefSeq:NM_214757	ZDB-GENE-040426-2594	Histone chaperone that facilitates histone deposition and histone exchange and removal during nucleosome assembly and disassembly.	chromatin assembly or disassembly; chromatin organization
asf1bb	anti-silencing function 1Bb histone chaperone	chr1:56450236-56461094	0.848491	RefSeq:NM_214757	ZDB-GENE-040426-2594	characterized the complex in which the human histone chaperone ASF1 and MCM2-7 (see 116945), the putative replicative helicase, are connected through a histone H3-H4 bridge. Depletion of ASF1 by RNA interference impeded DNA unwinding at replication sites, and similar defects arose from overproduction of new histone H3-H4 that compromised ASF1 function	chromatin assembly or disassembly; chromatin organization
mcm3	minichromosome maintenance complex component 3	chr20:34794804-34893422	0.830506	RefSeq:NM_212567	ZDB-GENE-020419-4	The minichromosome maintenance protein complex (MCM) is a DNA helicase essential for genomic DNA replication. Eukaryotic MCM consists of six gene products, MCM2–7, which form a heterohexamer	DNA replication; retina development in camera-type eye.
cdk1	cyclin-dependent kinase 1	chr17:20753843-20759613	0.81286	RefSeq:NM_212564	ZDB-GENE-010320-1	is a catalytic subunit of a protein kinase complex, called the M-phase promoting factor, that induces entry into mitosis and is universal among eukaryotes.	regulation of mitotic cell cycle, embryonic; cell differentiation
ccnd1	cyclin D1	chr7:54575138-54584737	0.789089	RefSeq:NM_131025	ZDB-GENE-980526-176	promotes progression through the G1-S phase of the cell cycle in a manner dependent on cyclin-dependent kinases	regulation of neural retina development;cell cycle;G1/S transition of mitotic cell cycle
ccne1	cyclin E1	chr7:47629354-47639396	0.756151	RefSeq:NM_130995	ZDB-GENE-980526-168	human cyclin E showed genetic interactions with the yeast Cdc28 gene, suggesting that it functions at the G1/S transition	cell cycle;G1/S transition of mitotic cell cycle;regulation of cell cycle
e2f5	E2F transcription factor 5	chr2:31392366-31427207	0.702255	RefSeq:NM_001197300	ZDB-GENE-030828-3	A complex containing SMAD3, the transcription factors E2F4, E2F5, and DP1 (189902), and the corepressor p107 preexists in the cytoplasm. In response to TGF-beta, this complex moves into the nucleus and associates with SMAD4	regulation of cell cycle									E2F4/E2F5 and p107 act here as transducers of TGF-beta receptor signals upstream of CDK. SMAD proteins therefore mediate transcriptional activation or repression depending on their associated partners
mcm4	minichromosome maintenance complex component 4	chr24:37031302-37056313	0.696407	RefSeq:NM_198913	ZDB-GENE-030131-9544	has both inhibitory and facilitating roles in DNA replication control	DNA replication
orc4	origin recognition complex, subunit 4	chr6:1422820-1436521	0.670774	RefSeq:NM_213183	ZDB-GENE-040426-2224	sites at which DNA replication initiates are recognized by a 6-subunit origin recognition complex (ORC)	DNA replication; DNA replication initiation
mcmbp	minichromosome maintenance complex binding protein	chr13:25758873-25772832	0.670133	RefSeq:NM_212578	ZDB-GENE-030131-9676	MCMBP can replace MCM2 in the MCM complex, thus forming an alternative MCM hexamer	DNA-dependent DNA replication;cell cycle;cell division;DNA replication
orc3	origin recognition complex, subunit 3	chr17:49469446-49495618	0.639454	RefSeq:NM_212727	ZDB-GENE-030131-6247	6-subunit origin recognition complex	DNA replication
orc1	origin recognition complex, subunit 1	chr6:33629384-33645559	0.632963	RefSeq:NM_199933	ZDB-GENE-030131-6960	sites at which DNA replication initiates are recognized by a 6-subunit origin recognition complex (ORC)	mitotic cell cycle;DNA replication initiation
mcm5	minichromosome maintenance complex component 5	chr3:27017514-27035810	0.616379	RefSeq:NM_178436	ZDB-GENE-021209-1	The minichromosome maintenance protein complex (MCM) is a DNA helicase essential for genomic DNA replication. Eukaryotic MCM consists of six gene products, MCM2–7, which form a heterohexamer	DNA replication;mitotic cell cycle
cdk4	cyclin-dependent kinase 4	chr11:183567-188495	0.6	RefSeq:NM_001077777	ZDB-GENE-060929-974	The sequential activation of cyclin-dependent kinases and their subsequent phosphorylation of critical substrates promote orderly progression through the cell cycle.	G1/S transition of mitotic cell cycle; positive regulation of cell proliferation
cdk6	cyclin-dependent kinase 6	chr19:41209038-41292957	0.595256	RefSeq:NM_001144053	ZDB-GENE-060503-786	The cyclin-dependent protein kinases (CDKs) regulate major cell cycle transitions in eukaryotic cell	G1/S transition of mitotic cell cycle; positive regulation of cell proliferation
mcm6	minichromosome maintenance complex component 6	chr6:12880020-12897310	0.584832	RefSeq:NM_001082849	ZDB-GENE-030909-6	The minichromosome maintenance protein complex (MCM) is a DNA helicase essential for genomic DNA replication. Eukaryotic MCM consists of six gene products, MCM2–7, which form a heterohexamer	DNA replication
ccnb3	cyclin B3	chr7:24148999-24171792	0.378327	RefSeq:NM_001076719	ZDB-GENE-060929-684	CCNB3 is a mitotic cyclin that shares homology with cyclins of the A and B	regulation of G2/M transition of mitotic cell cycle; regulation of cyclin-dependent protein serine/threonine kinase activity

## Sheet: histones
histone related
Gene Symbol	Gene Name	Locus	log2(fold_change)
zgc:114037, hist1h2a4	histone cluster 1 H2A family member 4	chr7:6752133-6816929	7.69426
CU459186.1	histone cluster 1 H2A family member 11	chr7:6752133-6816929	7.09465
zgc:171759	Histone H2B	chr7:76858600-76861019	6.55698
zgc:171759	Histone H2B	chr7:6821748-6822388	6.53446
H2AFX ,zgc:173652	H2A histone family, member X	chr25:37321227-37406941	5.90961
hist2h3c	histone cluster 2, H3c	chr25:36211444-36212266	5.85834
hist1h2a4, zgc:114037	histone cluster 1 H2A family member 4	chr7:7179427-7253207	5.84269
zgc:173552	Histone H3	chr7:76822429-76828385	5.83177
H2AFX	H2A histone family, member X	chr25:36194693-36195092	5.80752
hist2h3c,zgc:112234	histone cluster 2, H3c	chr25:36106411-36181919	5.78688
zgc:171759	Histone H2B	chr25:37321227-37406941	5.70222
zgc:114037, hist1h2a4	histone cluster 1 H2A family member 4	chr7:7285383-7287762	5.67792
si:ch211-113a14.19	Histone H2A	chr7:76847278-76848026	5.6536
hist2h3c,zgc:112234	histone cluster 2, H3c	chr7:7280419-7284344	5.45177
zgc:112234	histone cluster 2, H3c	chr7:7179427-7253207	5.35365
zgc:112234	histone cluster 2, H3c	chr25:36105240-36106017	5.22587
HIST1H4J, zgc:112234	histone cluster 2, H3c	chr7:6752133-6816929	5.20209
zgc:112234	histone cluster 2, H3c	chr7:7179427-7253207	4.89679
zgc:195633, hist1h2a11	histone cluster 1 H2A family member 11	chr7:6819341-6819725	4.71881
HIST1H2BA	histone cluster 1, H2ba	chr25:36196950-36197659	4.69276
zgc:171759, Histone H2B	Histone H2B	chr7:76814612-76821593	4.64534
hist1h2a3, zgc:173652	histone cluster 1 H2A family member 3	chr25:36205535-36205922	4.52927
wu:fe11b02	histone cluster 1, H2bb	chr7:7261272-7295501	4.50041
hist1h2a11, zgc:195633	histone cluster 1 H2A family member 11	chr7:6747892-6750195	4.38674
zgc:114046	Histone H2B	chr7:76828835-76837968	3.89322
h2afx	H2A histone family, member X	chr5:32173723-32174335	2.66782
